# Supplementary material for: Whole exome sequencing identifies somatically mutated genes in bladder cancer: A pilot study from Bangladesh
Source: Biochem Biophys Rep. 2026 Apr 3;46:102574. doi: 10.1016/j.bbrep.2026.102574 (PMC13087579; doi:10.1016/j.bbrep.2026.102574)
Supplement: Multimedia component 1 [file mmc1.zip]

Archive with 4 entries (4 files):
- DU_004_somatic.vcf.gz
- DU_001_somatic.vcf.gz
- DU_002_somatic.vcf.gz
- DU_003_somatic.vcf.gz
