# Supplementary material for: Whole exome sequencing identifies somatically mutated genes in bladder cancer: A pilot study from Bangladesh
Source: Biochem Biophys Rep. 2026 Apr 3;46:102574. doi: 10.1016/j.bbrep.2026.102574 (PMC13087579; doi:10.1016/j.bbrep.2026.102574)
Supplement: Multimedia component 2 [file mmc2.csv]

Sample	Cellularity	Ploidy	SLPP
DU_T_001	0.11	2.3	0.0335930401299068
DU_T_001	0.13	4.3	0.000272760289861944
DU_T_001	0.15	6.3	0.000272318503200862
DU_T_001	0.34	5.2	0.000246052444722671
DU_T_001	0.2	1.2	0.000244851204254339
DU_T_001	0.1	5.4	0.000157850983123414
DU_T_002	0.22	5.8	0.0182897259649532
DU_T_002	0.36	6.4	0.00587950872834943
DU_T_002	0.26	4.6	0.00583646691003515
DU_T_002	0.26	4.4	0.0056921166536328
DU_T_002	0.19	6.7	0.00357883901384845
DU_T_002	0.32	3.3	0.000834138111946493
DU_T_002	0.31	3.5	0.000685835863294177
DU_T_002	0.39	2.1	4.05530758727917e-05
DU_T_003	0.1	2.5	0.0197989863836683
DU_T_003	0.11	4.5	0.000193280140197503
DU_T_003	0.12	6.5	0.000174861006887022
DU_T_003	0.16	1.3	0.000129549900508499
DU_T_003	0.26	5.3	0.00011063503130464
DU_T_003	0.11	5.7	5.62083648983106e-05
DU_T_004	0.28	3.9	0.0205987556693246
DU_T_004	0.3	3.6	0.0205663593320293
DU_T_004	0.22	5.1	0.0197986975635499
DU_T_004	0.42	2.1	0.00448443641414671
DU_T_004	0.25	1.6	1.64975167258609e-08
