# Supplementary material for: Whole exome sequencing identifies somatically mutated genes in bladder cancer: A pilot study from Bangladesh
Source: Biochem Biophys Rep. 2026 Apr 3;46:102574. doi: 10.1016/j.bbrep.2026.102574 (PMC13087579; doi:10.1016/j.bbrep.2026.102574)
Supplement: Multimedia component 3 [file mmc3.csv]

gene_name	n_syn	n_mis	n_non	n_spl	n_ind	wmis_cv	wnon_cv	wspl_cv	wind_cv	pmis_cv	ptrunc_cv	pallsubs_cv	pind_cv	qmis_cv	qtrunc_cv	qallsubs_cv	qind_cv	pglobal_cv	qglobal_cv	Status
PABPC3	0	12	0	0	0	18012.7645572342	0	0	0	6.1047459976038e-08	0.991971231194542	2.53654319992691e-07	1	0.00117308799089955	0.999367155059135	0.00487422141297955	1	4.10597691047343e-06	0.0211597365119753	Candidate Driver
AK2	0	6	0	0	0	24457.9146536319	0	0	0	1.87217107261439e-07	0.994879599984839	1.0340939520237e-06	1	0.00179478025251297	0.999367155059135	0.00993557469104367	1	1.52859612081446e-05	0.0293735030575707	Candidate Driver
OR11H12	0	6	0	0	0	20551.567347225	0	0	0	2.8020091369374e-07	0.994776586557211	1.55326958384272e-06	1	0.00179478025251297	0.999367155059135	0.00994920944104057	1	2.23284808347213e-05	0.0306474348371431	Candidate Driver
PRAMEF15	0	6	0	0	0	13840.7109016561	0	0	0	5.4952087347182e-07	0.993752845769893	2.96783834163872e-06	1	0.00263989827615863	0.999367155059135	0.0142574953932324	1	4.07415252555721e-05	0.0434938416283929	Candidate Driver
MUC3A	0	10	0	0	1	3090.6037795398	0	0	6.23831601282024	1.10614027348799e-06	0.984528453684553	5.02864465989905e-06	0.117169871689366	0.00425111829906903	0.999367155059135	0.019326087156924	1	9.04106053001286e-06	0.0217166273930909	Candidate Driver
PABPC1	0	3	0	0	3	4446.54405281115	0	0	97.6585357611357	2.05514315805289e-05	0.990487914514115	0.000100903175603517	0.000157001023807987	0.00664775564823909	0.999367155059135	0.0224316567230477	0.754232918373568	3.00372081762923e-07	0.00577194992315633	Candidate Driver
OR10H2	0	0	1	0	1	0	85408.1722569379	85408.1722569379	65.6207671728307	0.980176154309992	5.34245560934732e-06	3.18167559377747e-05	0.0146960787889048	0.994614061101218	0.00911183361561044	0.0224316567230477	1	7.28290626816896e-06	0.0217166273930909	Candidate Driver
KRTAP10-4	0	3	0	0	1	7960.7504366396	0	0	51.5824935985435	7.82979331725997e-06	0.993931923777885	4.2241795240372e-05	0.018517651600849	0.00664775564823909	0.999367155059135	0.0224316567230477	1	1.1781100747954e-05	0.0251539591080761	Candidate Driver
FLG	0	7	0	0	3	1504.16631040343	0	0	15.314743298829	2.68442510181766e-05	0.976000393719123	9.6376717403035e-05	0.0132651538802249	0.00664775564823909	0.999367155059135	0.0224316567230477	1	1.86268672281997e-05	0.0304277920954132	Candidate Driver
SFXN2	0	2	0	0	1	6420.87385215011	0	0	64.1986452836361	1.88739792855719e-05	0.993508174709717	0.000100864163746883	0.0150098615744994	0.00664775564823909	0.999367155059135	0.0224316567230477	1	2.18021692650616e-05	0.0306474348371431	Candidate Driver
UTP3	0	0	1	0	1	0	23733.1768369043	23733.1768369043	43.2003383887802	0.9745842627718	2.04239912061643e-05	0.000114472165899993	0.0219219903823159	0.994614061101218	0.00911183361561044	0.0224316567230477	1	3.48700289061199e-05	0.0394154397329412	Candidate Driver
MMP17	0	0	1	0	1	0	23200.5196728768	23200.5196728768	34.3313947460505	0.97045852103312	2.09167496957319e-05	0.000117079333465719	0.027217562336983	0.994614061101218	0.00911183361561044	0.0224316567230477	1	4.3518159390854e-05	0.0435272799059666	Candidate Driver
PLIN4	0	4	0	0	1	3358.47252141871	0	0	15.2696335983906	1.15279879009389e-05	0.992124593599311	6.18897662129081e-05	0.0566791235585232	0.00664775564823909	0.999367155059135	0.0224316567230477	1	4.75683221287104e-05	0.0435272799059666	Candidate Driver
TUBB8B	0	5	0	0	0	10645.1652064119	0	0	0	1.7356672997737e-06	0.993641580315947	9.31222436806323e-06	1	0.00555876380540858	0.999367155059135	0.0224316567230477	1	0.000117186731606211	0.077983140474505	Candidate Driver
PRAMEF1	0	3	1	0	0	6753.32871678472	29905.3636021919	29905.3636021919	0	8.91793796020668e-06	1.60238066635454e-05	1.26194492955367e-05	1	0.00664775564823909	0.00911183361561044	0.0224316567230477	1	0.00015497026150102	0.077983140474505	Candidate Driver
OR11H2	0	2	1	0	0	7085.07142082774	51739.0798190865	51739.0798190865	0	1.72808590872542e-05	9.02240087807815e-06	1.2704646150663e-05	1	0.00664775564823909	0.00911183361561044	0.0224316567230477	1	0.000155931018197109	0.077983140474505	Candidate Driver
PRAMEF4	0	4	0	0	0	9292.83264016317	0	0	0	3.15671428341435e-06	0.993633995297263	1.71000282039868e-05	1	0.00664775564823909	0.999367155059135	0.0224316567230477	1	0.000204797298394288	0.0803139772641763	Candidate Driver
HERC2	0	0	2	0	0	0	4245.69924271994	4245.69924271994	0	0.920742074012922	8.93714028138426e-06	1.92551623996451e-05	1	0.994614061101218	0.00911183361561044	0.0224316567230477	1	0.000228322542962234	0.0816749645556229	Candidate Driver
PRAMEF10	0	4	0	0	0	8922.69427817302	0	0	0	3.57521367977398e-06	0.993808381911533	1.94185713005002e-05	1	0.00664775564823909	0.999367155059135	0.0224316567230477	1	0.000230096101477506	0.0816749645556229	Candidate Driver
USP17L18	0	3	1	0	0	5553.02549676897	21902.7644103033	21902.7644103033	0	1.27863351357949e-05	2.22205293939348e-05	2.10069188499862e-05	1	0.00664775564823909	0.00911183361561044	0.0224316567230477	1	0.000247265272236397	0.0816749645556229	Candidate Driver
PCDHB3	0	5	0	0	0	5879.50784928392	0	0	0	3.91211907146971e-06	0.99292212112294	2.11860815405585e-05	1	0.00664775564823909	0.999367155059135	0.0224316567230477	1	0.000249194210575565	0.0816749645556229	Candidate Driver
MUC12	0	9	0	0	0	1687.09567801053	0	0	0	5.64097596766899e-06	0.977540555376158	2.2437742220438e-05	1	0.00664775564823909	0.999367155059135	0.0224316567230477	1	0.00026262852442227	0.0816749645556229	Candidate Driver
KRTAP10-2	0	3	0	0	0	12489.6221298953	0	0	0	4.04947639986997e-06	0.995000788888342	2.25212659349383e-05	1	0.00664775564823909	0.999367155059135	0.0224316567230477	1	0.000263522470985045	0.0816749645556229	Candidate Driver
OR5H14	0	3	0	0	0	10275.5673386969	0	0	0	5.3530041380645e-06	0.995661860907904	3.02705242326562e-05	1	0.00664775564823909	0.999367155059135	0.0224316567230477	1	0.000345245503296843	0.0921421887687796	Candidate Driver
GAGE12J	0	2	0	0	0	15596.3441765368	0	0	0	6.21785282262088e-06	0.994891088322465	3.44766941006158e-05	1	0.00664775564823909	0.999367155059135	0.0224316567230477	1	0.000388732552039528	0.0971194751487484	Candidate Driver
OLAH	0	1	1	0	0	3922.35734073912	39480.9235573464	39480.9235573464	0	0.000136531680584917	1.19753747835905e-05	3.45188081176673e-05	1	0.00664775564823909	0.00911183361561044	0.0224316567230477	1	0.000389165257413282	0.0971194751487484	Candidate Driver
NBPF15	0	4	0	0	0	5902.13428207645	0	0	0	8.27544387915768e-06	0.989723443274797	3.87257237940419e-05	1	0.00664775564823909	0.999367155059135	0.0224316567230477	1	0.000432140602807718	0.0995545957209653	Candidate Driver
SIRPB1	0	3	0	0	0	7903.17057702218	0	0	0	7.25704384285653e-06	0.993540025003368	3.90258768098173e-05	1	0.00664775564823909	0.999367155059135	0.0224316567230477	1	0.000435188699030031	0.0995545957209653	Candidate Driver
ANKRD36C	0	2	2	0	0	1111.50346928396	7855.12260858492	7855.12260858492	0	0.000169652340879956	7.15911990234464e-06	4.17845628571945e-05	1	0.00664775564823909	0.00911183361561044	0.0224316567230477	1	0.000463097624724074	0.101390607787783	Candidate Driver
C12orf42	0	3	0	0	0	8249.19521663184	0	0	0	7.72589232123089e-06	0.994144710887235	4.17871408147086e-05	1	0.00664775564823909	0.999367155059135	0.0224316567230477	1	0.000463123618147931	0.101390607787783	Candidate Driver
SOX12	0	0	1	0	0	0	64367.3621497099	64367.3621497099	0	0.976958131225014	7.17968529939661e-06	4.22124808399094e-05	1	0.994614061101218	0.00911183361561044	0.0224316567230477	1	0.000467410131000601	0.101390607787783	Candidate Driver
PEX19	0	1	1	0	0	3302.7025005825	32057.1423292347	32057.1423292347	0	0.000163882222413481	1.48975465955603e-05	4.33282131925283e-05	1	0.00664775564823909	0.00911183361561044	0.0224316567230477	1	0.000478634056917948	0.101390607787783	Candidate Driver
TAF6L	0	2	1	0	0	2924.31569315389	19917.7009491736	19917.7009491736	0	5.10868436163214e-05	2.4553435805319e-05	4.34190052754913e-05	1	0.00664775564823909	0.00911183361561044	0.0224316567230477	1	0.000479546123274721	0.101390607787783	Candidate Driver
MUC15	0	1	1	0	0	2856.27256107636	33632.5647668637	33632.5647668637	0	0.00019124095826939	1.41666389483763e-05	4.3479040317318e-05	1	0.00664775564823909	0.00911183361561044	0.0224316567230477	1	0.000480149110568706	0.101390607787783	Candidate Driver
LSM4	0	0	1	0	0	0	61108.6902742069	61108.6902742069	0	0.986106377879537	7.58053133498304e-06	4.4475265599031e-05	1	0.994614061101218	0.00911183361561044	0.0224316567230477	1	0.000490143104809659	0.102375977195896	Candidate Driver
RPL18	0	0	1	0	0	0	59409.4774552521	59409.4774552521	0	0.983988669105881	7.80744383577225e-06	4.57450370497936e-05	1	0.994614061101218	0.00911183361561044	0.0224316567230477	1	0.000502848991905891	0.103900497080254	Candidate Driver
CRAT	0	2	1	0	0	3130.90114169234	17455.1659155146	17455.1659155146	0	4.65752743428194e-05	2.82082564283526e-05	4.68878115590377e-05	1	0.00664775564823909	0.00920372327742693	0.0224316567230477	1	0.00051425392640736	0.105126632445147	Candidate Driver
PCDHB7	0	4	0	0	0	4712.67734303898	0	0	0	8.96200852718021e-06	0.992445377778056	4.75496316173496e-05	1	0.00664775564823909	0.999367155059135	0.0224316567230477	1	0.000520846136182196	0.105160411344698	Candidate Driver
STUB1	0	1	1	0	0	2787.24914476895	29066.1938565618	29066.1938565618	0	0.000196282761420474	1.65094966972923e-05	4.80037604488892e-05	1	0.00664775564823909	0.00911183361561044	0.0224316567230477	1	0.000525364253179172	0.105160411344698	Candidate Driver
PRAMEF20	0	3	0	0	0	6633.54995052013	0	0	0	9.42004424087095e-06	0.994109847352421	5.13040164945577e-05	1	0.00664775564823909	0.999367155059135	0.0224316567230477	1	0.000558071830089157	0.106768299486398	Candidate Driver
PYM1	0	0	1	0	0	0	52763.3352579934	52763.3352579934	0	0.98425177235876	8.83919511884823e-06	5.15073736780947e-05	1	0.994614061101218	0.00911183361561044	0.0224316567230477	1	0.00056008013728448	0.106768299486398	Candidate Driver
KCNS2	0	0	1	0	0	0	52633.7373440238	52633.7373440238	0	0.974843845536963	8.86197199290173e-06	5.16185849616102e-05	1	0.994614061101218	0.00911183361561044	0.0224316567230477	1	0.000561178093678505	0.106768299486398	Candidate Driver
AP1S3	0	0	1	0	0	0	47047.9832617868	47047.9832617868	0	0.986367853106544	9.96619713877767e-06	5.77671372148369e-05	1	0.994614061101218	0.00911183361561044	0.0224316567230477	1	0.000621521857467333	0.113272966572591	Candidate Driver
KLF18	0	4	0	0	0	4039.71915028063	0	0	0	1.1529189731907e-05	0.990519801574018	5.83681692236659e-05	1	0.00664775564823909	0.999367155059135	0.0224316567230477	1	0.000627384267338438	0.113272966572591	Candidate Driver
RDH10	0	0	1	0	0	0	45345.2214488151	45345.2214488151	0	0.978520755350444	1.03583847729238e-05	5.99233345781602e-05	1	0.994614061101218	0.00911183361561044	0.0224316567230477	1	0.000642524633451935	0.113272966572591	Candidate Driver
DPH1	0	1	1	0	0	2193.14835708965	23934.1928870457	23934.1928870457	0	0.000253360992916063	2.02438873579958e-05	6.06833482187374e-05	1	0.00664775564823909	0.00911183361561044	0.0224316567230477	1	0.000649909024528106	0.113507845998092	Candidate Driver
ODF3B	0	0	1	0	0	0	44336.6654207423	44336.6654207423	0	0.980133500108378	1.0605260478691e-05	6.12896314572398e-05	1	0.994614061101218	0.00911183361561044	0.0224316567230477	1	0.000655792919881271	0.113507845998092	Candidate Driver
NKX6-1	0	0	1	0	0	0	43014.3110945461	43014.3110945461	0	0.976445807328237	1.09469532937334e-05	6.31658172736138e-05	1	0.994614061101218	0.00911183361561044	0.0224316567230477	1	0.000673963306352832	0.113886679882571	Candidate Driver
LANCL1	0	1	1	0	0	2713.7641011181	22211.2738571429	22211.2738571429	0	0.000201942672034772	2.18963977306474e-05	6.33391475988176e-05	1	0.00664775564823909	0.00911183361561044	0.0224316567230477	1	0.000675639129195105	0.113886679882571	Candidate Driver
C1orf56	0	0	1	0	0	0	41584.4929708143	41584.4929708143	0	0.978679891083683	1.13415194860078e-05	6.53427709536025e-05	1	0.994614061101218	0.00911183361561044	0.0224316567230477	1	0.000694976808548131	0.115030841929465	Candidate Driver
N6AMT1	0	2	0	0	0	9352.6710050648	0	0	0	1.21237442126665e-05	0.994418817387371	6.60446651645774e-05	1	0.00664775564823909	0.999367155059135	0.0224316567230477	1	0.000701736409176035	0.115030841929465	Candidate Driver
USP17L22	0	3	0	0	0	5541.54492124635	0	0	0	1.28739046740822e-05	0.992334117412166	6.69673965963957e-05	1	0.00664775564823909	0.999367155059135	0.0224316567230477	1	0.000710611448574205	0.115030841929465	Candidate Driver
FSTL3	0	0	1	0	0	0	40299.6317949577	40299.6317949577	0	0.980043430332266	1.17206080562093e-05	6.74290052945503e-05	1	0.994614061101218	0.00911183361561044	0.0224316567230477	1	0.000715046523112939	0.115030841929465	Candidate Driver
USP17L10	0	3	0	0	0	5540.81683488531	0	0	0	1.30236855477861e-05	0.992365813500136	6.77294851760823e-05	1	0.00664775564823909	0.999367155059135	0.0224316567230477	1	0.000717931794177118	0.115030841929465	Candidate Driver
RYBP	0	2	0	0	0	9155.12088197013	0	0	0	1.25018714521863e-05	0.995189077418201	6.89648079336136e-05	1	0.00664775564823909	0.999367155059135	0.0224316567230477	1	0.000729779681298726	0.115030841929465	Candidate Driver
TPSD1	0	2	0	0	0	8541.8363660774	0	0	0	1.26203350904186e-05	0.995090117617551	6.98177499039998e-05	1	0.00664775564823909	0.999367155059135	0.0224316567230477	1	0.000737947245197379	0.115287758241568	Candidate Driver
AIFM2	0	0	1	0	0	0	35021.2375581605	35021.2375581605	0	0.978137995500174	1.35782840617882e-05	7.75867439476441e-05	1	0.994614061101218	0.00911183361561044	0.0224316567230477	1	0.000811876531290223	0.123760942511769	Candidate Driver
TMED10	0	2	0	0	0	8268.35612517009	0	0	0	1.44164425728288e-05	0.994926281599539	7.88863490099878e-05	1	0.00664775564823909	0.999367155059135	0.0224316567230477	1	0.000824165317566572	0.123760942511769	Candidate Driver
LRRC14	0	0	1	0	0	0	33658.6793988879	33658.6793988879	0	0.975053113557321	1.41551147533336e-05	8.07183282109936e-05	1	0.994614061101218	0.00911183361561044	0.0224316567230477	1	0.000841451836131268	0.123760942511769	Candidate Driver
HAX1	0	0	1	0	0	0	33597.4817601777	33597.4817601777	0	0.98043977793514	1.41821497692263e-05	8.08805878573793e-05	1	0.994614061101218	0.00911183361561044	0.0224316567230477	1	0.000842980896475276	0.123760942511769	Candidate Driver
ZNF69	0	3	0	0	0	5357.61439727044	0	0	0	1.62249596099562e-05	0.991449072126542	8.10249690615938e-05	1	0.00664775564823909	0.999367155059135	0.0224316567230477	1	0.000844341204880972	0.123760942511769	Candidate Driver
SHC4	0	3	0	0	0	4878.88982040658	0	0	0	1.64173856960215e-05	0.990716627308938	8.16392961181522e-05	1	0.00664775564823909	0.999367155059135	0.0224316567230477	1	0.000850126305425136	0.123760942511769	Candidate Driver
HECA	0	0	1	0	0	0	32669.9944985198	32669.9944985198	0	0.972169638638423	1.46046169094971e-05	8.31510681938985e-05	1	0.994614061101218	0.00911183361561044	0.0224316567230477	1	0.000864343006425794	0.123760942511769	Candidate Driver
PBX4	0	0	1	0	0	0	32584.7770218642	32584.7770218642	0	0.9773814617339	1.46446719418991e-05	8.33857521297388e-05	1	0.994614061101218	0.00911183361561044	0.0224316567230477	1	0.000866547496281234	0.123760942511769	Candidate Driver
SLC5A6	0	1	1	0	0	1707.88055482379	17037.1307092254	17037.1307092254	0	0.000330839152053231	2.89367516161931e-05	8.40428296217111e-05	1	0.00665879578537842	0.00920372327742693	0.0224316567230477	1	0.00087271620773266	0.123760942511769	Candidate Driver
FAM217A	0	1	1	0	0	2092.42519220709	18073.6292422571	18073.6292422571	0	0.000266382682810318	2.71939933548238e-05	8.45817949318706e-05	1	0.00664775564823909	0.00920372327742693	0.0224316567230477	1	0.000877772232874219	0.123760942511769	Candidate Driver
HACD4	0	0	1	0	0	0	31945.6971771927	31945.6971771927	0	0.983642966426925	1.49520550702942e-05	8.50701587439273e-05	1	0.994614061101218	0.00911183361561044	0.0224316567230477	1	0.000882350599714421	0.123760942511769	Candidate Driver
LRFN2	0	0	1	0	0	0	31417.9849838868	31417.9849838868	0	0.967893807381876	1.52155547710198e-05	8.64471218809948e-05	1	0.994614061101218	0.00911183361561044	0.0224316567230477	1	0.000895244461128319	0.124250818142836	Candidate Driver
ALX1	0	0	1	0	0	0	31296.2423049426	31296.2423049426	0	0.979334990486276	1.52776393131937e-05	8.68245847991389e-05	1	0.994614061101218	0.00911183361561044	0.0224316567230477	1	0.000898775172869182	0.124250818142836	Candidate Driver
CDRT1	0	3	0	0	0	4122.81609295628	0	0	0	1.80581709288141e-05	0.990145035582048	9.03526597584303e-05	1	0.00664775564823909	0.999367155059135	0.0224316567230477	1	0.000931697662674091	0.12745908665568	Candidate Driver
KLHL13	0	3	0	0	0	4643.32799100421	0	0	0	1.77457532398728e-05	0.992063501659398	9.13023530745294e-05	1	0.00664775564823909	0.999367155059135	0.0224316567230477	1	0.000940536033796624	0.12745908665568	Candidate Driver
OR1L4	0	2	0	0	0	7071.81650866338	0	0	0	1.63926755525345e-05	0.996573461937786	9.14469926912576e-05	1	0.00664775564823909	0.999367155059135	0.0224316567230477	1	0.000941881260673738	0.12745908665568	Candidate Driver
C3orf62	0	2	0	0	0	7418.36851641512	0	0	0	1.71038968380666e-05	0.99509833969991	9.32802794443299e-05	1	0.00664775564823909	0.999367155059135	0.0224316567230477	1	0.000958912116258981	0.128693320468779	Candidate Driver
CA8	0	2	0	0	0	6940.92122252735	0	0	0	1.83942101036338e-05	0.99276269617762	9.63865456115043e-05	1	0.00664775564823909	0.999367155059135	0.0224316567230477	1	0.000987686806223964	0.128693320468779	Candidate Driver
HRNR	0	6	0	0	0	1799.9351748424	0	0	0	2.63920036169818e-05	0.977970237128967	9.67632966163423e-05	1	0.00664775564823909	0.999367155059135	0.0224316567230477	1	0.000991169941637726	0.128693320468779	Candidate Driver
MED8	0	0	1	0	0	0	27411.070041229	27411.070041229	0	0.982072129249092	1.75570767722011e-05	9.9138649791608e-05	1	0.994614061101218	0.00911183361561044	0.0224316567230477	1	0.00101309698828089	0.128693320468779	Candidate Driver
EMX2	0	2	0	0	0	6739.17784584223	0	0	0	1.8281938513276e-05	0.994850919477736	9.94970397322215e-05	1	0.00664775564823909	0.999367155059135	0.0224316567230477	1	0.00101640033496675	0.128693320468779	Candidate Driver
MTCH2	0	2	0	0	0	6640.67850459615	0	0	0	1.8993306964421e-05	0.992637060130514	9.95368798092366e-05	1	0.00664775564823909	0.999367155059135	0.0224316567230477	1	0.00101676746854662	0.128693320468779	Candidate Driver
ANHX	0	0	1	0	0	0	27226.6841556428	27226.6841556428	0	0.975758315642533	1.76818836525872e-05	9.97891374487914e-05	1	0.994614061101218	0.00911183361561044	0.0224316567230477	1	0.00101909169885783	0.128693320468779	Candidate Driver
OR13C2	0	2	0	0	0	6689.76107116261	0	0	0	1.81198434825447e-05	0.996438183590735	0.000100506893777386	1	0.00664775564823909	0.999367155059135	0.0224316567230477	1	0.00102570141887848	0.128693320468779	Candidate Driver
CNTD1	0	0	1	0	0	0	26652.147815559	26652.147815559	0	0.980020161274311	1.80821541618803e-05	0.000101955294295464	1	0.994614061101218	0.00911183361561044	0.0224316567230477	1	0.00103902397069389	0.128693320468779	Candidate Driver
SLC35G5	0	2	0	0	0	6418.73336672603	0	0	0	1.90518649944016e-05	0.995639597093778	0.000104654747970279	1	0.00664775564823909	0.999367155059135	0.0224316567230477	1	0.00106379915977783	0.128693320468779	Candidate Driver
RFPL1	0	2	0	0	0	6416.10516588576	0	0	0	1.97306380737006e-05	0.995297136000554	0.00010768890938373	1	0.00664775564823909	0.999367155059135	0.0224316567230477	1	0.00109156321065185	0.128693320468779	Candidate Driver
FCGR1A	0	0	1	0	0	0	25186.1451043432	25186.1451043432	0	0.979255460482755	1.91885987127494e-05	0.000107886901222987	1	0.994614061101218	0.00911183361561044	0.0224316567230477	1	0.00109337193445858	0.128693320468779	Candidate Driver
ZNF705G	0	2	0	0	0	6635.42460985913	0	0	0	2.04975251260064e-05	0.993633463627315	0.000108500474781059	1	0.00664775564823909	0.999367155059135	0.0224316567230477	1	0.00109897483593224	0.128693320468779	Candidate Driver
MARS1	0	3	0	0	0	3569.06599435476	0	0	0	2.24820110136248e-05	0.98859921748522	0.000108813689681964	1	0.00664775564823909	0.999367155059135	0.0224316567230477	1	0.00110183364668714	0.128693320468779	Candidate Driver
STAP2	0	0	1	0	0	0	24816.9075152881	24816.9075152881	0	0.977191515096461	1.94884630436709e-05	0.000109484294712914	1	0.994614061101218	0.00911183361561044	0.0224316567230477	1	0.00110795144111075	0.128693320468779	Candidate Driver
KLF17	0	0	1	0	0	0	24496.7718217693	24496.7718217693	0	0.977307950065176	1.97559703482009e-05	0.000110915491921881	1	0.994614061101218	0.00911183361561044	0.0224316567230477	1	0.00112099425851142	0.128693320468779	Candidate Driver
TEX26	0	0	1	0	0	0	24243.6003523753	24243.6003523753	0	0.980935888126929	1.99726633807185e-05	0.000112087055620935	1	0.994614061101218	0.00911183361561044	0.0224316567230477	1	0.00113165722108333	0.128693320468779	Candidate Driver
PCDHB2	0	3	0	0	0	3562.77174688379	0	0	0	2.12009419245929e-05	0.992881411807729	0.000112310521433012	1	0.00664775564823909	0.999367155059135	0.0224316567230477	1	0.00113368969594696	0.128693320468779	Candidate Driver
RXFP4	0	2	0	0	0	5869.92103249791	0	0	0	2.05601948261025e-05	0.995498068696459	0.000112640992339763	1	0.00664775564823909	0.999367155059135	0.0224316567230477	1	0.00113669459295573	0.128693320468779	Candidate Driver
SUPT3H	0	2	0	0	0	6194.29509384273	0	0	0	2.20347569980239e-05	0.992209845886209	0.00011370576144687	1	0.00664775564823909	0.999367155059135	0.0224316567230477	1	0.00114636971678461	0.128693320468779	Candidate Driver
HNRNPA1	0	2	0	0	0	6283.68259885579	0	0	0	2.16775417011261e-05	0.993538711317487	0.000114604005109986	1	0.00664775564823909	0.999367155059135	0.0224316567230477	1	0.00115452393412152	0.128693320468779	Candidate Driver
WDR54	0	2	0	0	0	5979.00813062307	0	0	0	2.17826213034789e-05	0.993071724257348	0.000114846231152654	1	0.00664775564823909	0.999367155059135	0.0224316567230477	1	0.00115672164416469	0.128693320468779	Candidate Driver
MGAT4C	0	0	1	0	0	0	23628.8941681145	23628.8941681145	0	0.975380516754272	2.05186657041834e-05	0.000114980950837396	1	0.994614061101218	0.00911183361561044	0.0224316567230477	1	0.00115794373090294	0.128693320468779	Candidate Driver
IRF8	0	0	1	0	0	0	23614.6961108158	23614.6961108158	0	0.976181653732902	2.05316220663887e-05	0.000115053587513514	1	0.994614061101218	0.00911183361561044	0.0224316567230477	1	0.00115860257666489	0.128693320468779	Candidate Driver
CYP19A1	0	0	1	0	0	0	23271.3197681298	23271.3197681298	0	0.974965579348674	2.08499169767062e-05	0.000116745719074718	1	0.994614061101218	0.00911183361561044	0.0224316567230477	1	0.00117393801757704	0.128693320468779	Candidate Driver
XKR9	0	2	0	0	0	6114.13786465754	0	0	0	2.19431697039418e-05	0.994096162055706	0.000117220804770501	1	0.00664775564823909	0.999367155059135	0.0224316567230477	1	0.0011782391966032	0.128693320468779	Candidate Driver
ZNF354B	0	1	1	0	0	1660.39265583161	13680.7581804228	13680.7581804228	0	0.00034095569379522	3.6453700932193e-05	0.000117932389010145	1	0.00676053046883544	0.00991194877483393	0.0224316567230477	1	0.00118467791114507	0.128693320468779	Candidate Driver
CNGA2	0	0	1	0	0	0	23007.3468504594	23007.3468504594	0	0.97089247188102	2.11012480738626e-05	0.000118064666891682	1	0.994614061101218	0.00911183361561044	0.0224316567230477	1	0.00118587434321549	0.128693320468779	Candidate Driver
PLEKHA6	0	2	1	0	0	1624.52520045974	8667.17716716213	8667.17716716213	0	0.000106464951917129	5.89892219021726e-05	0.000119294248292046	1	0.00664775564823909	0.0111131067458054	0.0224316567230477	1	0.00119698863868689	0.128693320468779	Candidate Driver
PDCD2L	0	0	1	0	0	0	22761.5041770677	22761.5041770677	0	0.978675060731269	2.13407062380488e-05	0.000119376623915479	1	0.994614061101218	0.00911183361561044	0.0224316567230477	1	0.00119773278483359	0.128693320468779	Candidate Driver
S100PBP	0	0	1	0	0	0	22596.7078731004	22596.7078731004	0	0.976123803663312	2.15042210786054e-05	0.000120236294883114	1	0.994614061101218	0.00911183361561044	0.0224316567230477	1	0.00120549529997815	0.128693320468779	Candidate Driver
KRT1	0	0	1	0	2	0	19762.9485762049	19762.9485762049	64.2981780670217	0.971899243878616	2.47555685771728e-05	0.000137452077685229	0.00198881469363159	0.994614061101218	0.00911183361561044	0.0231034345085618	1	4.40460793338371e-06	0.0211597365119753	Candidate Driver
ZNF717	0	3	0	0	2	3296.91870082192	0	0	45.3249451947857	2.94622321106441e-05	0.989283397123814	0.000142838327597317	0.00374306537099193	0.00664775564823909	0.999367155059135	0.0231034345085618	1	8.25592622877291e-06	0.0217166273930909	Candidate Driver
ENTR1	0	2	0	0	1	4904.02280916307	0	0	57.124414398387	2.78457815329203e-05	0.993146000629076	0.000146471501586642	0.0167935959376765	0.00664775564823909	0.999367155059135	0.0231034345085618	1	3.42289591757083e-05	0.0394154397329412	Candidate Driver
WASL	0	2	0	0	1	4076.24074829921	0	0	40.9805581553646	3.74026697731455e-05	0.991734070178443	0.000190855299783244	0.0230440398016032	0.00664775564823909	0.999367155059135	0.0231034345085618	1	5.86454694896377e-05	0.0512241518960399	Candidate Driver
FLVCR1	0	2	0	0	1	3766.34370646288	0	0	37.2952561629757	3.73002952160917e-05	0.991713050031654	0.000192091754584123	0.0251842898342744	0.00664775564823909	0.999367155059135	0.0231034345085618	1	6.40465862683515e-05	0.0535095305101149	Candidate Driver
KIF19	0	3	0	0	1	2682.00693237761	0	0	20.7569193459604	3.20257425830972e-05	0.989166703949799	0.000158919060330054	0.0432019909604098	0.00664775564823909	0.999367155059135	0.0231034345085618	1	8.84908654844585e-05	0.0683103891712264	Candidate Driver
MUC16	0	7	0	0	3	497.302193408336	0	0	4.2878747780427	4.49452469412082e-05	0.963957639456482	0.00018055380548998	0.0909407453638968	0.00664775564823909	0.999367155059135	0.0231034345085618	1	0.000197315980652757	0.0803139772641763	Candidate Driver
KRTAP10-6	0	2	0	0	0	5716.25806218449	0	0	0	2.33585878952614e-05	0.994292396740143	0.00012513948720938	1	0.00664775564823909	0.999367155059135	0.0231034345085618	1	0.00124965312378966	0.132670355948852	Candidate Driver
CATSPERD	0	1	1	0	0	1315.48361803088	11649.903809108	11649.903809108	0	0.000437354564816528	4.31787632171332e-05	0.000127951976416463	1	0.00718633018638673	0.010561003397279	0.0231034345085618	1	0.00127489501018307	0.13460649733889	Candidate Driver
ACVR2A	0	0	1	0	0	0	20651.7488892372	20651.7488892372	0	0.975187857666422	2.36370334538716e-05	0.000131554757106023	1	0.994614061101218	0.00911183361561044	0.0231034345085618	1	0.0013071395630665	0.135756889061738	Candidate Driver
WBP1L	0	2	0	0	0	5417.30284426898	0	0	0	2.50009307302124e-05	0.993646721387291	0.000132542924512147	1	0.00664775564823909	0.999367155059135	0.0231034345085618	1	0.00131596621133379	0.135756889061738	Candidate Driver
MOS	0	2	0	0	0	5229.7821891978	0	0	0	2.45406305511287e-05	0.995440162604484	0.000133414594370107	1	0.00664775564823909	0.999367155059135	0.0231034345085618	1	0.00132374614630992	0.135756889061738	Candidate Driver
PKD2L2	0	1	1	0	0	1730.85484241641	11345.8676333123	11345.8676333123	0	0.000326151560605781	4.4399353032798e-05	0.000134813347522522	1	0.00665879578537842	0.010561003397279	0.0231034345085618	1	0.00133621858355948	0.135756889061738	Candidate Driver
TRIT1	0	0	1	0	0	0	19984.1382403313	19984.1382403313	0	0.975256647516234	2.44676447553882e-05	0.000135949754751952	1	0.994614061101218	0.00911183361561044	0.0231034345085618	1	0.00134634103594877	0.135756889061738	Candidate Driver
C1GALT1	0	2	0	0	0	5586.40986932668	0	0	0	2.59664355906075e-05	0.993371323759425	0.000136172238608956	1	0.00664775564823909	0.999367155059135	0.0231034345085618	1	0.00134832167787913	0.135756889061738	Candidate Driver
ETV6	0	0	1	0	0	0	19623.3331321774	19623.3331321774	0	0.975141040105146	2.49407428963844e-05	0.000138448648395184	1	0.994614061101218	0.00911183361561044	0.0231034345085618	1	0.00136856642212357	0.135756889061738	Candidate Driver
DCAF12	0	0	1	0	0	0	19546.170184529	19546.170184529	0	0.976139047266237	2.50442524930561e-05	0.000139000489316921	1	0.994614061101218	0.00911183361561044	0.0231034345085618	1	0.00137346843649255	0.135756889061738	Candidate Driver
VPS36	0	0	1	0	0	0	19481.6022966112	19481.6022966112	0	0.97779024076668	2.51315144477182e-05	0.000139469492296596	1	0.994614061101218	0.00911183361561044	0.0231034345085618	1	0.00137763287713566	0.135756889061738	Candidate Driver
WRAP73	0	0	1	0	0	0	18996.7833728834	18996.7833728834	0	0.975690953089101	2.58062275584336e-05	0.000143017744648422	1	0.994614061101218	0.00918319386597891	0.0231034345085618	1	0.00140908831400532	0.137446908842266	Candidate Driver
ZNF592	0	1	1	0	0	810.633915307206	11574.42755882	11574.42755882	0	0.000735192485320835	4.34756104682466e-05	0.00014482810556915	1	0.0092215788498206	0.010561003397279	0.0231034345085618	1	0.00142510319981481	0.138306985291119	Candidate Driver
FAM102A	0	2	0	0	0	4836.65406754785	0	0	0	2.75071584818765e-05	0.99370402151818	0.000146094301823441	1	0.00664775564823909	0.999367155059135	0.0231034345085618	1	0.00143629080889063	0.138692282329861	Candidate Driver
CSF1R	0	1	1	0	0	1085.27338817529	10232.9641386686	10232.9641386686	0	0.000537452364385627	4.95059800091902e-05	0.000148731502486843	1	0.00776517641656707	0.0109444981049544	0.0231034345085618	1	0.00145955694840083	0.139985929082207	Candidate Driver
PRKAR1B	0	2	0	0	0	4700.23855181136	0	0	0	2.82240011250101e-05	0.993359534880709	0.000149264952092998	1	0.00664775564823909	0.999367155059135	0.0231034345085618	1	0.00146425748051227	0.139985929082207	Candidate Driver
PRAMEF2	0	2	0	0	0	4601.79843311954	0	0	0	2.85177251302393e-05	0.99386481420036	0.000151848131392684	1	0.00664775564823909	0.999367155059135	0.0231034345085618	1	0.00148699251713824	0.141119682397907	Candidate Driver
SMIM3	0	1	0	0	0	17849.3214429396	0	0	0	2.75534989939707e-05	0.998609661937697	0.000152281722543224	1	0.00664775564823909	0.999367155059135	0.0231034345085618	1	0.00149080430509863	0.141119682397907	Candidate Driver
CCT6B	0	0	1	0	0	0	17726.2396737857	17726.2396737857	0	0.974160792883068	2.77547429207159e-05	0.000153258845139614	1	0.994614061101218	0.00920372327742693	0.0231034345085618	1	0.00149938986791509	0.141236645597335	Candidate Driver
SRSF8	0	2	0	0	0	4941.11363423146	0	0	0	2.95244295088759e-05	0.99522650226207	0.000158481496851159	1	0.00664775564823909	0.999367155059135	0.0231034345085618	1	0.00154517442127955	0.143635370814895	Candidate Driver
CEP131	0	3	0	0	0	2627.82811910461	0	0	0	3.28843594723516e-05	0.988285912390901	0.000160625164659534	1	0.00664775564823909	0.999367155059135	0.0231034345085618	1	0.00156391680872203	0.143635370814895	Candidate Driver
RNF31	0	3	0	0	0	2763.50986835817	0	0	0	3.39825126755011e-05	0.988060510894258	0.000163194636442765	1	0.00664775564823909	0.999367155059135	0.0231034345085618	1	0.00158634439446692	0.143635370814895	Candidate Driver
DEFB110	0	1	0	0	0	16586.0199792282	0	0	0	2.97652888867628e-05	0.996472268599225	0.000163878457846489	1	0.00664775564823909	0.999367155059135	0.0231034345085618	1	0.00159230627413698	0.143635370814895	Candidate Driver
TLR10	0	0	1	0	0	0	16437.3248977101	16437.3248977101	0	0.96871157166961	3.00486463314931e-05	0.000165235298948407	1	0.994614061101218	0.00920372327742693	0.0231034345085618	1	0.00160412742268101	0.143635370814895	Candidate Driver
DGKE	0	0	1	0	0	0	16351.265277938	16351.265277938	0	0.973245884033063	3.02150663196166e-05	0.000166139277062438	1	0.994614061101218	0.00920372327742693	0.0231034345085618	1	0.00161199692242742	0.143635370814895	Candidate Driver
CYP24A1	0	0	1	0	0	0	16338.7523913709	16338.7523913709	0	0.973866482386456	3.02394136098005e-05	0.000166270794814127	1	0.994614061101218	0.00920372327742693	0.0231034345085618	1	0.00161314142783253	0.143635370814895	Candidate Driver
PRORP	0	0	1	0	0	0	16221.3652342618	16221.3652342618	0	0.973024480872785	3.04697046862312e-05	0.000167468065877974	1	0.994614061101218	0.00920372327742693	0.0231034345085618	1	0.00162355565198502	0.143635370814895	Candidate Driver
PAF1	0	0	1	0	0	0	16089.3202697564	16089.3202697564	0	0.972630678026802	3.07328837249043e-05	0.000168839549818944	1	0.994614061101218	0.00920372327742693	0.0231034345085618	1	0.00163547471729064	0.143635370814895	Candidate Driver
NUTM1	0	1	1	0	0	927.240841686846	9885.14964679506	9885.14964679506	0	0.000636327546966853	5.13453287426247e-05	0.000169546556037403	1	0.00843147720056606	0.0110106592974721	0.0231034345085618	1	0.00164161469221924	0.143635370814895	Candidate Driver
TSKS	0	0	1	0	0	0	15994.8504628457	15994.8504628457	0	0.972055696023757	3.09239152320728e-05	0.000169832452690089	1	0.994614061101218	0.00920372327742693	0.0231034345085618	1	0.00164409671554655	0.143635370814895	Candidate Driver
SNX30	0	2	0	0	0	4380.30654311879	0	0	0	3.27073061757721e-05	0.99271895263453	0.000170275889003646	1	0.00664775564823909	0.999367155059135	0.0231034345085618	1	0.00164794547393843	0.143635370814895	Candidate Driver
GRIN3B	0	3	0	0	0	2469.90053486617	0	0	0	3.31869712517641e-05	0.990878412184607	0.000170381829954769	1	0.00664775564823909	0.999367155059135	0.0231034345085618	1	0.00164886480615634	0.143635370814895	Candidate Driver
GLCCI1	0	0	1	0	0	0	15892.9974446927	15892.9974446927	0	0.971853184298091	3.11324944334279e-05	0.000170919258695945	1	0.994614061101218	0.00920372327742693	0.0231034345085618	1	0.00165352748046699	0.143635370814895	Candidate Driver
NPIPB15	0	2	0	0	0	4362.97807739442	0	0	0	3.30350026466197e-05	0.992659925417464	0.000171742884851112	1	0.00664775564823909	0.999367155059135	0.0231034345085618	1	0.00166066989544189	0.143635370814895	Candidate Driver
TUBA3D	0	2	0	0	0	4267.57094310343	0	0	0	3.2627781287875e-05	0.993734891561008	0.000172458901589456	1	0.00664775564823909	0.999367155059135	0.0231034345085618	1	0.0016668759206766	0.143635370814895	Candidate Driver
STAG3	0	3	0	0	0	2452.10570038339	0	0	0	3.67873701221377e-05	0.986880773272729	0.000174904146983734	1	0.00664775564823909	0.999367155059135	0.0231034345085618	1	0.00168804757790719	0.14429914280085	Candidate Driver
TUBB8	0	2	0	0	0	4222.60936792605	0	0	0	3.34024654876641e-05	0.993647741767696	0.000176163613171632	1	0.00664775564823909	0.999367155059135	0.0231034345085618	1	0.00169893903926432	0.14429914280085	Candidate Driver
IFRD1	0	2	0	0	0	4317.73546136294	0	0	0	3.44561639127328e-05	0.992011555558967	0.000176888253858642	1	0.00664775564823909	0.999367155059135	0.0231034345085618	1	0.00170520141557606	0.14429914280085	Candidate Driver
FBF1	0	3	0	0	0	2510.78689469851	0	0	0	3.68877588901029e-05	0.987605754914953	0.000177078015908272	1	0.00664775564823909	0.999367155059135	0.0231034345085618	1	0.00170684085648487	0.14429914280085	Candidate Driver
USP8	0	3	0	0	0	2720.73888430258	0	0	0	3.7671992821342e-05	0.987626941779217	0.000177689868863684	1	0.00664775564823909	0.999367155059135	0.0231034345085618	1	0.00171212554946887	0.14429914280085	Candidate Driver
TUBB4B	0	2	0	0	0	4161.16792184968	0	0	0	3.37613089459454e-05	0.994469462701455	0.0001796454936841	1	0.00664775564823909	0.999367155059135	0.0231034345085618	1	0.00172900256819908	0.145085211137613	Candidate Driver
TSPYL1	0	2	0	0	0	4169.37619298393	0	0	0	3.45445026659341e-05	0.993593869289775	0.000181721780331046	1	0.00664775564823909	0.999367155059135	0.0231034345085618	1	0.00174689760198254	0.145516018194216	Candidate Driver
LMF2	0	0	1	0	0	0	14904.5097240242	14904.5097240242	0	0.970742872472803	3.33093186810629e-05	0.000182244969037182	1	0.994614061101218	0.00969805860265613	0.0231034345085618	1	0.00175140309152522	0.145516018194216	Candidate Driver
PIGZ	0	2	0	0	0	3867.86375872677	0	0	0	3.45349883941193e-05	0.99373036837545	0.000182878234384232	1	0.00664775564823909	0.999367155059135	0.0231034345085618	1	0.00175685450775698	0.145516018194216	Candidate Driver
DCAF13	0	2	0	0	0	4280.2791398561	0	0	0	3.6392446396305e-05	0.991703090396401	0.000185004342860617	1	0.00664775564823909	0.999367155059135	0.0231034345085618	1	0.00177514095309195	0.146399607530536	Candidate Driver
GLB1L2	0	0	1	0	0	0	14456.9661372166	14456.9661372166	0	0.972161288510549	3.43957421662378e-05	0.000187898288589783	1	0.994614061101218	0.00972503868136549	0.0231034345085618	1	0.00179999227920125	0.147191111279438	Candidate Driver
RBM12B	0	0	1	0	0	0	14449.614465399	14449.614465399	0	0.96298450624094	3.44141668574549e-05	0.000187905928237697	1	0.994614061101218	0.00972503868136549	0.0231034345085618	1	0.00180005782424375	0.147191111279438	Candidate Driver
GAL3ST4	0	2	0	0	0	4001.97863512959	0	0	0	3.6177231189094e-05	0.993260911321769	0.00018940592828498	1	0.00664775564823909	0.999367155059135	0.0231034345085618	1	0.0018129212071315	0.147614804729826	Candidate Driver
C4orf3	0	1	0	0	0	14145.2583297983	0	0	0	3.51942463262533e-05	0.996561631214325	0.00019215374965309	1	0.00664775564823909	0.999367155059135	0.0231034345085618	1	0.00183645464602245	0.148628432525314	Candidate Driver
SNTG1	0	0	1	0	0	0	14099.4184942636	14099.4184942636	0	0.9749927229192	3.53147399971832e-05	0.000192685529370906	1	0.994614061101218	0.00983489918530248	0.0231034345085618	1	0.00184100446409086	0.148628432525314	Candidate Driver
NPIPB11	0	3	0	0	0	2256.70543112447	0	0	0	4.03513577694747e-05	0.987064959349045	0.000193570615938721	1	0.00664775564823909	0.999367155059135	0.0231034345085618	1	0.00184857386415227	0.148628432525314	Candidate Driver
GATA4	0	2	0	0	0	3821.9213795092	0	0	0	3.71154733058709e-05	0.993602514044473	0.000195292595264851	1	0.00664775564823909	0.999367155059135	0.0231394226276933	1	0.00186328892374321	0.14918733316104	Candidate Driver
HS6ST1	0	2	0	0	0	3838.99093917604	0	0	0	3.69208897803563e-05	0.994788349083587	0.000196530492284852	1	0.00664775564823909	0.999367155059135	0.0231394226276933	1	0.00187385790154226	0.149411010108034	Candidate Driver
CPE	0	2	0	0	0	3892.17623920225	0	0	0	3.84624488781737e-05	0.992504230014509	0.000198846636662475	1	0.00664775564823909	0.999367155059135	0.0231394226276933	1	0.00189361188788895	0.149630606080079	Candidate Driver
ZNF646	0	1	1	0	0	536.091889162078	8898.10500686945	8898.10500686945	0	0.00114792210584103	5.73741097527058e-05	0.000199907605313854	1	0.0127875195280239	0.0110616370621577	0.0231394226276933	1	0.0019026516735462	0.149630606080079	Candidate Driver
FCAMR	0	2	0	0	0	3773.50784299738	0	0	0	3.88594497378048e-05	0.992258381156378	0.000200672530911827	1	0.00664775564823909	0.999367155059135	0.0231394226276933	1	0.00190916558450727	0.149630606080079	Candidate Driver
CDH19	0	0	1	0	0	0	13505.7811862739	13505.7811862739	0	0.968593553091525	3.69512707354414e-05	0.000201097188739841	1	0.994614061101218	0.00991194877483393	0.0231394226276933	1	0.00191278060267841	0.149630606080079	Candidate Driver
ERICH6B	0	0	1	0	0	0	13424.4471846326	13424.4471846326	0	0.970864271339531	3.71871008487679e-05	0.000202337341684733	1	0.994614061101218	0.00991194877483393	0.0231435378441299	1	0.00192333262394773	0.149630606080079	Candidate Driver
CADPS	0	3	0	0	1	2131.13491612083	0	0	15.314743298829	4.44990406553991e-05	0.985795513465291	0.000208436750061769	0.0565340016669176	0.00664775564823909	0.999367155059135	0.0231868706905695	1	0.000145515197554014	0.077983140474505	Candidate Driver
ATRN	0	3	0	0	1	2126.21457815112	0	0	14.5008128857444	4.62345231004857e-05	0.98586379927362	0.000215989272148831	0.0592728272693767	0.00664775564823909	0.999367155059135	0.0231868706905695	1	0.000157031490341852	0.077983140474505	Candidate Driver
CCDC9B	0	2	0	0	0	3743.33046821718	0	0	0	3.9803680160766e-05	0.992079213987383	0.000204752094797311	1	0.00664775564823909	0.999367155059135	0.0231868706905695	1	0.00194385713362644	0.150532658558567	Candidate Driver
ADNP2	0	0	1	0	0	0	13125.916491477	13125.916491477	0	0.963085060480282	3.80784968693204e-05	0.000206855281050022	1	0.994614061101218	0.00991194877483393	0.0231868706905695	1	0.00196171022397551	0.150532658558567	Candidate Driver
DPP3	0	0	1	0	0	0	13095.8823572474	13095.8823572474	0	0.9686849157459	3.81704938248184e-05	0.000207391949328617	1	0.994614061101218	0.00991194877483393	0.0231868706905695	1	0.00196626234899044	0.150532658558567	Candidate Driver
FAM234A	0	2	0	0	0	3539.37129010182	0	0	0	4.011093146572e-05	0.992759084627154	0.000208937687659727	1	0.00664775564823909	0.999367155059135	0.0231868706905695	1	0.00197936585521874	0.150934501086839	Candidate Driver
FAM83F	0	2	0	0	0	3550.46169113481	0	0	0	4.0690984836611e-05	0.993422211350685	0.000213139214157998	1	0.00664775564823909	0.999367155059135	0.0231868706905695	1	0.00201492541896087	0.151919591275686	Candidate Driver
WNK4	0	3	0	0	0	2183.51970070867	0	0	0	4.37179992911485e-05	0.988416055326592	0.000214097121221668	1	0.00664775564823909	0.999367155059135	0.0231868706905695	1	0.00202302099927176	0.151919591275686	Candidate Driver
AHNAK2	0	5	0	0	0	874.490218920482	0	0	0	4.54262016454932e-05	0.980701722480731	0.000214290205804657	1	0.00664775564823909	0.999367155059135	0.0231868706905695	1	0.00202465229947524	0.151919591275686	Candidate Driver
P2RX7	0	2	0	0	0	3451.68419030835	0	0	0	4.19981338174447e-05	0.991413428133523	0.000214875639231282	1	0.00664775564823909	0.999367155059135	0.0231868706905695	1	0.00202959734710184	0.151919591275686	Candidate Driver
RETSAT	0	2	0	0	0	3470.150975623	0	0	0	4.17419613072401e-05	0.992003668784553	0.000215138107623858	1	0.00664775564823909	0.999367155059135	0.0231868706905695	1	0.00203181385084572	0.151919591275686	Candidate Driver
ADRA2C	0	2	0	0	0	3339.67867441261	0	0	0	4.10264588307507e-05	0.994719127942819	0.000217915486984022	1	0.00664775564823909	0.999367155059135	0.0232636888771387	1	0.00205524883101704	0.153037658761636	Candidate Driver
CPEB4	0	0	1	0	0	0	12371.0480635238	12371.0480635238	0	0.969703459209692	4.05303483875796e-05	0.000219553137562944	1	0.994614061101218	0.0103844156615431	0.0233031250869652	1	0.00206905038524796	0.153037658761636	Candidate Driver
IGF2BP2	0	2	0	0	0	3315.01574379176	0	0	0	4.34273880350888e-05	0.990807587152833	0.000220710281319092	1	0.00664775564823909	0.999367155059135	0.0233031250869652	1	0.00207879502337138	0.153050288004232	Candidate Driver
GLB1L3	0	0	1	0	0	0	12181.3589653706	12181.3589653706	0	0.971320307720246	4.11956986051676e-05	0.000222988470641394	1	0.994614061101218	0.0104160071631171	0.0234150079335794	1	0.00209796260633921	0.153871944440512	Candidate Driver
DDX55	0	2	0	0	0	3353.08805183341	0	0	0	4.45535630912985e-05	0.991320736586802	0.000227014952107196	1	0.00664775564823909	0.999367155059135	0.0237082571722385	1	0.0021317826987578	0.155757932849163	Candidate Driver
AKNA	0	3	0	0	0	2066.48481867315	0	0	0	4.77105355348728e-05	0.987290571740355	0.000229192424458957	1	0.00664775564823909	0.999367155059135	0.0237538025614946	1	0.00215004235926486	0.156350594177266	Candidate Driver
AP1G2	0	0	1	0	0	0	11812.3506051712	11812.3506051712	0	0.968515632510173	4.25531094166987e-05	0.000229923359514883	1	0.994614061101218	0.010561003397279	0.0237538025614946	1	0.00215616712411404	0.156350594177266	Candidate Driver
SLAIN1	0	2	0	0	0	3219.07115174631	0	0	0	4.65793317315777e-05	0.991197577203294	0.000236939410844572	1	0.00664775564823909	0.999367155059135	0.0243398385955686	1	0.0022148399760723	0.158847522946095	Candidate Driver
ZKSCAN1	0	2	0	0	0	3338.74953609455	0	0	0	4.66554338219849e-05	0.991790974360199	0.000238129145293864	1	0.00664775564823909	0.999367155059135	0.0243398385955686	1	0.00222476854759579	0.158847522946095	Candidate Driver
DDX21	0	0	1	0	0	0	11317.3911767109	11317.3911767109	0	0.968653914031132	4.45171354693796e-05	0.000239979672791768	1	0.994614061101218	0.010561003397279	0.024362972724944	1	0.00224019976677725	0.158847522946095	Candidate Driver
FOXO6	0	2	0	0	0	3109.612567924	0	0	0	4.58244301614341e-05	0.994109533661285	0.000241086956559333	1	0.00664775564823909	0.999367155059135	0.024362972724944	1	0.00224942637800596	0.158915357646186	Candidate Driver
FAM240A	0	1	0	0	0	11133.7343781527	0	0	0	4.52916762754274e-05	0.996482347513035	0.000244123955518538	1	0.00664775564823909	0.999367155059135	0.024362972724944	1	0.0022747066021287	0.159561017956973	Candidate Driver
COX6B1	0	1	0	0	0	10949.7476949538	0	0	0	4.60944546584185e-05	0.996236770327411	0.000248225204166674	1	0.00664775564823909	0.999367155059135	0.024362972724944	1	0.00230878585052141	0.159561017956973	Candidate Driver
XPNPEP2	0	2	0	0	0	3040.8931778444	0	0	0	4.97725022423623e-05	0.989827427950139	0.000248638538031587	1	0.00664775564823909	0.999367155059135	0.024362972724944	1	0.0023122166629711	0.159561017956973	Candidate Driver
LRRC43	0	2	0	0	0	2944.09769179741	0	0	0	4.85834854516698e-05	0.99156876887248	0.000249351769989747	1	0.00664775564823909	0.999367155059135	0.024362972724944	1	0.00231813511701062	0.159561017956973	Candidate Driver
ATAD3A	0	2	0	0	0	3010.21189530447	0	0	0	4.92177192185084e-05	0.990839940183312	0.000249677009478755	1	0.00664775564823909	0.999367155059135	0.024362972724944	1	0.00232083330187338	0.159561017956973	Candidate Driver
ZNF530	0	2	0	0	0	3272.51323315846	0	0	0	4.97755933700494e-05	0.99102335891855	0.000250338492020941	1	0.00664775564823909	0.999367155059135	0.024362972724944	1	0.0023263196505996	0.159561017956973	Candidate Driver
CACNA1I	0	1	1	0	0	421.122502847051	6466.80577421562	6466.80577421562	0	0.00149027836396542	8.03863194007715e-05	0.000252183420103136	1	0.015980574242165	0.0135500308210985	0.024362972724944	1	0.00234161229773633	0.159561017956973	Candidate Driver
MTMR14	0	2	0	0	0	3016.98525138033	0	0	0	5.03967210246925e-05	0.990227956252405	0.000252997891362572	1	0.00664775564823909	0.999367155059135	0.024362972724944	1	0.00234835916651766	0.159561017956973	Candidate Driver
CASD1	0	0	1	0	0	0	10727.3052608882	10727.3052608882	0	0.969081557460571	4.71029232949061e-05	0.000253184506332493	1	0.994614061101218	0.0109183461328004	0.024362972724944	1	0.0023499046670391	0.159561017956973	Candidate Driver
TSR1	0	0	1	0	0	0	10605.9141033078	10605.9141033078	0	0.968257679482991	4.76716505074526e-05	0.000256071690656334	1	0.994614061101218	0.0109183461328004	0.024362972724944	1	0.00237379817262384	0.159724270626012	Candidate Driver
IQCA1	0	0	1	0	0	0	10594.0424407397	10594.0424407397	0	0.967961130857851	4.77279910051642e-05	0.000256354804699988	1	0.994614061101218	0.0109183461328004	0.024362972724944	1	0.00237613938435288	0.159724270626012	Candidate Driver
DEFA3	0	1	0	0	0	10594.1360810495	0	0	0	4.77275460982751e-05	0.996872837077395	0.000256557435194704	1	0.00664775564823909	0.999367155059135	0.024362972724944	1	0.00237781484533917	0.159724270626012	Candidate Driver
ACOX1	0	2	0	0	0	3004.72389477828	0	0	0	5.13703993615389e-05	0.990236849560898	0.000257494038593764	1	0.00664775564823909	0.999367155059135	0.024362972724944	1	0.00238555712269284	0.159724270626012	Candidate Driver
POMT2	0	2	0	0	0	2822.76223901004	0	0	0	5.20485205444121e-05	0.989789879915559	0.000261094699620656	1	0.00664775564823909	0.999367155059135	0.024362972724944	1	0.00241528977777672	0.160501228719299	Candidate Driver
FLRT1	0	2	0	0	0	2881.2977438061	0	0	0	4.98770321551989e-05	0.994980647706443	0.000263250423020556	1	0.00664775564823909	0.999367155059135	0.024362972724944	1	0.00243306697333667	0.160501228719299	Candidate Driver
RPL36A	0	1	0	0	0	10294.5604483462	0	0	0	4.91935807922506e-05	0.99618914807256	0.000264021645489221	1	0.00664775564823909	0.999367155059135	0.024362972724944	1	0.00243942257252328	0.160501228719299	Candidate Driver
MIDEAS	0	0	1	0	0	0	10280.4569356311	10280.4569356311	0	0.962936434633978	4.92647694265713e-05	0.000264101530545569	1	0.994614061101218	0.0109444981049544	0.024362972724944	1	0.00244008077172064	0.160501228719299	Candidate Driver
WDR75	0	0	1	0	0	0	10224.1569394113	10224.1569394113	0	0.96836156770412	4.95509645676018e-05	0.000265633525573628	1	0.994614061101218	0.0109444981049544	0.024362972724944	1	0.00245269871501652	0.160501228719299	Candidate Driver
PROS1	0	2	0	0	0	3037.87873862361	0	0	0	5.36621791183967e-05	0.989816606221103	0.000265664168666913	1	0.00664775564823909	0.999367155059135	0.024362972724944	1	0.00245295100987641	0.160501228719299	Candidate Driver
PCNX3	0	1	1	0	0	471.886013490128	6160.58230171071	6160.58230171071	0	0.00131759446062873	8.46193792983785e-05	0.000266546025726622	1	0.0143458076532937	0.014017637867221	0.024362972724944	1	0.00246021012180642	0.160501228719299	Candidate Driver
SCRG1	0	1	0	0	0	10124.5763513306	0	0	0	5.00652037344063e-05	0.996774681586459	0.000268454803146634	1	0.00664775564823909	0.999367155059135	0.024362972724944	1	0.00247591247227164	0.160501228719299	Candidate Driver
PLXNB2	0	3	0	0	0	1539.03949218724	0	0	0	5.5262270008849e-05	0.986405876945627	0.000269648462051131	1	0.00664775564823909	0.999367155059135	0.024362972724944	1	0.00248572507429978	0.160501228719299	Candidate Driver
CYCS	0	1	0	0	0	10064.7080999189	0	0	0	5.03794137620694e-05	0.99691065505247	0.000270051685596018	1	0.00664775564823909	0.999367155059135	0.024362972724944	1	0.00248903862189587	0.160501228719299	Candidate Driver
RADX	0	0	1	0	1	0	9567.17810810491	9567.17810810491	24.2244888161384	0.967339334743547	5.31475568550377e-05	0.000283858022970596	0.037563569725417	0.994614061101218	0.0110106592974721	0.0244904360902171	1	0.000132737617674183	0.077983140474505	Candidate Driver
ZNF236	0	3	0	0	1	1589.13670909927	0	0	11.2208671139689	6.10650701294846e-05	0.984115356298399	0.000283827590462304	0.073674854589794	0.00664775564823909	0.999367155059135	0.0244904360902171	1	0.000246231474521963	0.0816749645556229	Candidate Driver
IGFN1	0	4	0	0	1	1142.53532692478	0	0	5.59076905543663	6.31161064117425e-05	0.981080993060821	0.000284209369698085	0.12699852932881	0.00664775564823909	0.999367155059135	0.0244904360902171	1	0.000405315142077645	0.0995545957209653	Candidate Driver
ZNF799	0	2	0	0	0	3058.8522802944	0	0	0	5.44593453410958e-05	0.990860843222624	0.000272843788877375	1	0.00664775564823909	0.999367155059135	0.0244904360902171	1	0.00251196666301068	0.161437964536499	Candidate Driver
RALBP1	0	2	0	0	0	2901.84244975091	0	0	0	5.58734813669304e-05	0.990757071388909	0.000280533056943755	1	0.00664775564823909	0.999367155059135	0.0244904360902171	1	0.00257496215036401	0.163944352390706	Candidate Driver
MATN4	0	2	0	0	0	2763.35061414878	0	0	0	5.47588398466248e-05	0.992045272716469	0.000280807183515974	1	0.00664775564823909	0.999367155059135	0.0244904360902171	1	0.00257720404808892	0.163944352390706	Candidate Driver
SLC45A1	0	2	0	0	0	2601.23275641221	0	0	0	5.4527175575525e-05	0.992173232192995	0.000281286211812892	1	0.00664775564823909	0.999367155059135	0.0244904360902171	1	0.00258112105760566	0.163944352390706	Candidate Driver
ADAMTS10	0	0	1	0	0	0	9631.80225500461	9631.80225500461	0	0.960792237423136	5.27713444242739e-05	0.000281849368175213	1	0.994614061101218	0.0110106592974721	0.0244904360902171	1	0.00258572493829545	0.163944352390706	Candidate Driver
MAP3K13	0	0	1	0	0	0	9600.79420560524	9600.79420560524	0	0.96416977799036	5.29512078799588e-05	0.000282815946353487	1	0.994614061101218	0.0110106592974721	0.0244904360902171	1	0.00259362422599785	0.163944352390706	Candidate Driver
ANO6	0	0	1	0	0	0	9558.06237357677	9558.06237357677	0	0.966085572348479	5.3201046458784e-05	0.000284110068726084	1	0.994614061101218	0.0110106592974721	0.0244904360902171	1	0.00260419517374666	0.164072834290871	Candidate Driver
EPS15	0	0	1	0	0	0	9390.90456773606	9390.90456773606	0	0.966444573686702	5.42008808855909e-05	0.00028917218814084	1	0.994614061101218	0.0110106592974721	0.0246878094813048	1	0.00264548836270306	0.165651714024162	Candidate Driver
RNF111	0	0	1	0	0	0	9375.04559675286	9375.04559675286	0	0.963986804233015	5.42976482137414e-05	0.000289622358598751	1	0.994614061101218	0.0110106592974721	0.0246878094813048	1	0.00264915622116457	0.165651714024162	Candidate Driver
RAD54B	0	0	1	0	0	0	9352.71736809262	9352.71736809262	0	0.966534456863202	5.44344625967863e-05	0.000290354128995363	1	0.994614061101218	0.0110106592974721	0.0246878094813048	1	0.00265511698165288	0.165651714024162	Candidate Driver
GOLGA6L6	0	2	0	0	1	2800.77193691475	0	0	28.6016033470545	5.98240206741707e-05	0.989555371012832	0.000294666595300752	0.0322527531552711	0.00664775564823909	0.999367155059135	0.0247192549761259	1	0.000119404125112577	0.077983140474505	Candidate Driver
CUL1	0	2	0	0	1	2594.19167857107	0	0	26.6874677305206	6.18328617493225e-05	0.987928285505005	0.000300044261227428	0.0343779752954736	0.00664775564823909	0.999367155059135	0.0247192549761259	1	0.000128749931060934	0.077983140474505	Candidate Driver
CEBPZ	0	0	1	0	1	0	9251.81305883695	9251.81305883695	19.6551302621938	0.963711294578014	5.50612349548008e-05	0.00029347506322841	0.0453666204054748	0.994614061101218	0.0110214238634526	0.0247192549761259	1	0.000162785893154771	0.078202343071552	Candidate Driver
RREB1	0	0	1	0	1	0	8786.98382700614	8786.98382700614	11.896822964208	0.950952187687627	5.8140369654347e-05	0.00030873340936044	0.070158030871507	0.994614061101218	0.0110616370621577	0.0247192549761259	1	0.000254290713656014	0.0816749645556229	Candidate Driver
EMILIN3	0	2	0	0	0	2624.19425133499	0	0	0	5.7732667396837e-05	0.991710189709943	0.000294889665528042	1	0.00664775564823909	0.999367155059135	0.0247192549761259	1	0.00269202100620403	0.167410600825944	Candidate Driver
DCLRE1A	0	0	1	0	0	0	9128.97670767397	9128.97670767397	0	0.963773889256379	5.58435199411456e-05	0.000297424591309214	1	0.994614061101218	0.0110616370621577	0.0247192549761259	1	0.0027126163236697	0.168147210566571	Candidate Driver
NDUFA5	0	1	0	0	0	9004.34232449931	0	0	0	5.6659749024135e-05	0.994820549841781	0.000301845775576015	1	0.00664775564823909	0.999367155059135	0.0247192549761259	1	0.0027484851880315	0.168682915912523	Candidate Driver
OSBPL9	0	2	0	0	0	2682.73307307639	0	0	0	6.2087336602068e-05	0.988736132558002	0.000302891659251348	1	0.00664775564823909	0.999367155059135	0.0247192549761259	1	0.00275696088695521	0.168682915912523	Candidate Driver
HIP1R	0	0	1	0	0	0	8952.85586696671	8952.85586696671	0	0.962358904714717	5.70037718445882e-05	0.000303249952374407	1	0.994614061101218	0.0110616370621577	0.0247192549761259	1	0.0027598636145123	0.168682915912523	Candidate Driver
PNPT1	0	2	0	0	0	2629.83805990746	0	0	0	6.33629273741887e-05	0.987799780910717	0.00030514334475451	1	0.00664775564823909	0.999367155059135	0.0247192549761259	1	0.0027751959989164	0.168682915912523	Candidate Driver
ZNF521	0	0	1	0	0	0	8844.58774630101	8844.58774630101	0	0.959174817011959	5.77406719652895e-05	0.000306901341990296	1	0.994614061101218	0.0110616370621577	0.0247192549761259	1	0.00278942145555761	0.168682915912523	Candidate Driver
NPAS2	0	2	0	0	0	2478.13764136656	0	0	0	6.25718921023477e-05	0.988391214725226	0.000307264152019093	1	0.00664775564823909	0.999367155059135	0.0247192549761259	1	0.00279235600578931	0.168682915912523	Candidate Driver
NAALADL2	0	2	0	0	0	2589.37351487889	0	0	0	6.28748736808404e-05	0.988717970756425	0.000307859407063016	1	0.00664775564823909	0.999367155059135	0.0247192549761259	1	0.00279716973495636	0.168682915912523	Candidate Driver
KDM6A	0	1	1	0	0	715.304296670515	5543.71632689817	5543.71632689817	0	0.000841127014448495	9.46165061156412e-05	0.000308241965111256	1	0.0100893237887904	0.015026039516679	0.0247192549761259	1	0.00280026281099577	0.168682915912523	Candidate Driver
RNF43	0	2	0	0	0	2597.53122828038	0	0	0	6.20099038205479e-05	0.990553268690848	0.000311009803600437	1	0.00664775564823909	0.999367155059135	0.024798192472971	1	0.00282262735879368	0.169498772895561	Candidate Driver
THAP12	0	2	0	0	0	2649.74033164231	0	0	0	6.2392331849348e-05	0.990699347940543	0.000312578892405768	1	0.00664775564823909	0.999367155059135	0.0248203140349969	1	0.00283529487598666	0.16972905400922	Candidate Driver
ANKRD36	0	3	0	0	0	1558.43060948104	0	0	0	7.26263180883535e-05	0.981198512354113	0.000314884969075058	1	0.00664775564823909	0.999367155059135	0.0249005331923716	1	0.00285389793631619	0.170312120323763	Candidate Driver
LIMA1	0	2	0	0	0	2589.76041335788	0	0	0	6.42242826458528e-05	0.989417465627929	0.000316558799442812	1	0.00664775564823909	0.999367155059135	0.0249303028282503	1	0.00286739009709702	0.170587517355469	Candidate Driver
TTC21A	0	0	1	0	0	0	8476.24451057219	8476.24451057219	0	0.960218374761696	6.03931707295891e-05	0.000320257650654909	1	0.994614061101218	0.0112671375605804	0.0250359506468187	1	0.00289717391985844	0.171495748961817	Candidate Driver
PIBF1	0	2	0	0	0	2555.57965449567	0	0	0	6.76056407236114e-05	0.98705829601412	0.000320671761307123	1	0.00664775564823909	0.999367155059135	0.0250359506468187	1	0.00290050574586753	0.171495748961817	Candidate Driver
EXOC2	0	0	1	0	0	0	8360.24334852939	8360.24334852939	0	0.966080066844114	6.12784411895273e-05	0.000324811149799875	1	0.994614061101218	0.0113223704413265	0.0250359506468187	1	0.00293378090681173	0.171953961070928	Candidate Driver
PIK3R2	0	2	0	0	0	2382.77923863608	0	0	0	6.45958170909511e-05	0.991112886644553	0.000327270135907942	1	0.00664775564823909	0.999367155059135	0.0250359506468187	1	0.00295352285436201	0.171953961070928	Candidate Driver
ANKRD62	0	0	1	0	0	0	8227.36552863196	8227.36552863196	0	0.965600243978187	6.23241488403314e-05	0.000330047935803712	1	0.994614061101218	0.0114059128011029	0.0250359506468187	1	0.00297580217810989	0.171953961070928	Candidate Driver
GABARAPL2	0	1	0	0	0	8211.99939306683	0	0	0	6.24473268300285e-05	0.995391438875438	0.000330967571600227	1	0.00664775564823909	0.999367155059135	0.0250359506468187	1	0.00298317294936257	0.171953961070928	Candidate Driver
PNRC2	0	1	0	0	0	8179.01837500714	0	0	0	6.27133207354857e-05	0.995332287739513	0.00033230185660349	1	0.00664775564823909	0.999367155059135	0.0250359506468187	1	0.00299386254314837	0.171953961070928	Candidate Driver
PFDN1	0	1	0	0	0	8178.82412205612	0	0	0	6.27148939498223e-05	0.995221241966677	0.000332309474258441	1	0.00664775564823909	0.999367155059135	0.0250359506468187	1	0.00299392355641548	0.171953961070928	Candidate Driver
CHCHD5	0	1	0	0	0	8164.22738484239	0	0	0	6.28333307326479e-05	0.995588386251407	0.000332904416381119	1	0.00664775564823909	0.999367155059135	0.0250359506468187	1	0.00299868817970161	0.171953961070928	Candidate Driver
DDX20	0	2	0	0	0	2443.43911485049	0	0	0	6.79382585792032e-05	0.989244636188901	0.000334551791031146	1	0.00664775564823909	0.999367155059135	0.0250359506468187	1	0.00301187571849415	0.171953961070928	Candidate Driver
NFXL1	0	0	1	0	0	0	8114.08984446953	8114.08984446953	0	0.965707748823095	6.32434897845924e-05	0.000334656902143404	1	0.994614061101218	0.0114649707518937	0.0250359506468187	1	0.00301271687666416	0.171953961070928	Candidate Driver
ATP6V1G1	0	1	0	0	0	8099.15584364083	0	0	0	6.33666722313908e-05	0.995603064461376	0.00033557879445123	1	0.00664775564823909	0.999367155059135	0.0250359506468187	1	0.00302009296340111	0.171953961070928	Candidate Driver
CALCA	0	1	0	0	0	8094.76291378279	0	0	0	6.34029963285654e-05	0.996353798315585	0.000335762478858581	1	0.00664775564823909	0.999367155059135	0.0250359506468187	1	0.00302156232480122	0.171953961070928	Candidate Driver
TAS1R3	0	2	0	0	0	2282.31655388433	0	0	0	6.59125101216684e-05	0.991676961255049	0.000336140469758495	1	0.00664775564823909	0.999367155059135	0.0250359506468187	1	0.00302458570160147	0.171953961070928	Candidate Driver
DENND4A	0	1	1	0	0	542.915865239811	5192.55610671677	5192.55610671677	0	0.00113235007178614	0.000101405907041219	0.000343179512922842	1	0.0126507203368851	0.0159722615549513	0.0254125625178509	1	0.00308081064566246	0.17463379754292	Candidate Driver
NMB	0	1	0	0	0	7872.40146765633	0	0	0	6.52962929730272e-05	0.996412200823808	0.000345245233097646	1	0.00664775564823909	0.999367155059135	0.0254125625178509	1	0.00309728322143521	0.174745062994491	Candidate Driver
NDUFB6	0	1	0	0	0	7833.92044718213	0	0	0	6.56351939647415e-05	0.995661585452938	0.000346939275409519	1	0.00664775564823909	0.999367155059135	0.0254125625178509	1	0.00311078271628928	0.174745062994491	Candidate Driver
FABP9	0	1	0	0	0	7811.13969650484	0	0	0	6.5837446093564e-05	0.996067891696592	0.00034795189314285	1	0.00664775564823909	0.999367155059135	0.0254125625178509	1	0.00311884811816066	0.174745062994491	Candidate Driver
BEX4	0	1	0	0	0	7801.36296891281	0	0	0	6.59246194522067e-05	0.996234282105501	0.000348388243689546	1	0.00664775564823909	0.999367155059135	0.0254125625178509	1	0.00312232269882917	0.174745062994491	Candidate Driver
TET2	0	1	1	0	0	519.245213989305	5078.45654512536	5078.45654512536	0	0.0011881997119243	0.000103820922746856	0.000349131791460899	1	0.0131447585862621	0.0160888939637385	0.0254125625178509	1	0.00312824217683727	0.174745062994491	Candidate Driver
CLASRP	0	2	0	0	1	2362.27671019192	0	0	30.7202406320214	7.12158817621766e-05	0.989999847155778	0.00035345920837826	0.0301875469500306	0.00664775564823909	0.999367155059135	0.0254799739750776	1	0.000132821715536191	0.077983140474505	Candidate Driver
TCL1B	0	1	0	0	0	7687.61335148304	0	0	0	6.69556704631091e-05	0.995823476346346	0.000353541586853412	1	0.00664775564823909	0.999367155059135	0.0254799739750776	1	0.00316331668452985	0.176128206129764	Candidate Driver
E2F7	0	2	0	0	0	2264.32371820881	0	0	0	7.219899898947e-05	0.989156709872093	0.000356161044440584	1	0.00664775564823909	0.999367155059135	0.0254799739750776	1	0.0031841251682676	0.176128206129764	Candidate Driver
PXT1	0	1	0	0	0	7610.03611126446	0	0	0	6.76770864241893e-05	0.994932280428572	0.000357142829987112	1	0.00664775564823909	0.999367155059135	0.0254799739750776	1	0.0031919193187987	0.176128206129764	Candidate Driver
SLMAP	0	0	1	0	0	0	7595.73513998817	7595.73513998817	0	0.967241542233712	6.78117351184948e-05	0.000357520750741247	1	0.994614061101218	0.0121782271218411	0.0254799739750776	1	0.00319491881757517	0.176128206129764	Candidate Driver
TEX43	0	1	0	0	0	7591.58500763262	0	0	0	6.78509080325185e-05	0.996148093015011	0.000358013789200196	1	0.00664775564823909	0.999367155059135	0.0254799739750776	1	0.00319883138734844	0.176128206129764	Candidate Driver
GAGE13	0	1	0	0	0	7558.14865345545	0	0	0	6.81681311806015e-05	0.994895465205562	0.000359594221608583	1	0.00664775564823909	0.999367155059135	0.025498016835537	1	0.00321136853894488	0.176313308126757	Candidate Driver
WAPL	0	0	1	0	0	0	7519.24183100963	7519.24183100963	0	0.961513503474681	6.85409181004903e-05	0.000361041435392173	1	0.994614061101218	0.0121952063168428	0.0255065155238823	1	0.00322284280921947	0.176439166444334	Candidate Driver
MUC17	0	4	0	0	2	924.072335070575	0	0	9.22837669186225	7.843782031558e-05	0.982164927198631	0.000365174240073873	0.0449494342490962	0.00664775564823909	0.999367155059135	0.0255170479900347	1	0.000197257345445179	0.0803139772641763	Candidate Driver
ATP13A4	0	0	1	0	0	0	7444.35143464329	7444.35143464329	0	0.962242815754244	6.92697992784597e-05	0.000364688985827755	1	0.994614061101218	0.0122118207608705	0.0255170479900347	1	0.00325173681916657	0.177166900421081	Candidate Driver
SP100	0	2	0	0	0	2241.69568168612	0	0	0	7.57098099058995e-05	0.987647932045208	0.000365047541652452	1	0.00664775564823909	0.999367155059135	0.0255170479900347	1	0.00325457513783523	0.177166900421081	Candidate Driver
EPB41L1	0	2	0	0	0	2176.37816175357	0	0	0	7.3443066434864e-05	0.989991645894979	0.000366509067340148	1	0.00664775564823909	0.999367155059135	0.0255175298478561	1	0.00326614089768618	0.177294247146716	Candidate Driver
TMEM35B	0	1	0	0	0	7335.11437083845	0	0	0	7.03605027918552e-05	0.996503281293527	0.000370530714466799	1	0.00664775564823909	0.999367155059135	0.0256415497342593	1	0.00329793612364859	0.178265225402266	Candidate Driver
CDH2	0	2	0	0	0	2196.99450782696	0	0	0	7.56893659611402e-05	0.988946376267763	0.000371894805071826	1	0.00664775564823909	0.999367155059135	0.0256415497342593	1	0.00330871071487115	0.178265225402266	Candidate Driver
REV1	0	0	1	0	0	0	7291.67994098021	7291.67994098021	0	0.96090167709869	7.08035531139517e-05	0.000372293524971812	1	0.994614061101218	0.0123687370603427	0.0256415497342593	1	0.00331185915219656	0.178265225402266	Candidate Driver
MED21	0	1	0	0	0	7252.49791675541	0	0	0	7.12079242448649e-05	0.99498463370712	0.000374747209103465	1	0.00664775564823909	0.999367155059135	0.025718365607615	1	0.00333122495191795	0.178806756078367	Candidate Driver
DDX23	0	2	0	0	1	2206.76012915816	0	0	25.2572014940493	7.82643030668995e-05	0.989087732013323	0.000383484374396281	0.0361585699347739	0.00664775564823909	0.999367155059135	0.0259102279340258	1	0.000168974815275558	0.0786780130439721	Candidate Driver
CPED1	0	2	0	0	1	2068.6995643594	0	0	20.1910052839479	7.98410646040137e-05	0.987263335517279	0.000385345686714111	0.0442872987574122	0.00664775564823909	0.999367155059135	0.0259102279340258	1	0.000204422873112287	0.0803139772641763	Candidate Driver
SNORC	0	1	0	0	0	7125.76833197281	0	0	0	7.25472411249317e-05	0.996707418731381	0.000381415324594903	1	0.00664775564823909	0.999367155059135	0.0259102279340258	1	0.00338377246495536	0.18088183706566	Candidate Driver
MATR3	0	2	0	0	0	2260.67343235781	0	0	0	7.79752993024241e-05	0.989321618449725	0.000382109260050667	1	0.00664775564823909	0.999367155059135	0.0259102279340258	1	0.00338923423145743	0.18088183706566	Candidate Driver
ROR1	0	2	0	0	0	2130.47716875751	0	0	0	7.76939437556745e-05	0.989392579913716	0.000383931944801463	1	0.00664775564823909	0.999367155059135	0.0259102279340258	1	0.00340357406288005	0.18088183706566	Candidate Driver
MYO10	0	1	1	0	0	472.474696052992	4268.10538951604	4268.10538951604	0	0.00131581928367974	0.000124827541884143	0.000385633076037228	1	0.0143419077454282	0.0181071190431782	0.0259102279340258	1	0.00341694977387774	0.18088183706566	Candidate Driver
PIK3CA	0	0	1	0	0	0	6960.8433291318	6960.8433291318	0	0.963726453949156	7.43656093831202e-05	0.000390050753253046	1	0.994614061101218	0.0128739599090634	0.0261035047998343	1	0.00345165026679373	0.181037981692868	Candidate Driver
KRTAP4-8	0	1	0	0	0	6926.8798555803	0	0	0	7.47511674080714e-05	0.995751831075932	0.000392362934648616	1	0.00664775564823909	0.999367155059135	0.0261035047998343	1	0.00346979227921596	0.181037981692868	Candidate Driver
RFK	0	1	0	0	0	6899.34638755559	0	0	0	7.50666059203819e-05	0.995323536641419	0.000393927341844069	1	0.00664775564823909	0.999367155059135	0.0261035047998343	1	0.00348205931599055	0.181037981692868	Candidate Driver
PCP2	0	1	0	0	0	6879.56472536328	0	0	0	7.5294843805529e-05	0.995316809941197	0.000395059865602843	1	0.00664775564823909	0.999367155059135	0.0261035047998343	1	0.0034909359329911	0.181037981692868	Candidate Driver
EDDM3A	0	1	0	0	0	6861.15380237149	0	0	0	7.55084864054734e-05	0.996162178095011	0.000396122038741953	1	0.00664775564823909	0.999367155059135	0.0261035047998343	1	0.00349925819775665	0.181037981692868	Candidate Driver
BLOC1S2	0	1	0	0	0	6829.31970067441	0	0	0	7.58806977185777e-05	0.995228622960974	0.000397965734301953	1	0.00664775564823909	0.999367155059135	0.0261035047998343	1	0.00351369703433513	0.181037981692868	Candidate Driver
CLEC2B	0	1	0	0	0	6828.3895979972	0	0	0	7.58916265248821e-05	0.99482461515452	0.000398018677474576	1	0.00664775564823909	0.999367155059135	0.0261035047998343	1	0.00351411153057035	0.181037981692868	Candidate Driver
KRTAP5-7	0	1	0	0	2	6772.61581724058	0	0	249.833282248367	7.65526367904057e-05	0.996596264227065	0.000401300743655852	0.000149440548185584	0.00664775564823909	0.999367155059135	0.0262292350003091	0.754232918373568	1.0572464308467e-06	0.0101580237075751	Candidate Driver
PGR	0	2	0	0	1	1971.86839313805	0	0	22.201458700872	8.1044396118668e-05	0.990445079869369	0.000405920553970263	0.0406591143947994	0.00664775564823909	0.999367155059135	0.0262631965154632	1	0.000198248603071827	0.0803139772641763	Candidate Driver
HEATR5B	0	1	1	0	0	486.039592472108	4344.88298081074	4344.88298081074	0	0.00127615928214364	0.000122489442215157	0.000404076362733652	1	0.0139782763815349	0.0179676116153164	0.0262631965154632	1	0.00356149135321193	0.182988283003531	Candidate Driver
ANAPC1	0	1	1	0	0	523.439522858754	4252.12765418143	4252.12765418143	0	0.00117791834351044	0.000125325084967876	0.000405639658182189	1	0.0130460397054159	0.0181071190431782	0.0262631965154632	1	0.00357370377780619	0.18312611145153	Candidate Driver
GAREM2	0	2	0	0	0	1955.4224469572	0	0	0	8.04845432240686e-05	0.992050445888484	0.000408772384613565	1	0.00664775564823909	0.999367155059135	0.0263177174367852	1	0.00359815844736289	0.183888863629056	Candidate Driver
CGN	0	0	1	0	0	0	6619.00269698417	6619.00269698417	0	0.960450809354954	7.84326626457332e-05	0.000410111884528663	1	0.994614061101218	0.0134568039767894	0.0263177174367852	1	0.00360860750500325	0.183889218497024	Candidate Driver
H2BU1	0	1	0	0	0	6576.81643344953	0	0	0	7.89648350401073e-05	0.9978849106557	0.000413248419698475	1	0.00664775564823909	0.999367155059135	0.0263177174367852	1	0.00363305763178134	0.183889218497024	Candidate Driver
H2AC8	0	1	0	0	0	6564.98173390179	0	0	0	7.91153955513879e-05	0.997231084374575	0.000413992231286131	1	0.00664775564823909	0.999367155059135	0.0263177174367852	1	0.00363885234224071	0.183889218497024	Candidate Driver
GYPA	0	1	0	0	0	6556.31423086726	0	0	0	7.92260189779181e-05	0.99437527434977	0.000414531644636784	1	0.00664775564823909	0.999367155059135	0.0263177174367852	1	0.00364305383938524	0.183889218497024	Candidate Driver
SEPTIN4	0	2	0	0	0	1985.38275119265	0	0	0	8.50244274287482e-05	0.988393379008656	0.000414980661081699	1	0.00664775564823909	0.999367155059135	0.0263177174367852	1	0.00364655069856468	0.183889218497024	Candidate Driver
SCN10A	0	0	1	0	0	0	6471.85381210894	6471.85381210894	0	0.950634831549629	8.03200001417981e-05	0.000419147033404954	1	0.994614061101218	0.0135500308210985	0.0264945045852289	1	0.00367897455538302	0.18458270249671	Candidate Driver
RIPPLY2	0	1	0	0	0	6446.8020029873	0	0	0	8.0650175552921e-05	0.99520933659615	0.000421575103679683	1	0.00664775564823909	0.999367155059135	0.0265606137452747	1	0.00369785133987455	0.185046644132889	Candidate Driver
UBE2L6	0	1	0	0	0	6404.74308668979	0	0	0	8.12104949826642e-05	0.995859733358169	0.000424345023183226	1	0.00664775564823909	0.999367155059135	0.0265954241906368	1	0.00371936872435419	0.185371879929153	Candidate Driver
C1orf194	0	1	0	0	0	6396.41729296005	0	0	0	8.13223150714082e-05	0.995314129206645	0.000424895671655157	1	0.00664775564823909	0.999367155059135	0.0265954241906368	1	0.00372364413263182	0.185371879929153	Candidate Driver
EIF5AL1	0	1	0	0	0	6371.33279154867	0	0	0	8.16610374568816e-05	0.99680833761794	0.000426572204548226	1	0.00664775564823909	0.999367155059135	0.026613673644801	1	0.00373665687230695	0.185539014104006	Candidate Driver
TMIE	0	1	0	0	0	6334.69752703795	0	0	0	8.21607079453113e-05	0.996099771447272	0.00042903710393094	1	0.00664775564823909	0.999367155059135	0.0266327741440064	1	0.00375577671541283	0.185764426496848	Candidate Driver
PPP1R12B	0	2	0	0	0	1936.68115290282	0	0	0	8.91329858856427e-05	0.987491362084091	0.000429650290624584	1	0.00664775564823909	0.999367155059135	0.0266327741440064	1	0.00376053090691475	0.185764426496848	Candidate Driver
USP48	0	2	0	0	0	1941.43455719734	0	0	0	9.08104681336397e-05	0.986570484229286	0.000431663498536183	1	0.00664775564823909	0.999367155059135	0.0266715298645379	1	0.00377613367039542	0.186056883616201	Candidate Driver
GOLGA3	0	0	1	0	0	0	6252.22265872742	6252.22265872742	0	0.955618346157171	8.33077125920179e-05	0.000434028278151422	1	0.994614061101218	0.0139203565666801	0.026731690362044	1	0.00379444919606231	0.186481165604945	Candidate Driver
CAMP	0	1	0	0	0	6224.77779604425	0	0	0	8.36963552305336e-05	0.996469282828946	0.0004366129451433	1	0.00664775564823909	0.999367155059135	0.0268049659868168	1	0.00381445304332628	0.186986045103464	Candidate Driver
BMPR2	0	2	0	0	0	1938.0877461319	0	0	0	8.96546534135956e-05	0.989163316000287	0.000439841917178829	1	0.00664775564823909	0.999367155059135	0.0269110748243499	1	0.00383942195689724	0.187731125505693	Candidate Driver
C3orf18	0	1	0	0	0	6144.51252005032	0	0	0	8.4853551862496e-05	0.996337577504676	0.000442315127820336	1	0.00664775564823909	0.999367155059135	0.0269110748243499	1	0.00385853069695485	0.18794575761939	Candidate Driver
LSMEM2	0	1	0	0	0	6131.15935806653	0	0	0	8.50491011583632e-05	0.995669575861877	0.000443276437872675	1	0.00664775564823909	0.999367155059135	0.0269110748243499	1	0.00386595431970005	0.18794575761939	Candidate Driver
CDKN2C	0	1	0	0	0	6095.07629149011	0	0	0	8.55819413267955e-05	0.996323668500157	0.000445902053606617	1	0.00664775564823909	0.999367155059135	0.0269110748243499	1	0.00388621977030323	0.18794575761939	Candidate Driver
COL28A1	0	2	0	0	0	1863.47056994559	0	0	0	9.32345346980057e-05	0.986884641241922	0.000446287921002098	1	0.00664775564823909	0.999367155059135	0.0269110748243499	1	0.00388919672903409	0.18794575761939	Candidate Driver
STAG2	0	0	1	0	0	0	6075.86143170617	6075.86143170617	0	0.959628646712715	8.58683540034821e-05	0.000446744008584909	1	0.994614061101218	0.0141029597481275	0.0269110748243499	1	0.00389271500481458	0.18794575761939	Candidate Driver
ZMAT5	0	1	0	0	0	6022.58721798905	0	0	0	8.6672316643055e-05	0.994331310441535	0.000451261530428848	1	0.00664775564823909	0.999367155059135	0.0270155041292098	1	0.00392753825743819	0.188586507667154	Candidate Driver
SKP1	0	1	0	0	0	6022.26243993884	0	0	0	8.66772629112278e-05	0.995288706447222	0.000451289385172582	1	0.00664775564823909	0.999367155059135	0.0270155041292098	1	0.00392775283458002	0.188586507667154	Candidate Driver
TAOK2	0	2	0	0	0	1818.97216092032	0	0	0	9.28685581913502e-05	0.98859557177696	0.000454503649341853	1	0.00664775564823909	0.999367155059135	0.0271234227507859	1	0.00395250218331678	0.188933537200535	Candidate Driver
EFCAB11	0	1	0	0	0	5960.62776005474	0	0	0	8.76260145411534e-05	0.994851195155101	0.00045595352509753	1	0.00664775564823909	0.999367155059135	0.0271257056912512	1	0.0039636585586752	0.188996682043431	Candidate Driver
NBPF9	0	2	0	0	0	1790.22696736643	0	0	0	9.71956994606504e-05	0.986696246151942	0.000464612072679449	1	0.00664775564823909	0.999367155059135	0.0271503552307436	1	0.00403018810411626	0.18961552765467	Candidate Driver
COL6A2	0	2	0	0	0	1708.39417967971	0	0	0	9.38439013401515e-05	0.989424402977398	0.000465154170886883	1	0.00664775564823909	0.999367155059135	0.0271503552307436	1	0.00403434801646174	0.18961552765467	Candidate Driver
MCEMP1	0	1	0	0	0	5831.08924298813	0	0	0	8.96875475117076e-05	0.993735945159075	0.000466076204164612	1	0.00664775564823909	0.999367155059135	0.0271503552307436	1	0.00404142199518565	0.18961552765467	Candidate Driver
MED28	0	1	0	0	0	5818.38982089777	0	0	0	8.98947538580108e-05	0.994194110471209	0.000467095332425393	1	0.00664775564823909	0.999367155059135	0.0271503552307436	1	0.0040492387791623	0.18961552765467	Candidate Driver
TRIM33	0	2	0	0	0	1789.1009552877	0	0	0	9.7258969896763e-05	0.987405970636847	0.000468619769117828	1	0.00664775564823909	0.999367155059135	0.0271503552307436	1	0.00406092716446005	0.18961552765467	Candidate Driver
FAIM	0	1	0	0	0	5795.94649119391	0	0	0	9.02632363457556e-05	0.995701058381596	0.000468909336414858	1	0.00664775564823909	0.999367155059135	0.0271503552307436	1	0.00406314681650022	0.18961552765467	Candidate Driver
CMTM7	0	1	0	0	0	5794.22164441226	0	0	0	9.02916774457863e-05	0.995768423685077	0.000469049110810804	1	0.00664775564823909	0.999367155059135	0.0271503552307436	1	0.00406421818054903	0.18961552765467	Candidate Driver
CGB5	0	1	0	0	0	5786.06490310841	0	0	0	9.0426411589406e-05	0.995911624596329	0.00046971066478152	1	0.00664775564823909	0.999367155059135	0.0271503552307436	1	0.00406928839514842	0.18961552765467	Candidate Driver
WDR33	0	0	1	0	0	0	5774.4985834666	5774.4985834666	0	0.957796858973295	9.06181393690586e-05	0.000469998965515028	1	0.994614061101218	0.0146529158893937	0.0271503552307436	1	0.00407149766870263	0.18961552765467	Candidate Driver
TOPAZ1	0	0	1	0	0	0	5767.05582229951	5767.05582229951	0	0.954456802144822	9.07419333283643e-05	0.000470496892789218	1	0.994614061101218	0.0146529158893937	0.0271503552307436	1	0.00407531291222829	0.18961552765467	Candidate Driver
C20orf194	0	2	0	0	0	1722.99735759411	0	0	0	9.94082237085747e-05	0.986426233147427	0.000475134447683989	1	0.00664775564823909	0.999367155059135	0.0273021289018331	1	0.00411082178408739	0.190805679717448	Candidate Driver
ATRX	0	3	0	0	0	1160.79924328094	0	0	0	0.000110836927057156	0.98052148320638	0.000483326842592557	1	0.00664775564823909	0.999367155059135	0.0273021289018331	1	0.00417343904984457	0.19102055123257	Candidate Driver
ERBB2	0	2	0	0	0	1642.32965789093	0	0	0	9.91901850929677e-05	0.987853702868158	0.000484101750184984	1	0.00664775564823909	0.999367155059135	0.0273021289018331	1	0.00417935470698139	0.19102055123257	Candidate Driver
MYO6	0	0	0	1	0	0	5604.456115883	5604.456115883	0	0.959423189359814	9.35311980022613e-05	0.000484307762095071	1	0.994614061101218	0.0149774625067621	0.0273021289018331	1	0.00418092719644692	0.19102055123257	Candidate Driver
DGKZ	0	2	0	0	0	1666.54215429503	0	0	0	9.942035209487e-05	0.987887091389022	0.000484453095808357	1	0.00664775564823909	0.999367155059135	0.0273021289018331	1	0.00418203647635351	0.19102055123257	Candidate Driver
EIF2AK3	0	2	0	0	0	1749.13464706127	0	0	0	0.000100048493255289	0.98817988313919	0.000485810644198503	1	0.00664775564823909	0.999367155059135	0.0273021289018331	1	0.00419239605047916	0.19102055123257	Candidate Driver
RGS5	0	1	0	0	0	5593.79577194251	0	0	0	9.37199179500414e-05	0.994875821829269	0.000485848963618363	1	0.00664775564823909	0.999367155059135	0.0273021289018331	1	0.00419268841432485	0.19102055123257	Candidate Driver
CCDC28A	0	1	0	0	0	5572.95193916364	0	0	0	9.40910702407205e-05	0.994124762032259	0.000487662634967578	1	0.00664775564823909	0.999367155059135	0.0273021289018331	1	0.00420652264337973	0.19102055123257	Candidate Driver
METTL23	0	1	0	0	0	5569.10632912129	0	0	0	9.41598599520921e-05	0.995120325910032	0.000488003421927896	1	0.00664775564823909	0.999367155059135	0.0273021289018331	1	0.00420912132708628	0.19102055123257	Candidate Driver
RGCC	0	1	0	0	0	5562.17618752578	0	0	0	9.42840733135775e-05	0.996254071142595	0.00048861508884479	1	0.00664775564823909	0.999367155059135	0.0273021289018331	1	0.00421378501923286	0.19102055123257	Candidate Driver
SKOR2	0	2	0	0	0	1645.37735861294	0	0	0	9.76098009878301e-05	0.990853891031662	0.000488755846285938	1	0.00664775564823909	0.999367155059135	0.0273021289018331	1	0.00421485812461542	0.19102055123257	Candidate Driver
RC3H2	0	2	0	0	0	1721.66220652677	0	0	0	0.000103262206974208	0.986498133443744	0.000491615799792067	1	0.00664775564823909	0.999367155059135	0.0273457003371965	1	0.00423665305073784	0.191370120748726	Candidate Driver
FNDC3B	0	2	0	0	0	1690.99866990656	0	0	0	0.000102801395937102	0.986751728980114	0.000492381989835033	1	0.00664775564823909	0.999367155059135	0.0273457003371965	1	0.00424248914649028	0.191370120748726	Candidate Driver
ATM	0	3	0	0	0	1024.76001279098	0	0	0	0.000115062804289856	0.977882637855564	0.000493812327468923	1	0.00664775564823909	0.999367155059135	0.0273461028375874	1	0.00425338088819527	0.191412101048151	Candidate Driver
KIAA1522	0	2	0	0	1	1718.51288926578	0	0	18.9371346361776	0.000100299426774364	0.990487473969667	0.000498105816689298	0.0468982411589656	0.00664775564823909	0.999367155059135	0.0274794377038909	1	0.000272485436597192	0.0831123833278038	Candidate Driver
EGF	0	2	0	0	1	1696.98006129577	0	0	17.1656973730252	0.000105767525321321	0.986062394692601	0.000500601923781985	0.051161171633621	0.00664775564823909	0.999367155059135	0.0274794377038909	1	0.000296387033333012	0.087621126654264	Candidate Driver
RBM18	0	1	0	0	0	5410.18798754519	0	0	0	9.70909382627116e-05	0.994052777456494	0.000502330777733095	1	0.00664775564823909	0.999367155059135	0.0274794377038909	1	0.0043181618198721	0.19332442615919	Candidate Driver
MPLKIP	0	1	0	0	0	5400.49809994	0	0	0	9.72754220309735e-05	0.995490884983842	0.000503237865446593	1	0.00664775564823909	0.999367155059135	0.0274794377038909	1	0.00432505146799211	0.19332442615919	Candidate Driver
PKP4	0	2	0	0	0	1654.50230295672	0	0	0	0.000105652856842386	0.986285637940666	0.000503370216057952	1	0.00664775564823909	0.999367155059135	0.0274794377038909	1	0.00432605658037322	0.19332442615919	Candidate Driver
KRAS	0	1	0	0	0	5369.6299523348	0	0	0	9.78676992547944e-05	0.99470537697368	0.000506127206039042	1	0.00664775564823909	0.999367155059135	0.0275516724964482	1	0.00434698613499107	0.193809015243593	Candidate Driver
HPGDS	0	1	0	0	0	5324.00215974802	0	0	0	9.87561688149396e-05	0.995178566099696	0.000510465924646319	1	0.00664775564823909	0.999367155059135	0.0276237301772681	1	0.00437989292293905	0.19433869008869	Candidate Driver
RRP12	0	2	0	0	0	1541.69602246496	0	0	0	0.000106106326450695	0.986944306844532	0.000513475513554962	1	0.00664775564823909	0.999367155059135	0.0276237301772681	1	0.00440269731413589	0.19433869008869	Candidate Driver
NRCAM	0	2	0	0	0	1596.32282000564	0	0	0	0.000108398711538893	0.986374479727286	0.000517976859008673	1	0.00664775564823909	0.999367155059135	0.0276237301772681	1	0.00443677221903105	0.19433869008869	Candidate Driver
CSN1S1	0	1	0	0	0	5231.78288398455	0	0	0	0.000100600761456349	0.992398452061522	0.000519447963759245	1	0.00664775564823909	0.999367155059135	0.0276237301772681	1	0.00444789989263028	0.19433869008869	Candidate Driver
AFF4	0	2	0	0	0	1675.87833477383	0	0	0	0.000108900891419017	0.986969566743045	0.000519781252644291	1	0.00664775564823909	0.999367155059135	0.0276237301772681	1	0.00445042036421894	0.19433869008869	Candidate Driver
DENR	0	1	0	0	0	5226.81754577956	0	0	0	0.00010070198707901	0.993609800926682	0.000519948252821756	1	0.00664775564823909	0.999367155059135	0.0276237301772681	1	0.00445168320985412	0.19433869008869	Candidate Driver
ANKRD66	0	1	0	0	0	5222.57760191016	0	0	0	0.00010078858185103	0.995689535707887	0.00052037938715821	1	0.00664775564823909	0.999367155059135	0.0276237301772681	1	0.00445494317470618	0.19433869008869	Candidate Driver
IDNK	0	1	0	0	0	5211.61685622954	0	0	0	0.000101013113781856	0.994990604872287	0.000521470938516178	1	0.00664775564823909	0.999367155059135	0.0276237301772681	1	0.00446319519856653	0.19433869008869	Candidate Driver
CCDC115	0	1	0	0	0	5210.37075679422	0	0	0	0.000101038702019829	0.994523287258769	0.000521593620755878	1	0.00664775564823909	0.999367155059135	0.0276237301772681	1	0.00446412252164419	0.19433869008869	Candidate Driver
RAB18	0	1	0	0	0	5208.0432992805	0	0	0	0.000101086529459282	0.994439053023725	0.000521826293419458	1	0.00664775564823909	0.999367155059135	0.0276237301772681	1	0.00446588115441848	0.19433869008869	Candidate Driver
AUTS2	0	2	0	0	1	1468.00682767193	0	0	16.4572717671543	0.000115648686755065	0.988217443699732	0.00056366377723871	0.0530919077106891	0.00664775564823909	0.999367155059135	0.0277251735934416	1	0.000341658491031072	0.0921421887687796	Candidate Driver
FRY	0	1	1	0	1	336.734348998084	3005.99745820189	3005.99745820189	6.87994771951376	0.00189916484341124	0.000181127254091584	0.000568557927482671	0.108847860747622	0.0199204976151694	0.0252213138740861	0.0277251735934416	1	0.000661577786833178	0.113507845998092	Candidate Driver
RAB28	0	1	0	0	0	5131.92062733958	0	0	0	0.000102675498298677	0.993387152167249	0.000529559799098411	1	0.00664775564823909	0.999367155059135	0.0277251735934416	1	0.00452427532530297	0.195394189215622	Candidate Driver
PLA2G12B	0	1	0	0	0	5131.20501151108	0	0	0	0.000102690667002969	0.99495830046679	0.000529641256196922	1	0.00664775564823909	0.999367155059135	0.0277251735934416	1	0.00452488978776633	0.195394189215622	Candidate Driver
IRAG2	0	0	1	0	0	0	5111.95991726281	5111.95991726281	0	0.957331524282045	0.000103100245242627	0.00053088505210741	1	0.994614061101218	0.0160888939637385	0.0277251735934416	1	0.00453427066740419	0.195394189215622	Candidate Driver
RAC2	0	1	0	0	0	5118.17768932468	0	0	0	0.000102967569360901	0.995275880812972	0.00053099038467741	1	0.00664775564823909	0.999367155059135	0.0277251735934416	1	0.00453506496618272	0.195394189215622	Candidate Driver
RCAN2	0	1	0	0	0	5070.58456402036	0	0	0	0.000103991681189797	0.995583491485369	0.000535974525937011	1	0.00664775564823909	0.999367155059135	0.0277251735934416	1	0.00457262589337282	0.196019479972434	Candidate Driver
TMEM88B	0	1	0	0	0	5063.39824574884	0	0	0	0.000104148045196206	0.996873615563177	0.000536739169410883	1	0.00664775564823909	0.999367155059135	0.0277251735934416	1	0.00457838420234857	0.196019479972434	Candidate Driver
NDUFB5	0	1	0	0	0	5026.95990208145	0	0	0	0.000104948000193783	0.994628009083989	0.000540620891348209	1	0.00664775564823909	0.999367155059135	0.0277251735934416	1	0.00460759955925705	0.196019479972434	Candidate Driver
CLTC	0	0	1	0	0	0	5012.5514036263	5012.5514036263	0	0.954072798904488	0.000105267634606165	0.000541288416063157	1	0.994614061101218	0.0161825829327366	0.0277251735934416	1	0.00461262079709013	0.196019479972434	Candidate Driver
MGA	0	3	0	0	0	984.658707081062	0	0	0	0.000121484750461032	0.980470114432256	0.000542222327855946	1	0.00664775564823909	0.999367155059135	0.0277251735934416	1	0.00461964446389174	0.196019479972434	Candidate Driver
MRPL43	0	1	0	0	0	5010.50841911752	0	0	0	0.000105313109376448	0.99581354125744	0.000542400436981394	1	0.00664775564823909	0.999367155059135	0.0277251735934416	1	0.00462098378577813	0.196019479972434	Candidate Driver
BAD	0	1	0	0	0	4974.11021540854	0	0	0	0.000106129765945928	0.995743122895633	0.000546368415695997	1	0.00664775564823909	0.999367155059135	0.0277251735934416	1	0.00465080654680594	0.196131009175698	Candidate Driver
HSPB8	0	1	0	0	0	4967.21047771523	0	0	0	0.000106285967668374	0.995873117608767	0.000547127668020897	1	0.00664775564823909	0.999367155059135	0.0277251735934416	1	0.00465650968777331	0.196131009175698	Candidate Driver
PIK3C2A	0	0	1	0	0	0	4911.91140410848	4911.91140410848	0	0.954694435624165	0.000107554253431785	0.000552401258345214	1	0.994614061101218	0.0164028772535332	0.0277251735934416	1	0.00469609338570909	0.196131009175698	Candidate Driver
SAMD10	0	1	0	0	0	4903.53181807312	0	0	0	0.00010774901830346	0.995377794163318	0.000554229488204605	1	0.00664775564823909	0.999367155059135	0.0277251735934416	1	0.00470980434706081	0.196131009175698	Candidate Driver
CHMP1A	0	1	0	0	0	4902.81275598721	0	0	0	0.000107765763349366	0.994844782418175	0.000554308487786814	1	0.00664775564823909	0.999367155059135	0.0277251735934416	1	0.00471039667490403	0.196131009175698	Candidate Driver
PPIP5K2	0	2	0	0	0	1581.29588699157	0	0	0	0.000117458303757978	0.986032968959586	0.000554315661723148	1	0.00664775564823909	0.999367155059135	0.0277251735934416	1	0.00471045046351981	0.196131009175698	Candidate Driver
CRAMP1	0	2	0	0	0	1470.88094890147	0	0	0	0.000113006737387233	0.989005530408858	0.000555423320469539	1	0.00664775564823909	0.999367155059135	0.0277251735934416	1	0.00471875433500768	0.196131009175698	Candidate Driver
ZNF729	0	2	0	0	0	1656.14478937416	0	0	0	0.000114533169060071	0.989066516019291	0.00055620138182666	1	0.00664775564823909	0.999367155059135	0.0277251735934416	1	0.00472458596704661	0.196131009175698	Candidate Driver
CFAP43	0	0	1	0	0	0	4874.63493463571	4874.63493463571	0	0.954678956421086	0.000108425969269965	0.000556624005023432	1	0.994614061101218	0.0164056175235563	0.0277251735934416	1	0.00472775310541373	0.196131009175698	Candidate Driver
TTC21B	0	2	0	0	0	1539.30000568466	0	0	0	0.000118814646429266	0.985292937172337	0.00055764854513296	1	0.00664775564823909	0.999367155059135	0.0277251735934416	1	0.0047354296779426	0.196131009175698	Candidate Driver
FTH1	0	1	0	0	0	4858.15444599285	0	0	0	0.000108815774601978	0.99515416810365	0.00055940424784684	1	0.00664775564823909	0.999367155059135	0.0277251735934416	1	0.00474858025836788	0.196131009175698	Candidate Driver
DUXA	0	1	0	0	0	4841.52521140074	0	0	0	0.000109211877513449	0.993514421557032	0.000561317050546961	1	0.00664775564823909	0.999367155059135	0.0277251735934416	1	0.00476290127914936	0.196131009175698	Candidate Driver
SPRING1	0	1	0	0	0	4840.90151137173	0	0	0	0.000109226788550409	0.994456705650051	0.000561394353302047	1	0.00664775564823909	0.999367155059135	0.0277251735934416	1	0.00476347990231529	0.196131009175698	Candidate Driver
KIF24	0	2	0	0	0	1492.87751034076	0	0	0	0.000117862376376454	0.986973068998275	0.000565928217453937	1	0.00664775564823909	0.999367155059135	0.0277251735934416	1	0.00479739801089107	0.196131009175698	Candidate Driver
A2M	0	2	0	0	0	1424.79416372394	0	0	0	0.000118670351574424	0.985715504671836	0.000566013106511831	1	0.00664775564823909	0.999367155059135	0.0277251735934416	1	0.00479803272368728	0.196131009175698	Candidate Driver
HSPB6	0	1	0	0	0	4798.62394856838	0	0	0	0.000110246872763731	0.996633621716549	0.000566348031511454	1	0.00664775564823909	0.999367155059135	0.0277251735934416	1	0.00480053682310844	0.196131009175698	Candidate Driver
RBMXL3	0	2	0	0	0	1540.50564533885	0	0	0	0.000114721000162965	0.990852537715035	0.000568843330757685	1	0.00664775564823909	0.999367155059135	0.0277251735934416	1	0.00481918694426264	0.196131009175698	Candidate Driver
IRS1	0	2	0	0	0	1506.32022732767	0	0	0	0.000114936914763164	0.990764425153896	0.000570293572673464	1	0.00664775564823909	0.999367155059135	0.0277251735934416	1	0.00483002116771802	0.196131009175698	Candidate Driver
CRYBB2	0	1	0	0	0	4764.88077915031	0	0	0	0.000111074461299876	0.994512744267252	0.000570349450923491	1	0.00664775564823909	0.999367155059135	0.0277251735934416	1	0.00483043853970655	0.196131009175698	Candidate Driver
TNFRSF13C	0	1	0	0	0	4758.5607790297	0	0	0	0.000111230814835994	0.99625018066654	0.000571113990340599	1	0.00664775564823909	0.999367155059135	0.0277251735934416	1	0.00483614857220283	0.196131009175698	Candidate Driver
ANKRD30B	0	2	0	0	0	1476.50783353162	0	0	0	0.000122787821437487	0.984297369120428	0.000571355575718302	1	0.00664775564823909	0.999367155059135	0.0277251735934416	1	0.00483795266180687	0.196131009175698	Candidate Driver
ANKRD24	0	2	0	0	1	1469.83443650006	0	0	16.7632679277401	0.000118191207460927	0.988136958348762	0.000574299425834757	0.0522402964182916	0.00664775564823909	0.999367155059135	0.0277978281280622	1	0.000342445769031641	0.0921421887687796	Candidate Driver
SOS1	0	2	0	0	0	1520.01537523259	0	0	0	0.000122594691850053	0.985777082783062	0.000577250580893862	1	0.00664775564823909	0.999367155059135	0.0278704702574283	1	0.00488194329895331	0.196583482626756	Candidate Driver
TFAP2E	0	1	0	0	2	2055.70562939321	0	0	93.6169861246703	0.000271459355467685	0.993736281864349	0.00132162702592986	0.000988239595699965	0.00664775564823909	0.999367155059135	0.0279341499833964	1	1.9001535446761e-05	0.0304277920954132	Candidate Driver
TUBA4B	0	1	0	0	1	4471.32983047808	0	0	85.6866215975805	0.000118819520879332	0.995212048332112	0.000607788987201596	0.0113487802262681	0.00664775564823909	0.999367155059135	0.0279341499833964	1	8.88717594338395e-05	0.0683103891712264	Candidate Driver
TMEM163	0	1	0	0	1	3218.60224734894	0	0	71.5040083676361	0.000168436245913783	0.994827910690795	0.000844273415690266	0.0135263094829278	0.00664775564823909	0.999367155059135	0.0279341499833964	1	0.000141380150435855	0.077983140474505	Candidate Driver
TREML2	0	1	0	0	1	3481.75873204093	0	0	64.3980199584301	0.000154943564036225	0.995058862323751	0.000780481739124927	0.0149650653373125	0.00664775564823909	0.999367155059135	0.0279341499833964	1	0.000144336696740965	0.077983140474505	Candidate Driver
CNN2	0	1	0	0	1	3035.99754893041	0	0	66.8908465374661	0.000179224895279995	0.994241604584835	0.000895032295688325	0.0144267331193961	0.00664775564823909	0.999367155059135	0.0279341499833964	1	0.000158271361287765	0.077983140474505	Candidate Driver
TOB1	0	1	0	0	1	3083.34058527899	0	0	59.9311052792326	0.00017630071375252	0.994891563548655	0.000881298902211114	0.016037437449401	0.00664775564823909	0.999367155059135	0.0279341499833964	1	0.000171964849492445	0.0786780130439721	Candidate Driver
ATOH8	0	1	0	0	1	2573.61555789846	0	0	64.3980199584301	0.000213666754231623	0.995435686977681	0.00105578370249648	0.0149650653373125	0.00664775564823909	0.999367155059135	0.0279341499833964	1	0.000190475495652986	0.0803139772641763	Candidate Driver
WDR89	0	1	0	0	1	2633.05097480263	0	0	53.4437175943672	0.000208536798006476	0.993582498003335	0.00103194423046127	0.0179004588631243	0.00664775564823909	0.999367155059135	0.0279341499833964	1	0.000219806028842418	0.0816749645556229	Candidate Driver
CATIP	0	1	0	0	1	2523.49248096189	0	0	53.4437175943672	0.000218187693929561	0.992737788858329	0.00107671899957518	0.0179004588631243	0.00664775564823909	0.999367155059135	0.0279341499833964	1	0.000228524506886152	0.0816749645556229	Candidate Driver
PLEKHO1	0	1	0	0	1	2396.18512939457	0	0	50.5760059185719	0.000230552800067785	0.992850345144879	0.00113390176885209	0.0188694840518704	0.00664775564823909	0.999367155059135	0.0279341499833964	1	0.000251453871127461	0.0816749645556229	Candidate Driver
CRPPA	0	1	0	0	1	2270.58902116703	0	0	45.8764655456073	0.000244162721727559	0.991515847756255	0.00119657555298991	0.0207065573505502	0.00664775564823909	0.999367155059135	0.0279341499833964	1	0.000287551400319219	0.0863373079458456	Candidate Driver
MICU1	0	1	0	0	1	2063.60495662062	0	0	43.472038630219	0.000270351410451397	0.991683339275299	0.00131653943421206	0.021792117530316	0.00664775564823909	0.999367155059135	0.0279341499833964	1	0.00032875952211886	0.0921421887687796	Candidate Driver
RNMT	0	1	0	0	1	2043.02566245089	0	0	43.472038630219	0.000273256408980904	0.991460979661712	0.00132979046349913	0.021792117530316	0.00664775564823909	0.999367155059135	0.0279341499833964	1	0.000331778285294404	0.0921421887687796	Candidate Driver
WIPF3	0	1	0	0	1	2041.71505072816	0	0	42.8433107987902	0.000273443474199886	0.993323129811283	0.001330673274474	0.0220950232723207	0.00664775564823909	0.999367155059135	0.0279341499833964	1	0.000336187882797434	0.0921421887687796	Candidate Driver
IQCJ-SCHIP1	0	1	0	0	1	1918.75604579456	0	0	42.4921361201116	0.000292174527539046	0.992950443663052	0.00141589623666882	0.0222679067604396	0.00664775564823909	0.999367155059135	0.0279341499833964	1	0.0003583150320563	0.0943202966574502	Candidate Driver
CELF2	0	1	0	0	1	1957.68429787539	0	0	39.7244490931312	0.000285980221748861	0.991461511148325	0.00138773044048424	0.0237314168750686	0.00664775564823909	0.999367155059135	0.0279341499833964	1	0.000372833692428132	0.0968158409959321	Candidate Driver
WDR62	0	2	0	0	1	1316.49404620386	0	0	13.6064057917418	0.000128715641186328	0.987065129399047	0.00062134096183164	0.0626073110202801	0.00664775564823909	0.999367155059135	0.0279341499833964	1	0.00043391562804862	0.0995545957209653	Candidate Driver
CUX2	0	2	0	0	1	1266.80586375167	0	0	13.9449646446634	0.000133919765141655	0.98698983090774	0.0006459137978857	0.0613016950038231	0.00664775564823909	0.999367155059135	0.0279341499833964	1	0.000440968091191984	0.0996899157687667	Candidate Driver
ARID1A	0	0	1	0	1	0	4615.24321471014	4615.24321471014	9.07093719449452	0.945616697843769	0.000114895285754479	0.000587483161646474	0.0876774165133231	0.994614061101218	0.0172486547738912	0.0279341499833964	1	0.00056009625305542	0.106768299486398	Candidate Driver
RIF1	0	0	1	0	1	0	3666.58901388696	3666.58901388696	8.38502322143732	0.94449947726131	0.000146662418951005	0.000739369326763661	0.0933509635775438	0.994614061101218	0.0208760373523148	0.0279341499833964	1	0.000730316544306553	0.115030841929465	Candidate Driver
KMT2C	0	3	0	0	1	615.256516951807	0	0	4.22153143864301	0.000209870464393913	0.972929157564757	0.000880655517551676	0.15461119299651	0.00664775564823909	0.999367155059135	0.0279341499833964	1	0.00134820561457372	0.135756889061738	Candidate Driver
LYST	0	0	1	0	1	0	2246.43081961897	2246.43081961897	5.45401431525894	0.931273223025862	0.000246961640503973	0.00120501650598104	0.129294049017193	0.994614061101218	0.033186118069401	0.0279341499833964	1	0.00152170167843702	0.142639119282174	Candidate Driver
KRTAP10-3	0	1	0	0	0	4648.49933813808	0	0	0	0.000114024155854375	0.995839899733748	0.000584631724775853	1	0.00664775564823909	0.999367155059135	0.0279341499833964	1	0.00493693922636773	0.196583482626756	Candidate Driver
C1orf159	0	1	0	0	0	4597.31561787985	0	0	0	0.00011537029522557	0.99532855106702	0.000591137146830789	1	0.00664775564823909	0.999367155059135	0.0279341499833964	1	0.00498533296520531	0.196583482626756	Candidate Driver
DCHS2	0	3	0	0	0	847.106979540306	0	0	0	0.000127546118908528	0.982220935053791	0.00059246156247128	1	0.00664775564823909	0.999367155059135	0.0279341499833964	1	0.00499517647667524	0.196583482626756	Candidate Driver
GSTM5	0	1	0	0	0	4578.11734890691	0	0	0	0.000115883235882741	0.994718114395578	0.000593612697653234	1	0.00664775564823909	0.999367155059135	0.0279341499833964	1	0.00500372970312468	0.196583482626756	Candidate Driver
GSTM2	0	1	0	0	0	4563.98092683079	0	0	0	0.000116263784956772	0.994565312938961	0.000595450178111356	1	0.00664775564823909	0.999367155059135	0.0279341499833964	1	0.00501737802537183	0.196583482626756	Candidate Driver
ZMYM2	0	2	0	0	0	1469.44415988741	0	0	0	0.000128358231609393	0.984853265710193	0.000597824014888504	1	0.00664775564823909	0.999367155059135	0.0279341499833964	1	0.00503500186951811	0.196583482626756	Candidate Driver
FNDC5	0	1	0	0	0	4536.74163081807	0	0	0	0.000117003972622598	0.994531938221934	0.00059902439351156	1	0.00664775564823909	0.999367155059135	0.0279341499833964	1	0.00504391013238159	0.196583482626756	Candidate Driver
LHFPL2	0	1	0	0	0	4535.47745497172	0	0	0	0.000117038547862269	0.996140881413665	0.00059919838557243	1	0.00664775564823909	0.999367155059135	0.0279341499833964	1	0.00504520116443841	0.196583482626756	Candidate Driver
HES3	0	1	0	0	0	4535.28144585666	0	0	0	0.000117043910499937	0.995587887317074	0.000599222123789489	1	0.00664775564823909	0.999367155059135	0.0279341499833964	1	0.00504537729958798	0.196583482626756	Candidate Driver
CHMP2B	0	1	0	0	0	4532.46192440211	0	0	0	0.00011712110317863	0.993899773251813	0.000599586444193778	1	0.00664775564823909	0.999367155059135	0.0279341499833964	1	0.0050480804018862	0.196583482626756	Candidate Driver
ARID2	0	0	1	0	0	0	4515.92854525061	4515.92854525061	0	0.952863923783774	0.000117575757906607	0.000600748260248252	1	0.994614061101218	0.0175142307281656	0.0279341499833964	1	0.00505669910445283	0.196583482626756	Candidate Driver
RAB19	0	1	0	0	0	4490.95378677555	0	0	0	0.000118269105166435	0.995782903369888	0.000605136188520428	1	0.00664775564823909	0.999367155059135	0.0279341499833964	1	0.00508922985048765	0.196583482626756	Candidate Driver
CSH1	0	1	0	0	0	4481.99348437239	0	0	0	0.000118519807107642	0.994995518940418	0.000606342235620727	1	0.00664775564823909	0.999367155059135	0.0279341499833964	1	0.00509816552723108	0.196583482626756	Candidate Driver
WNK3	0	0	1	0	0	0	4473.71163563591	4473.71163563591	0	0.953239190234612	0.000118752449531079	0.000606432873368368	1	0.994614061101218	0.0175534390014555	0.0279341499833964	1	0.00509883697087232	0.196583482626756	Candidate Driver
MED14	0	2	0	0	0	1389.5114855534	0	0	0	0.000130373094962555	0.984774776860275	0.000611012832473778	1	0.00664775564823909	0.999367155059135	0.0279341499833964	1	0.00513274767434102	0.196583482626756	Candidate Driver
CBR4	0	1	0	0	0	4445.05934943921	0	0	0	0.000119564223556079	0.994843665346314	0.000611378477588187	1	0.00664775564823909	0.999367155059135	0.0279341499833964	1	0.005135453482355	0.196583482626756	Candidate Driver
MLH3	0	2	0	0	0	1428.54921583825	0	0	0	0.000128144792682083	0.986971182521015	0.000612695391725149	1	0.00664775564823909	0.999367155059135	0.0279341499833964	1	0.00514519695884186	0.196583482626756	Candidate Driver
NT5C	0	1	0	0	0	4425.20334701561	0	0	0	0.000120133156703117	0.995366856645125	0.000614123599234961	1	0.00664775564823909	0.999367155059135	0.0279341499833964	1	0.0051557606643422	0.196583482626756	Candidate Driver
IFT43	0	1	0	0	0	4422.86535200542	0	0	0	0.000120200494633349	0.993582105947076	0.000614438642607018	1	0.00664775564823909	0.999367155059135	0.0279341499833964	1	0.00515809042831761	0.196583482626756	Candidate Driver
BCAP29	0	1	0	0	0	4418.77116957363	0	0	0	0.000120318590937196	0.993251541466771	0.00061500571534312	1	0.00664775564823909	0.999367155059135	0.0279341499833964	1	0.00516228355702908	0.196583482626756	Candidate Driver
BNIP1	0	1	0	0	0	4416.64665919452	0	0	0	0.000120379961421557	0.994116235948919	0.000615306759363277	1	0.00664775564823909	0.999367155059135	0.0279341499833964	1	0.00516450936641866	0.196583482626756	Candidate Driver
ABCA6	0	2	0	0	0	1330.02410000852	0	0	0	0.00013267453758159	0.984689219042934	0.00062403429954172	1	0.00664775564823909	0.999367155059135	0.0279341499833964	1	0.00522897386603727	0.196583482626756	Candidate Driver
C9orf135	0	1	0	0	0	4331.11398555795	0	0	0	0.000122902443274953	0.994011982461472	0.000627454682352924	1	0.00664775564823909	0.999367155059135	0.0279341499833964	1	0.0052542045581645	0.196583482626756	Candidate Driver
PUDP	0	1	0	0	0	4328.99673531322	0	0	0	0.000122966191112628	0.995540010048385	0.000627769362183117	1	0.00664775564823909	0.999367155059135	0.0279341499833964	1	0.00525652487770756	0.196583482626756	Candidate Driver
RAB43	0	1	0	0	0	4309.29121623806	0	0	0	0.000123562606497374	0.995906047862077	0.000630640909488389	1	0.00664775564823909	0.999367155059135	0.0279341499833964	1	0.00527769120822297	0.196583482626756	Candidate Driver
BPTF	0	1	1	0	0	342.874535697585	2795.39619020874	2795.39619020874	0	0.00186227635429237	0.000195674237351562	0.000630738372632833	1	0.019565610948104	0.0270509075176087	0.0279341499833964	1	0.0052784093845708	0.196583482626756	Candidate Driver
IL32	0	1	0	0	0	4285.25819443364	0	0	0	0.000124297675661911	0.99431044871947	0.000634169133295615	1	0.00664775564823909	0.999367155059135	0.0279341499833964	1	0.00530368004060633	0.196583482626756	Candidate Driver
TMED3	0	1	0	0	0	4274.59952875244	0	0	0	0.000124626414743423	0.995088626588573	0.000635754176147141	1	0.00664775564823909	0.999367155059135	0.0279341499833964	1	0.00531534904081477	0.196583482626756	Candidate Driver
EIF4E1B	0	1	0	0	0	4272.15470305827	0	0	0	0.000124702058180604	0.994699495557715	0.00063611592862256	1	0.00664775564823909	0.999367155059135	0.0279341499833964	1	0.00531801168884716	0.196583482626756	Candidate Driver
TIGIT	0	1	0	0	0	4256.01938644636	0	0	0	0.000125203541540331	0.994947245125181	0.000638528275522687	1	0.00664775564823909	0.999367155059135	0.0279341499833964	1	0.00533576230658561	0.196583482626756	Candidate Driver
FAM71C	0	1	0	0	0	4237.48014197774	0	0	0	0.000125784613337565	0.995941519938663	0.00064132578108278	1	0.00664775564823909	0.999367155059135	0.0279341499833964	1	0.00535633560224991	0.196583482626756	Candidate Driver
VTI1A	0	1	0	0	0	4236.48350191563	0	0	0	0.00012581599974304	0.993371674332716	0.000641462781698188	1	0.00664775564823909	0.999367155059135	0.0279341499833964	1	0.00535734281244216	0.196583482626756	Candidate Driver
EDN3	0	1	0	0	0	4210.64046660359	0	0	0	0.000126635217883586	0.99469284291799	0.000645406852931907	1	0.00664775564823909	0.999367155059135	0.0279341499833964	1	0.005386326574781	0.196583482626756	Candidate Driver
THAP3	0	1	0	0	0	4192.07163782605	0	0	0	0.000127230293235026	0.994536270322595	0.00064826414926844	1	0.00664775564823909	0.999367155059135	0.0279341499833964	1	0.00540730890000884	0.196583482626756	Candidate Driver
PKD1L3	0	2	0	0	0	1234.1145010203	0	0	0	0.000137090001862572	0.984954308129244	0.000650512010484938	1	0.00664775564823909	0.999367155059135	0.0279341499833964	1	0.00542380703369394	0.196583482626756	Candidate Driver
EIF4E2	0	1	0	0	0	4168.76561966761	0	0	0	0.000127984938753545	0.99372584918738	0.000651882613118659	1	0.00664775564823909	0.999367155059135	0.0279341499833964	1	0.00543386273137225	0.196583482626756	Candidate Driver
ORC6	0	1	0	0	0	4164.18861603569	0	0	0	0.00012813416748203	0.994342064233292	0.000652602716559647	1	0.00664775564823909	0.999367155059135	0.0279341499833964	1	0.00543914475775165	0.196583482626756	Candidate Driver
CLEC4A	0	1	0	0	0	4158.94661262978	0	0	0	0.000128305495057046	0.993092964244119	0.000653417014879087	1	0.00664775564823909	0.999367155059135	0.0279341499833964	1	0.00544511675516779	0.196583482626756	Candidate Driver
NAA11	0	1	0	0	0	4129.81422414373	0	0	0	0.000129265841472215	0.995296538678986	0.000658038432856167	1	0.00664775564823909	0.999367155059135	0.0279341499833964	1	0.00547899067205648	0.196583482626756	Candidate Driver
CLASP2	0	2	0	0	0	1297.1125263863	0	0	0	0.000142732994804495	0.983520681601553	0.000659616240785033	1	0.00664775564823909	0.999367155059135	0.0279341499833964	1	0.0054905481929286	0.196583482626756	Candidate Driver
CEP290	0	1	1	0	0	410.755182902151	2721.24876592963	2721.24876592963	0	0.00153105389360331	0.000201351708223774	0.0006601122018145	1	0.0163764031788878	0.0274409533704116	0.0279341499833964	1	0.00549418035186933	0.196583482626756	Candidate Driver
NDUFS7	0	1	0	0	0	4106.87632862237	0	0	0	0.000130031900801186	0.994757948173152	0.000661710057499043	1	0.00664775564823909	0.999367155059135	0.0279341499833964	1	0.00550587967769478	0.196583482626756	Candidate Driver
ARV1	0	1	0	0	0	4106.67902613763	0	0	0	0.00013003852851512	0.993926570694302	0.00066173695166738	1	0.00664775564823909	0.999367155059135	0.0279341499833964	1	0.00550607656083135	0.196583482626756	Candidate Driver
LRRC37A3	0	2	0	0	0	1266.91069357738	0	0	0	0.000141095546078662	0.98479599458582	0.000663851335436449	1	0.00664775564823909	0.999367155059135	0.0279341499833964	1	0.00552155183402447	0.196583482626756	Candidate Driver
ABI3BP	0	0	1	0	0	0	4069.73564000708	4069.73564000708	0	0.95311378514523	0.000131291229223618	0.000666608538081426	1	0.994614061101218	0.0188275541847839	0.0279341499833964	1	0.00554172181503798	0.196583482626756	Candidate Driver
TRIM74	0	1	0	0	0	4069.58349542367	0	0	0	0.000131296436869044	0.994719539064238	0.000667772131519473	1	0.00664775564823909	0.999367155059135	0.0279341499833964	1	0.00555023051679238	0.196583482626756	Candidate Driver
SCHIP1	0	1	0	0	0	4063.28405303709	0	0	0	0.000131512409848877	0.994217542465635	0.000668804228491693	1	0.00664775564823909	0.999367155059135	0.0279341499833964	1	0.00555777596222307	0.196583482626756	Candidate Driver
CLIC4	0	1	0	0	0	4061.18249585632	0	0	0	0.000131584614710301	0.995193802017169	0.000669155665140697	1	0.00664775564823909	0.999367155059135	0.0279341499833964	1	0.00556034487854706	0.196583482626756	Candidate Driver
PSMA4	0	1	0	0	0	4058.86326664537	0	0	0	0.000131664388038466	0.993664273354415	0.000669528963836319	1	0.00664775564823909	0.999367155059135	0.0279341499833964	1	0.00556307339895801	0.196583482626756	Candidate Driver
TRIM73	0	1	0	0	0	4055.24787918922	0	0	0	0.000131788932823951	0.994801618513462	0.000670132628456055	1	0.00664775564823909	0.999367155059135	0.0279341499833964	1	0.00556748527305062	0.196583482626756	Candidate Driver
RHOB	0	1	0	0	0	4040.17244193339	0	0	0	0.000132310743838349	0.996866866003695	0.000672641622351589	1	0.00664775564823909	0.999367155059135	0.0279341499833964	1	0.00558581639701561	0.196583482626756	Candidate Driver
ULBP3	0	1	0	0	0	4033.33389232329	0	0	0	0.000132548778642327	0.994846313759351	0.000673772948004525	1	0.00664775564823909	0.999367155059135	0.0279341499833964	1	0.00559407898571795	0.196583482626756	Candidate Driver
DCXR	0	1	0	0	0	4024.86564611684	0	0	0	0.000132844698744417	0.994513552959636	0.00067518832455149	1	0.00664775564823909	0.999367155059135	0.0279341499833964	1	0.00560441345350204	0.196583482626756	Candidate Driver
KLRC3	0	1	0	0	0	3995.73759666834	0	0	0	0.00013387247362362	0.993861138479075	0.000680105015881116	1	0.00664775564823909	0.999367155059135	0.0279341499833964	1	0.00564028999324373	0.196583482626756	Candidate Driver
MYOZ2	0	1	0	0	0	3992.32452501159	0	0	0	0.000133993917976305	0.994268406675308	0.000680688882365388	1	0.00664775564823909	0.999367155059135	0.0279341499833964	1	0.00564454803471548	0.196583482626756	Candidate Driver
CABP1	0	1	0	0	0	3983.27298176239	0	0	0	0.000134317033347209	0.993598920530771	0.000682230931065231	1	0.00664775564823909	0.999367155059135	0.0279341499833964	1	0.00565579153330953	0.196583482626756	Candidate Driver
CDK13	0	2	0	0	0	1263.55099856856	0	0	0	0.000143815314652684	0.986740742030843	0.000687116032418889	1	0.00664775564823909	0.999367155059135	0.0279341499833964	1	0.00569138716932582	0.196583482626756	Candidate Driver
MED7	0	1	0	0	0	3953.85041635593	0	0	0	0.000135377908837442	0.994322939339471	0.000687311187091089	1	0.00664775564823909	0.999367155059135	0.0279341499833964	1	0.0056928084545329	0.196583482626756	Candidate Driver
GOSR1	0	1	0	0	0	3923.26635308341	0	0	0	0.000136498109772676	0.993793327575028	0.000692664373824536	1	0.00664775564823909	0.999367155059135	0.0279341499833964	1	0.00573177343985565	0.196583482626756	Candidate Driver
LRRC3B	0	1	0	0	0	3910.36637038838	0	0	0	0.000136976030957636	0.995677794316921	0.000694959663301242	1	0.00664775564823909	0.999367155059135	0.0279341499833964	1	0.00574846779166038	0.196583482626756	Candidate Driver
TSSK3	0	1	0	0	0	3902.5408578347	0	0	0	0.000137267544501607	0.995321138891872	0.000696351108053883	1	0.00664775564823909	0.999367155059135	0.0279341499833964	1	0.00575858450824851	0.196583482626756	Candidate Driver
LHFPL4	0	1	0	0	0	3887.37267053818	0	0	0	0.000137836041711359	0.995476563565944	0.000699068295361926	1	0.00664775564823909	0.999367155059135	0.0279341499833964	1	0.00577833223238511	0.196583482626756	Candidate Driver
NIPSNAP3B	0	1	0	0	0	3846.78715673639	0	0	0	0.000139379975500287	0.993919507953626	0.000706432734437268	1	0.00664775564823909	0.999367155059135	0.0279341499833964	1	0.00583180183943821	0.196583482626756	Candidate Driver
FAM78B	0	1	0	0	0	3836.28498299106	0	0	0	0.000139784997146175	0.994977489006155	0.000708372688758119	1	0.00664775564823909	0.999367155059135	0.0279341499833964	1	0.00584587409496284	0.196583482626756	Candidate Driver
TUT4	0	2	0	0	0	1241.49208535992	0	0	0	0.000152971729574625	0.98411314820655	0.000709706018322986	1	0.00664775564823909	0.999367155059135	0.0279341499833964	1	0.00585554286720158	0.196583482626756	Candidate Driver
TNFSF13B	0	1	0	0	0	3822.92352615476	0	0	0	0.000140303615450033	0.993609704707736	0.00071083915108261	1	0.00664775564823909	0.999367155059135	0.0279341499833964	1	0.00586375792316152	0.196583482626756	Candidate Driver
NEUROG3	0	1	0	0	0	3822.36091713046	0	0	0	0.000140325535113783	0.995297356869864	0.000710954205080494	1	0.00664775564823909	0.999367155059135	0.0279341499833964	1	0.00586459194768907	0.196583482626756	Candidate Driver
ARL6IP6	0	1	0	0	0	3803.95656376379	0	0	0	0.00014104628038758	0.995137907597349	0.000714392193218116	1	0.00664775564823909	0.999367155059135	0.0279341499833964	1	0.00588950528939258	0.196583482626756	Candidate Driver
LRP5	0	2	0	0	0	1121.76075297923	0	0	0	0.00014753035380044	0.987473823685027	0.000714946772121916	1	0.00664775564823909	0.999367155059135	0.0279341499833964	1	0.00589352248727915	0.196583482626756	Candidate Driver
GEMIN2	0	1	0	0	0	3797.22477548351	0	0	0	0.000141311713511283	0.992826003941499	0.000715642706051622	1	0.00664775564823909	0.999367155059135	0.0279341499833964	1	0.00589856300862257	0.196583482626756	Candidate Driver
DCK	0	1	0	0	0	3796.20306246545	0	0	0	0.000141352084561452	0.99244201126653	0.00071583208333037	1	0.00664775564823909	0.999367155059135	0.0279341499833964	1	0.00589993451622584	0.196583482626756	Candidate Driver
CACNA1S	0	2	0	0	0	1094.29328193181	0	0	0	0.000150026136114367	0.985359642777068	0.000716968312816868	1	0.00664775564823909	0.999367155059135	0.0279341499833964	1	0.00590816226266944	0.196583482626756	Candidate Driver
TAZ	0	1	0	0	0	3784.89296358511	0	0	0	0.000141800487692745	0.993761842793844	0.000717980851341449	1	0.00664775564823909	0.999367155059135	0.0279341499833964	1	0.00591549281186221	0.196583482626756	Candidate Driver
FBXO44	0	1	0	0	0	3774.10034138321	0	0	0	0.000142230966808654	0.993818267984378	0.00072003388066455	1	0.00664775564823909	0.999367155059135	0.0279341499833964	1	0.00593035189756541	0.196583482626756	Candidate Driver
PSMB7	0	1	0	0	0	3764.49456863274	0	0	0	0.000142616254186989	0.995042635217306	0.00072187841885607	1	0.00664775564823909	0.999367155059135	0.0279341499833964	1	0.00594369700690034	0.196583482626756	Candidate Driver
MMP7	0	1	0	0	0	3763.89795355737	0	0	0	0.000142640251498238	0.993552838874698	0.000721983178610275	1	0.00664775564823909	0.999367155059135	0.0279341499833964	1	0.00594445479509631	0.196583482626756	Candidate Driver
ELOVL5	0	1	0	0	0	3752.66817459585	0	0	0	0.000143093412953044	0.993243668486734	0.000724140800271278	1	0.00664775564823909	0.999367155059135	0.0279341499833964	1	0.00596005874940875	0.196583482626756	Candidate Driver
SPSB2	0	1	0	0	0	3723.37837085464	0	0	0	0.000144288667177195	0.995302568994877	0.000729849212538713	1	0.00664775564823909	0.999367155059135	0.0279341499833964	1	0.00600131112449975	0.196583482626756	Candidate Driver
VN1R4	0	1	0	0	0	3722.73322933695	0	0	0	0.000144315213006396	0.996177359909877	0.000729979933054903	1	0.00664775564823909	0.999367155059135	0.0279341499833964	1	0.00600225526428499	0.196583482626756	Candidate Driver
TAS2R43	0	1	0	0	0	3722.12353948268	0	0	0	0.00014434030884336	0.995376555806495	0.000730095594351665	1	0.00664775564823909	0.999367155059135	0.0279341499833964	1	0.00600309061808812	0.196583482626756	Candidate Driver
ATF1	0	1	0	0	0	3699.65954269331	0	0	0	0.000145270929599484	0.992562453184342	0.000734507889372349	1	0.00664775564823909	0.999367155059135	0.0279341499833964	1	0.00603494438524388	0.196583482626756	Candidate Driver
OR52W1	0	1	0	0	0	3679.73205549377	0	0	0	0.00014610630898948	0.996320316298441	0.00073850874769299	1	0.00664775564823909	0.999367155059135	0.0279341499833964	1	0.006063804941846	0.196583482626756	Candidate Driver
GJB4	0	1	0	0	0	3675.45994744971	0	0	0	0.000146286619661207	0.996280521685572	0.00073936673617836	1	0.00664775564823909	0.999367155059135	0.0279341499833964	1	0.00606999129359931	0.196583482626756	Candidate Driver
FRG2C	0	1	0	0	0	3674.74766756425	0	0	0	0.000146316724672801	0.993743693816331	0.000739495310619787	1	0.00664775564823909	0.999367155059135	0.0279341499833964	1	0.00607091826769235	0.196583482626756	Candidate Driver
MYF5	0	1	0	0	0	3674.25572215002	0	0	0	0.000146337524141726	0.995095967493722	0.000739603061387095	1	0.00664775564823909	0.999367155059135	0.0279341499833964	1	0.00607169509359162	0.196583482626756	Candidate Driver
BRI3BP	0	1	0	0	0	3671.68772024021	0	0	0	0.000146446192949679	0.995702267398802	0.000740123446729357	1	0.00664775564823909	0.999367155059135	0.0279341499833964	1	0.00607544657504611	0.196583482626756	Candidate Driver
RASL10A	0	1	0	0	0	3623.71234863149	0	0	0	0.00014850564203428	0.996064961855769	0.000749921208920812	1	0.00664775564823909	0.999367155059135	0.0279341499833964	1	0.00614601107316248	0.196583482626756	Candidate Driver
NANOG	0	1	0	0	0	3613.77225830702	0	0	0	0.000148939417912275	0.993540070124773	0.000751967879972337	1	0.00664775564823909	0.999367155059135	0.0279341499833964	1	0.00616073519118554	0.196583482626756	Candidate Driver
STX12	0	1	0	0	0	3611.20675235454	0	0	0	0.000149051775184206	0.99275275466341	0.000752495573386414	1	0.00664775564823909	0.999367155059135	0.0279341499833964	1	0.00616453060820632	0.196583482626756	Candidate Driver
ATG5	0	1	0	0	0	3606.69892370745	0	0	0	0.000149249597729106	0.992911861222998	0.000753437168139692	1	0.00664775564823909	0.999367155059135	0.0279341499833964	1	0.00617130207751193	0.196583482626756	Candidate Driver
NRL	0	1	0	0	0	3605.20264435058	0	0	0	0.000149315373910275	0.995698172598351	0.000753768571378655	1	0.00664775564823909	0.999367155059135	0.0279341499833964	1	0.0061736850805667	0.196583482626756	Candidate Driver
OR10G4	0	1	0	0	0	3595.11302806253	0	0	0	0.000149760390467879	0.996025572492228	0.000755885028771996	1	0.00664775564823909	0.999367155059135	0.0279341499833964	1	0.00618890034052844	0.196583482626756	Candidate Driver
OR10G9	0	1	0	0	0	3582.19350212124	0	0	0	0.000150334010975972	0.99595518383326	0.000758610103589907	1	0.00664775564823909	0.999367155059135	0.0279341499833964	1	0.00620848224000459	0.196583482626756	Candidate Driver
THAP10	0	1	0	0	0	3580.7870843649	0	0	0	0.00015039671368211	0.994855547065662	0.000758901954917568	1	0.00664775564823909	0.999367155059135	0.0279341499833964	1	0.00621057885040821	0.196583482626756	Candidate Driver
OR1S1	0	1	0	0	0	3578.8660217549	0	0	0	0.000150482443320943	0.995350277404793	0.000759312093978948	1	0.00664775564823909	0.999367155059135	0.0279341499833964	1	0.00621352503013339	0.196583482626756	Candidate Driver
ADAMTS7	0	2	0	0	0	1110.61205613415	0	0	0	0.00015874626119905	0.986579278693424	0.000759635165949124	1	0.00664775564823909	0.999367155059135	0.0279341499833964	1	0.0062158456189304	0.196583482626756	Candidate Driver
HOXB8	0	1	0	0	0	3569.34164544064	0	0	0	0.000150908889680168	0.994923102058598	0.000761335178498079	1	0.00664775564823909	0.999367155059135	0.0279341499833964	1	0.00622805435110996	0.196583482626756	Candidate Driver
DAPP1	0	1	0	0	0	3562.09098546193	0	0	0	0.000151235113956427	0.993500031587752	0.000762874574882444	1	0.00664775564823909	0.999367155059135	0.0279341499833964	1	0.00623910633438018	0.196583482626756	Candidate Driver
OR2A25	0	1	0	0	0	3552.72408439898	0	0	0	0.000151658592402404	0.995566541670133	0.000764898932172464	1	0.00664775564823909	0.999367155059135	0.0279341499833964	1	0.00625363533147605	0.196583482626756	Candidate Driver
ANP32A	0	1	0	0	0	3549.77904507401	0	0	0	0.000151792215671409	0.99376057723971	0.000765521755052623	1	0.00664775564823909	0.999367155059135	0.0279341499833964	1	0.00625810430975193	0.196583482626756	Candidate Driver
OR5D14	0	1	0	0	0	3538.20151095398	0	0	0	0.000152319746054452	0.996492162173936	0.000768042012091685	1	0.00664775564823909	0.999367155059135	0.0279341499833964	1	0.00627618289130294	0.196583482626756	Candidate Driver
RAB26	0	1	0	0	0	3536.6215686514	0	0	0	0.000152392013229585	0.994380079125361	0.000768373393844612	1	0.00664775564823909	0.999367155059135	0.0279341499833964	1	0.00627855937911492	0.196583482626756	Candidate Driver
PLXNA4	0	2	0	0	0	1054.25517143627	0	0	0	0.000161293629172388	0.985728619594724	0.000769819785355508	1	0.00664775564823909	0.999367155059135	0.0279341499833964	1	0.00628893043168899	0.196583482626756	Candidate Driver
OR13G1	0	1	0	0	0	3518.35702318985	0	0	0	0.000153232316208562	0.996498506332043	0.000772372773057417	1	0.00664775564823909	0.999367155059135	0.0279341499833964	1	0.00630722947595497	0.196583482626756	Candidate Driver
OR51A4	0	1	0	0	0	3505.4537545273	0	0	0	0.000153831422756934	0.995720823860866	0.000775211314497093	1	0.00664775564823909	0.999367155059135	0.0279341499833964	1	0.00632756537712753	0.196583482626756	Candidate Driver
OR2V1	0	1	0	0	0	3502.48971603441	0	0	0	0.000153969689935862	0.9958663885714	0.000775867908532679	1	0.00664775564823909	0.999367155059135	0.0279341499833964	1	0.00633226787178387	0.196583482626756	Candidate Driver
OR8B12	0	1	0	0	0	3500.29587641975	0	0	0	0.000154072184718079	0.996778736878056	0.000776358142883904	1	0.00664775564823909	0.999367155059135	0.0279341499833964	1	0.00633577854410527	0.196583482626756	Candidate Driver
SLC25A14	0	1	0	0	0	3497.89973500956	0	0	0	0.000154184282896042	0.992510173805707	0.000776861916018001	1	0.00664775564823909	0.999367155059135	0.0279341499833964	1	0.0063393858480264	0.196583482626756	Candidate Driver
RTBDN	0	1	0	0	0	3497.67233013022	0	0	0	0.000154194929786744	0.994002680469215	0.000776924693593917	1	0.00664775564823909	0.999367155059135	0.0279341499833964	1	0.00633983534849847	0.196583482626756	Candidate Driver
OBSCN	0	2	1	0	0	215.906644660507	1390.68791739295	1390.68791739295	0	0.000934398056397834	0.000412093510950173	0.000776946452638483	1	0.0108557394508711	0.0549915896279065	0.0279341499833964	1	0.00633999114658956	0.196583482626756	Candidate Driver
PLSCR1	0	1	0	0	0	3496.71397168742	0	0	0	0.000154239815004287	0.992334357296746	0.000777123654258638	1	0.00664775564823909	0.999367155059135	0.0279341499833964	1	0.00634125991463708	0.196583482626756	Candidate Driver
OR11H1	0	1	0	0	0	3493.34235579117	0	0	0	0.00015439792890537	0.994897623617356	0.000777893480022662	1	0.00664775564823909	0.999367155059135	0.0279341499833964	1	0.00634677141747997	0.196583482626756	Candidate Driver
PSMD14	0	1	0	0	0	3492.7087104683	0	0	0	0.000154427679329938	0.993567067572266	0.000778025185472209	1	0.00664775564823909	0.999367155059135	0.0279341499833964	1	0.00634771427523406	0.196583482626756	Candidate Driver
FN1	0	0	1	0	0	0	3477.41030941883	3477.41030941883	0	0.944674587145308	0.000155149363187168	0.000779592984428534	1	0.994614061101218	0.021921692375034	0.0279341499833964	1	0.00635893618004246	0.196583482626756	Candidate Driver
BPNT1	0	1	0	0	0	3457.4644801425	0	0	0	0.000156100209520171	0.992769900988715	0.000785947095136352	1	0.00664775564823909	0.999367155059135	0.0279341499833964	1	0.00640438506466778	0.196583482626756	Candidate Driver
OR5H1	0	1	0	0	0	3457.14233763828	0	0	0	0.000156115659675882	0.995290754791205	0.00078603889106621	1	0.00664775564823909	0.999367155059135	0.0279341499833964	1	0.00640504127362618	0.196583482626756	Candidate Driver
TREX1	0	1	0	0	0	3455.26266374671	0	0	0	0.000156205869449311	0.995665093776439	0.00078646846625352	1	0.00664775564823909	0.999367155059135	0.0279341499833964	1	0.00640811197633295	0.196583482626756	Candidate Driver
PATJ	0	2	0	0	0	1083.79325359575	0	0	0	0.000169925165036666	0.983140021249062	0.000786783095719112	1	0.00664775564823909	0.999367155059135	0.0279341499833964	1	0.00641036087159064	0.196583482626756	Candidate Driver
OR3A1	0	1	0	0	0	3449.60813976597	0	0	0	0.000156477856039783	0.995551471087352	0.000787756637375847	1	0.00664775564823909	0.999367155059135	0.0279341499833964	1	0.006417318714938	0.196583482626756	Candidate Driver
OR4M1	0	1	0	0	0	3443.97856068628	0	0	0	0.000156749560812131	0.995730357600048	0.00078904490881615	1	0.00664775564823909	0.999367155059135	0.0279341499833964	1	0.00642652406381372	0.196583482626756	Candidate Driver
C4orf47	0	1	0	0	0	3432.66079296271	0	0	0	0.000157298589728572	0.993401932780932	0.000791629963837637	1	0.00664775564823909	0.999367155059135	0.0279341499833964	1	0.00644498924370851	0.196583482626756	Candidate Driver
OR10V1	0	1	0	0	0	3428.87646418888	0	0	0	0.000157483005521653	0.9958826611709	0.000792519948973891	1	0.00664775564823909	0.999367155059135	0.0279341499833964	1	0.00645134449814599	0.196583482626756	Candidate Driver
TASL	0	1	0	0	0	3408.86516894277	0	0	0	0.000158465229398774	0.994347673880494	0.000797161579129346	1	0.00664775564823909	0.999367155059135	0.0279341499833964	1	0.00648447353080916	0.196583482626756	Candidate Driver
TEX13B	0	1	0	0	0	3393.56168224062	0	0	0	0.00015922446734784	0.994492478658446	0.000800756388058987	1	0.00664775564823909	0.999367155059135	0.0279341499833964	1	0.00651011243349797	0.196583482626756	Candidate Driver
HYI	0	1	0	0	0	3392.49438363002	0	0	0	0.000159277682676762	0.992871850630588	0.000800995353260059	1	0.00664775564823909	0.999367155059135	0.0279341499833964	1	0.00651181620868657	0.196583482626756	Candidate Driver
PTPRD	0	2	0	0	0	1067.24211919532	0	0	0	0.000171785594706653	0.98389041443538	0.000801298096972491	1	0.00664775564823909	0.999367155059135	0.0279341499833964	1	0.00651397460982917	0.196583482626756	Candidate Driver
ING2	0	1	0	0	0	3389.89083024593	0	0	0	0.00015940764087119	0.993828495290617	0.000801618374540736	1	0.00664775564823909	0.999367155059135	0.0279341499833964	1	0.00651625789349919	0.196583482626756	Candidate Driver
FAM131C	0	1	0	0	0	3387.50455187728	0	0	0	0.000159526935189058	0.993728247616173	0.000802182110322125	1	0.00664775564823909	0.999367155059135	0.0279341499833964	1	0.00652027649887943	0.196583482626756	Candidate Driver
CD38	0	1	0	0	0	3380.31824679127	0	0	0	0.000159887244211898	0.992678860598349	0.000803877978903356	1	0.00664775564823909	0.999367155059135	0.0279341499833964	1	0.0065323631554135	0.196583482626756	Candidate Driver
LCT	0	2	0	0	0	1038.213606823	0	0	0	0.000169357316579188	0.985910645277486	0.000806393626084922	1	0.00664775564823909	0.999367155059135	0.0279341499833964	1	0.00655028588376561	0.196583482626756	Candidate Driver
EIF2B1	0	1	0	0	0	3358.6850873421	0	0	0	0.00016098152607591	0.993614062736701	0.000809062329911181	1	0.00664775564823909	0.999367155059135	0.0279341499833964	1	0.0065692904860859	0.196583482626756	Candidate Driver
EMC2	0	1	0	0	0	3344.13727942534	0	0	0	0.00016172564593242	0.992475073595112	0.000812570782429467	1	0.00664775564823909	0.999367155059135	0.0279341499833964	1	0.00659426178989175	0.196583482626756	Candidate Driver
B3GALT5	0	1	0	0	0	3344.08348776245	0	0	0	0.000161728409806883	0.995338588728023	0.00081260612098677	1	0.00664775564823909	0.999367155059135	0.0279341499833964	1	0.0065945132338262	0.196583482626756	Candidate Driver
CCDC71L	0	1	0	0	0	3340.82431396336	0	0	0	0.000161896041572684	0.996802409095048	0.000813405979035897	1	0.00664775564823909	0.999367155059135	0.0279341499833964	1	0.00660020404151584	0.196583482626756	Candidate Driver
TAS2R38	0	1	0	0	0	3336.11464406608	0	0	0	0.000162138876697693	0.995809168500872	0.000814549243949081	1	0.00664775564823909	0.999367155059135	0.0279341499833964	1	0.00660833674539762	0.196583482626756	Candidate Driver
KLF6	0	1	0	0	0	3332.34896154456	0	0	0	0.000162333549971416	0.994587018340844	0.000815461922188843	1	0.00664775564823909	0.999367155059135	0.0279341499833964	1	0.00661482800112256	0.196583482626756	Candidate Driver
ACBD4	0	1	0	0	0	3332.11352207196	0	0	0	0.000162345736534397	0.993091975536837	0.000815507724743925	1	0.00664775564823909	0.999367155059135	0.0279341499833964	1	0.00661515373642441	0.196583482626756	Candidate Driver
OR51B5	0	1	0	0	0	3327.75481320821	0	0	0	0.000162571669633627	0.995938401160509	0.000816595585765967	1	0.00664775564823909	0.999367155059135	0.0279341499833964	1	0.0066228895520255	0.196583482626756	Candidate Driver
SLX4	0	2	0	0	0	1043.5108199888	0	0	0	0.000172074266582389	0.986018166597983	0.000818151462186223	1	0.00664775564823909	0.999367155059135	0.0279341499833964	1	0.00663395092245278	0.196583482626756	Candidate Driver
OR52E2	0	1	0	0	0	3317.78092389417	0	0	0	0.000163090976290081	0.996224095039982	0.000819051130088067	1	0.00664775564823909	0.999367155059135	0.0279341499833964	1	0.00664034568404259	0.196583482626756	Candidate Driver
SCN9A	0	2	0	0	0	1047.8065135049	0	0	0	0.000173909395328686	0.984973844108105	0.000819102215287804	1	0.00664775564823909	0.999367155059135	0.0279341499833964	1	0.00664070876356149	0.196583482626756	Candidate Driver
OR2T34	0	1	0	0	0	3316.71215069002	0	0	0	0.000163146815432169	0.995320099538073	0.000819310061620393	1	0.00664775564823909	0.999367155059135	0.0279341499833964	1	0.00664218596378141	0.196583482626756	Candidate Driver
BRWD3	0	2	0	0	0	1084.98320916552	0	0	0	0.000179409458871405	0.982779266919313	0.000821755108394995	1	0.00664775564823909	0.999367155059135	0.0279341499833964	1	0.00665955938375085	0.196583482626756	Candidate Driver
TPM3	0	1	0	0	0	3305.75652630142	0	0	0	0.000163721357941848	0.993056201588328	0.000822007530089541	1	0.00664775564823909	0.999367155059135	0.0279341499833964	1	0.00666135256590139	0.196583482626756	Candidate Driver
SLC25A36	0	1	0	0	0	3305.23678220131	0	0	0	0.000163748712661671	0.993127582571689	0.000822137387411659	1	0.00664775564823909	0.999367155059135	0.0279341499833964	1	0.00666227503102546	0.196583482626756	Candidate Driver
MRGPRX4	0	1	0	0	0	3299.3757336315	0	0	0	0.000164057803682782	0.995608486833575	0.00082361547590093	1	0.00664775564823909	0.999367155059135	0.0279341499833964	1	0.00667277345700656	0.196583482626756	Candidate Driver
PDE4DIP	0	0	1	0	0	0	3287.58360406718	3287.58360406718	0	0.945807082008596	0.000164683135112087	0.000824673959724742	1	0.994614061101218	0.0230989133161596	0.0279341499833964	1	0.0066802899247429	0.196583482626756	Candidate Driver
CTSK	0	1	0	0	0	3275.54637888689	0	0	0	0.000165326270352151	0.993239911143841	0.000829588177002405	1	0.00664775564823909	0.999367155059135	0.0279341499833964	1	0.00671516882197853	0.196583482626756	Candidate Driver
AIMP1	0	1	0	0	0	3273.7604548922	0	0	0	0.000165422107231361	0.993420785242043	0.000830042174294943	1	0.00664775564823909	0.999367155059135	0.0279341499833964	1	0.00671838961840976	0.196583482626756	Candidate Driver
UCP2	0	1	0	0	0	3255.27071840387	0	0	0	0.000166420706717019	0.994176015687627	0.000834761455850264	1	0.00664775564823909	0.999367155059135	0.0279341499833964	1	0.00675185497183406	0.196583482626756	Candidate Driver
POLR3F	0	1	0	0	0	3253.09213618157	0	0	0	0.00016653914200937	0.993219749502942	0.000835312412489242	1	0.00664775564823909	0.999367155059135	0.0279341499833964	1	0.0067557601715651	0.196583482626756	Candidate Driver
RGS9BP	0	1	0	0	0	3235.77203173507	0	0	0	0.00016748659610466	0.996214051805984	0.000839803072661294	1	0.00664775564823909	0.999367155059135	0.0279341499833964	1	0.00678757659564921	0.196583482626756	Candidate Driver
RYR2	0	3	0	0	0	597.887791549022	0	0	0	0.000195932862184778	0.973756396511654	0.000842615087545462	1	0.00664775564823909	0.999367155059135	0.0279341499833964	1	0.0068074875472881	0.196583482626756	Candidate Driver
GPM6B	0	1	0	0	0	3222.91122664276	0	0	0	0.000168196934683729	0.993908545918911	0.000843138128726495	1	0.00664775564823909	0.999367155059135	0.0279341499833964	1	0.00681118999366537	0.196583482626756	Candidate Driver
LKAAEAR1	0	1	0	0	0	3216.95186110593	0	0	0	0.000168528080479957	0.99566877062914	0.000844711718507196	1	0.00664775564823909	0.999367155059135	0.0279341499833964	1	0.00682232699219809	0.196583482626756	Candidate Driver
LDHA	0	1	0	0	0	3212.98624063411	0	0	0	0.000168749143821478	0.994111544682463	0.000845743406006072	1	0.00664775564823909	0.999367155059135	0.0279341499833964	1	0.00682962711464552	0.196583482626756	Candidate Driver
MUC5B	0	3	0	0	0	547.73125443945	0	0	0	0.000182006476628138	0.980312109711752	0.000846739341468172	1	0.00664775564823909	0.999367155059135	0.0279341499833964	1	0.00683667306521996	0.196583482626756	Candidate Driver
CYB5R3	0	1	0	0	0	3205.35179874522	0	0	0	0.000169176319658626	0.994052065760259	0.000847756683282963	1	0.00664775564823909	0.999367155059135	0.0279341499833964	1	0.00684386924999791	0.196583482626756	Candidate Driver
SLC35G4	0	1	0	0	0	3204.35597689554	0	0	0	0.000169232194980551	0.995809943588071	0.000848031929530202	1	0.00664775564823909	0.999367155059135	0.0279341499833964	1	0.00684581599915179	0.196583482626756	Candidate Driver
OR10H1	0	1	0	0	0	3199.60353291227	0	0	0	0.000169499349322977	0.996612175188338	0.000849295192091981	1	0.00664775564823909	0.999367155059135	0.0279341499833964	1	0.00685474959974475	0.196583482626756	Candidate Driver
OR2T33	0	1	0	0	0	3191.12813353747	0	0	0	0.000169977830510981	0.9959516700479	0.000851546865244468	1	0.00664775564823909	0.999367155059135	0.0279341499833964	1	0.00687066843197814	0.196583482626756	Candidate Driver
PSG2	0	1	0	0	0	3189.4061451915	0	0	0	0.000170075367603384	0.993350652546617	0.000851987858931036	1	0.00664775564823909	0.999367155059135	0.0279341499833964	1	0.00687378546228734	0.196583482626756	Candidate Driver
OR4F17	0	1	0	0	0	3183.2259551148	0	0	0	0.000170426326255746	0.995443439016763	0.000853657185932888	1	0.00664775564823909	0.999367155059135	0.0279341499833964	1	0.00688558252819205	0.196583482626756	Candidate Driver
MAGEB2	0	1	0	0	0	3178.95426349814	0	0	0	0.000170669731273998	0.994623423285697	0.000854798450785954	1	0.00664775564823909	0.999367155059135	0.0279341499833964	1	0.0068936459212614	0.196583482626756	Candidate Driver
CRKL	0	1	0	0	0	3172.86197682734	0	0	0	0.000171018049273219	0.994745998170371	0.000856440128545577	1	0.00664775564823909	0.999367155059135	0.0279341499833964	1	0.00690524221613753	0.196583482626756	Candidate Driver
USF1	0	1	0	0	0	3163.6656047978	0	0	0	0.000171546469299844	0.992463925965213	0.000858909212919978	1	0.00664775564823909	0.999367155059135	0.0279341499833964	1	0.0069226771271802	0.196583482626756	Candidate Driver
CCDC88C	0	2	0	0	0	969.546884864834	0	0	0	0.000181394697327808	0.98523289814822	0.000859248434049831	1	0.00664775564823909	0.999367155059135	0.0279341499833964	1	0.00692507190959046	0.196583482626756	Candidate Driver
RARRES1	0	1	0	0	0	3155.7601356124	0	0	0	0.000172003262808973	0.993248150875558	0.000861067755690059	1	0.00664775564823909	0.999367155059135	0.0279341499833964	1	0.00693791339952377	0.196583482626756	Candidate Driver
SLC25A27	0	1	0	0	0	3150.2456609795	0	0	0	0.000172323305084987	0.992340321607431	0.000862565704174423	1	0.00664775564823909	0.999367155059135	0.0279341499833964	1	0.00694848362513834	0.196583482626756	Candidate Driver
C9orf78	0	1	0	0	0	3143.68514372795	0	0	0	0.000172705570214315	0.993767698964747	0.00086437867135325	1	0.00664775564823909	0.999367155059135	0.0279341499833964	1	0.00696127329103347	0.196583482626756	Candidate Driver
RPRD1A	0	1	0	0	0	3139.2163949398	0	0	0	0.000172966900165661	0.993054169373825	0.000865602350006323	1	0.00664775564823909	0.999367155059135	0.0279341499833964	1	0.00696990364217664	0.196583482626756	Candidate Driver
C3orf80	0	1	0	0	0	3137.90899558385	0	0	0	0.000173043501838888	0.995810314332627	0.000865983760189204	1	0.00664775564823909	0.999367155059135	0.0279341499833964	1	0.00697259329516342	0.196583482626756	Candidate Driver
CCRL2	0	1	0	0	0	3137.66321057151	0	0	0	0.000173057909977015	0.995335488929489	0.000866048714619039	1	0.00664775564823909	0.999367155059135	0.0279341499833964	1	0.00697305132826898	0.196583482626756	Candidate Driver
DUS4L-BCAP29	0	1	0	0	0	3132.41460384572	0	0	0	0.000173366146675735	0.99251569055661	0.000867476042812898	1	0.00664775564823909	0.999367155059135	0.0279341499833964	1	0.00698311505654381	0.196583482626756	Candidate Driver
STX4	0	1	0	0	0	3131.4937860461	0	0	0	0.000173420334137586	0.993705228966951	0.000867742214414546	1	0.00664775564823909	0.999367155059135	0.0279341499833964	1	0.00698499150491938	0.196583482626756	Candidate Driver
ASPA	0	1	0	0	0	3110.93296723018	0	0	0	0.000174638928699622	0.993750964918231	0.000873475857661399	1	0.00664775564823909	0.999367155059135	0.0279341499833964	1	0.00702539258631574	0.196583482626756	Candidate Driver
SDS	0	1	0	0	0	3110.35666116335	0	0	0	0.000174673325390895	0.994365210395327	0.000873642657457818	1	0.00664775564823909	0.999367155059135	0.0279341499833964	1	0.00702656734637208	0.196583482626756	Candidate Driver
ST3GAL6	0	1	0	0	0	3103.49489941816	0	0	0	0.000175083884130456	0.993172916560239	0.00087556342257844	1	0.00664775564823909	0.999367155059135	0.0279341499833964	1	0.00704009287618967	0.196583482626756	Candidate Driver
PPP1R3C	0	1	0	0	0	3099.71988578745	0	0	0	0.000175310556327024	0.993312124721338	0.000876630684481738	1	0.00664775564823909	0.999367155059135	0.0279341499833964	1	0.00704760643600177	0.196583482626756	Candidate Driver
RABL6	0	1	0	0	0	3098.26314651997	0	0	0	0.000175398179719677	0.993681182157786	0.000877046031744766	1	0.00664775564823909	0.999367155059135	0.0279341499833964	1	0.00705053014343182	0.196583482626756	Candidate Driver
TNMD	0	1	0	0	0	3092.33074170025	0	0	0	0.000175755898718655	0.993029745127764	0.000878722059843517	1	0.00664775564823909	0.999367155059135	0.0279341499833964	1	0.00706232602280721	0.196583482626756	Candidate Driver
EVPL	0	2	0	0	0	936.581265915046	0	0	0	0.000185811331252506	0.985773989645336	0.00088403326962605	1	0.00664775564823909	0.999367155059135	0.0279341499833964	1	0.00709968520976323	0.196583482626756	Candidate Driver
CD300LG	0	1	0	0	0	3068.12115387502	0	0	0	0.000177230565945097	0.993699652118485	0.000885659705993413	1	0.00664775564823909	0.999367155059135	0.0279341499833964	1	0.00711111921442387	0.196583482626756	Candidate Driver
WDR5B	0	1	0	0	0	3067.15541657474	0	0	0	0.000177289891342469	0.99427245886453	0.000885943271687117	1	0.00664775564823909	0.999367155059135	0.0279341499833964	1	0.00711311240270118	0.196583482626756	Candidate Driver
GPR42	0	1	0	0	0	3065.26535412515	0	0	0	0.000177406110167921	0.995404053489465	0.00088649750565295	1	0.00664775564823909	0.999367155059135	0.0279341499833964	1	0.0071170078610201	0.196583482626756	Candidate Driver
TNFRSF6B	0	1	0	0	0	3052.61299478143	0	0	0	0.000178187933554952	0.995261819215762	0.000890169696396437	1	0.00664775564823909	0.999367155059135	0.0279341499833964	1	0.00714280927513189	0.196583482626756	Candidate Driver
KNTC1	0	2	0	0	0	941.522790941916	0	0	0	0.000196769608424741	0.980518133389271	0.000892519423664639	1	0.00664775564823909	0.999367155059135	0.0279341499833964	1	0.00715931089228705	0.196583482626756	Candidate Driver
GPN2	0	1	0	0	0	3036.8452304028	0	0	0	0.000179171707513581	0.994390240358444	0.000894783733073723	1	0.00664775564823909	0.999367155059135	0.0279341499833964	1	0.00717520678556138	0.196583482626756	Candidate Driver
ARFIP1	0	1	0	0	0	3031.07344098018	0	0	0	0.000179534467500742	0.992776030049823	0.000896472436970774	1	0.00664775564823909	0.999367155059135	0.0279341499833964	1	0.00718705808496212	0.196583482626756	Candidate Driver
ALG5	0	1	0	0	0	3013.17697487113	0	0	0	0.000180668418292673	0.991647539610197	0.000901782728573775	1	0.00664775564823909	0.999367155059135	0.0279341499833964	1	0.00722430493263604	0.196583482626756	Candidate Driver
PHYHIP	0	1	0	0	0	2994.27810701551	0	0	0	0.000181881121067762	0.994886197741403	0.000907503660429354	1	0.00664775564823909	0.999367155059135	0.0279341499833964	1	0.0072643970607118	0.196583482626756	Candidate Driver
BBS5	0	1	0	0	0	2994.05878467996	0	0	0	0.000181895287592715	0.992484481574246	0.000907548493674692	1	0.00664775564823909	0.999367155059135	0.0279341499833964	1	0.00726471110810223	0.196583482626756	Candidate Driver
PBK	0	1	0	0	0	2992.96257528247	0	0	0	0.000181966126456268	0.993649434798676	0.000907892302186242	1	0.00664775564823909	0.999367155059135	0.0279341499833964	1	0.00726711934031987	0.196583482626756	Candidate Driver
THAP7	0	1	0	0	0	2987.9694700552	0	0	0	0.000182289470012864	0.994390875018155	0.000909415279525039	1	0.00664775564823909	0.999367155059135	0.0279341499833964	1	0.00727778558296333	0.196583482626756	Candidate Driver
KIAA1109	0	3	0	0	0	607.557788779652	0	0	0	0.000217746241848671	0.972764323370097	0.000910124144473445	1	0.00664775564823909	0.999367155059135	0.0279341499833964	1	0.0072827492815164	0.196583482626756	Candidate Driver
LUM	0	1	0	0	0	2984.38693898734	0	0	0	0.000182522157840537	0.994920535263226	0.000910510646667695	1	0.00664775564823909	0.999367155059135	0.0279341499833964	1	0.00728545546059334	0.196583482626756	Candidate Driver
PRR12	0	2	0	0	0	929.471156248319	0	0	0	0.000189542613674654	0.987825147285866	0.00091164693025747	1	0.00664775564823909	0.999367155059135	0.0279341499833964	1	0.00729341044706433	0.196583482626756	Candidate Driver
KHDRBS3	0	1	0	0	0	2978.5014390151	0	0	0	0.000182905683256074	0.993341195113975	0.000912295922021134	1	0.00664775564823909	0.999367155059135	0.0279341499833964	1	0.00729795332575711	0.196583482626756	Candidate Driver
TMOD2	0	1	0	0	0	2976.28086037479	0	0	0	0.000183050794121398	0.993503611380765	0.00091297788193434	1	0.00664775564823909	0.999367155059135	0.0279341499833964	1	0.00730272648081243	0.196583482626756	Candidate Driver
EPPK1	0	3	0	0	0	514.345216372555	0	0	0	0.000194037898691435	0.98241036415619	0.000915008839014408	1	0.00664775564823909	0.999367155059135	0.0279341499833964	1	0.0073169384836963	0.196583482626756	Candidate Driver
CCDC106	0	1	0	0	0	2969.42482406676	0	0	0	0.000183500241925927	0.995167376235214	0.000915098672890746	1	0.00664775564823909	0.999367155059135	0.0279341499833964	1	0.00731756700890462	0.196583482626756	Candidate Driver
FBP2	0	1	0	0	0	2960.75177691155	0	0	0	0.000184071891881743	0.993931004387498	0.00091776868638338	1	0.00664775564823909	0.999367155059135	0.0279341499833964	1	0.0073362438099156	0.196583482626756	Candidate Driver
MTARC2	0	1	0	0	0	2960.56681788048	0	0	0	0.000184084120499639	0.994168237099744	0.000917828039119106	1	0.00664775564823909	0.999367155059135	0.0279341499833964	1	0.00733665889522206	0.196583482626756	Candidate Driver
FANK1	0	1	0	0	0	2952.60113675474	0	0	0	0.000184612279115259	0.992716966399826	0.000920289607017621	1	0.00664775564823909	0.999367155059135	0.0279341499833964	1	0.00735387057361347	0.196583482626756	Candidate Driver
NAGK	0	1	0	0	0	2949.89189350339	0	0	0	0.000184792586597093	0.993679822948886	0.000921144010290642	1	0.00664775564823909	0.999367155059135	0.0279341499833964	1	0.00735984315844285	0.196583482626756	Candidate Driver
LRRC75B	0	1	0	0	0	2948.33047836197	0	0	0	0.000184896658864231	0.994758038636957	0.000921640700433768	1	0.00664775564823909	0.999367155059135	0.0279341499833964	1	0.00736331483609298	0.196583482626756	Candidate Driver
PCM1	0	2	0	0	0	973.173116841435	0	0	0	0.000204346995722471	0.981624861593139	0.000925978333832345	1	0.00664775564823909	0.999367155059135	0.0279341499833964	1	0.0073936219048375	0.196583482626756	Candidate Driver
WDR77	0	1	0	0	0	2931.32960009083	0	0	0	0.000186037241195591	0.992981579420202	0.000926968273458173	1	0.00664775564823909	0.999367155059135	0.0279341499833964	1	0.00740053576729738	0.196583482626756	Candidate Driver
NOSIP	0	1	0	0	0	2930.85771347923	0	0	0	0.000186069095325814	0.993930285903257	0.000927126512106913	1	0.00664775564823909	0.999367155059135	0.0279341499833964	1	0.00740164082782968	0.196583482626756	Candidate Driver
AKR7A3	0	1	0	0	0	2920.35274085688	0	0	0	0.000186780980844903	0.99406375147339	0.000930461562463458	1	0.00664775564823909	0.999367155059135	0.0279341499833964	1	0.00742492489572244	0.196583482626756	Candidate Driver
LRRC38	0	1	0	0	0	2915.11365023127	0	0	0	0.000187138001475406	0.996047368347537	0.000932147590878007	1	0.00664775564823909	0.999367155059135	0.0279341499833964	1	0.00743669156043014	0.196583482626756	Candidate Driver
GPR183	0	1	0	0	0	2888.17231509405	0	0	0	0.00018899512033943	0.994582528657919	0.000940829660095566	1	0.00664775564823909	0.999367155059135	0.0279341499833964	1	0.00749723490016807	0.196583482626756	Candidate Driver
SIAH2	0	1	0	0	0	2884.64550770318	0	0	0	0.000189240889364006	0.995480270830315	0.000941986132902195	1	0.00664775564823909	0.999367155059135	0.0279341499833964	1	0.00750529335777217	0.196583482626756	Candidate Driver
PPP1R8	0	1	0	0	0	2867.47181648652	0	0	0	0.000190446602739813	0.993676596384339	0.000947611296332918	1	0.00664775564823909	0.999367155059135	0.0279341499833964	1	0.00754447003422642	0.196583482626756	Candidate Driver
HEY1	0	1	0	0	0	2861.29579571732	0	0	0	0.000190883867268177	0.994080272449655	0.000949659658294522	1	0.00664775564823909	0.999367155059135	0.0279341499833964	1	0.00755872762926946	0.196583482626756	Candidate Driver
CFAP73	0	1	0	0	0	2853.22879778913	0	0	0	0.000191457966437159	0.992920497343752	0.000952332434406622	1	0.00664775564823909	0.999367155059135	0.0279341499833964	1	0.00757732480808193	0.196583482626756	Candidate Driver
RETREG1	0	1	0	0	0	2844.11701096818	0	0	0	0.000192110475975671	0.992950125928247	0.000955382693073159	1	0.00664775564823909	0.999367155059135	0.0279341499833964	1	0.0075985393468222	0.196583482626756	Candidate Driver
ZDHHC9	0	1	0	0	0	2836.16369086011	0	0	0	0.000192683575167663	0.993156903085822	0.000958063044816826	1	0.00664775564823909	0.999367155059135	0.0279341499833964	1	0.00761717314442112	0.196583482626756	Candidate Driver
CABYR	0	1	0	0	0	2835.85540927653	0	0	0	0.00019270585629938	0.99293213905402	0.000958164804607087	1	0.00664775564823909	0.999367155059135	0.0279341499833964	1	0.00761788043030731	0.196583482626756	Candidate Driver
HCAR2	0	1	0	0	0	2829.09559623336	0	0	0	0.000193195687697489	0.995831178735536	0.000960477999068732	1	0.00664775564823909	0.999367155059135	0.0279341499833964	1	0.00763395547704615	0.196583482626756	Candidate Driver
HAPLN1	0	1	0	0	0	2827.06756800052	0	0	0	0.000193343116322464	0.994007476054956	0.000961152775360463	1	0.00664775564823909	0.999367155059135	0.0279341499833964	1	0.00763864363937961	0.196583482626756	Candidate Driver
NPY2R	0	1	0	0	0	2820.78702393076	0	0	0	0.000193801076718847	0.995073762185257	0.000963300853072946	1	0.00664775564823909	0.999367155059135	0.0279341499833964	1	0.00765356474689327	0.196583482626756	Candidate Driver
CCN3	0	1	0	0	0	2819.74860497442	0	0	0	0.000193876998983766	0.993373728897739	0.000963640613950711	1	0.00664775564823909	0.999367155059135	0.0279341499833964	1	0.00765592437547014	0.196583482626756	Candidate Driver
LGALS9B	0	1	0	0	0	2814.87054054082	0	0	0	0.000194234426886153	0.992910329597246	0.000965305154501106	1	0.00664775564823909	0.999367155059135	0.0279341499833964	1	0.00766748282680974	0.196583482626756	Candidate Driver
CSPG4	0	2	0	0	0	861.294045040542	0	0	0	0.000201837699933316	0.98696831030799	0.00096569361395249	1	0.00664775564823909	0.999367155059135	0.0279341499833964	1	0.0076701798483777	0.196583482626756	Candidate Driver
ABHD4	0	1	0	0	0	2811.01310221786	0	0	0	0.000194517980673381	0.992964711024505	0.000966629915243433	1	0.00664775564823909	0.999367155059135	0.0279341499833964	1	0.00767667981983577	0.196583482626756	Candidate Driver
PRPF38A	0	1	0	0	0	2810.74591168222	0	0	0	0.000194537651248772	0.992540373934334	0.000966717100487013	1	0.00664775564823909	0.999367155059135	0.0279341499833964	1	0.00767728502926046	0.196583482626756	Candidate Driver
VSTM2B	0	1	0	0	0	2807.62360903809	0	0	0	0.000194767802667917	0.994960095469881	0.000967814775352127	1	0.00664775564823909	0.999367155059135	0.0279341499833964	1	0.00768490403126754	0.196583482626756	Candidate Driver
SEPTIN12	0	1	0	0	0	2798.73954490456	0	0	0	0.00019542557523744	0.993910828337977	0.000970876916197905	1	0.00664775564823909	0.999367155059135	0.0279341499833964	1	0.0077061518882775	0.196583482626756	Candidate Driver
FAM118B	0	1	0	0	0	2793.41069814822	0	0	0	0.000195822200150575	0.992420918949108	0.000972712786761476	1	0.00664775564823909	0.999367155059135	0.0279341499833964	1	0.0077188861584031	0.196583482626756	Candidate Driver
PITX3	0	1	0	0	0	2790.03308919201	0	0	0	0.000196074407375679	0.995136089369388	0.00097391577219641	1	0.00664775564823909	0.999367155059135	0.0279341499833964	1	0.0077272286261173	0.196583482626756	Candidate Driver
KCNJ15	0	1	0	0	0	2786.71242254563	0	0	0	0.000196322979988839	0.994625984076987	0.000975071881263445	1	0.00664775564823909	0.999367155059135	0.0279341499833964	1	0.0077352446151957	0.196583482626756	Candidate Driver
ACKR3	0	1	0	0	0	2779.34145378052	0	0	0	0.000196876941439661	0.995643166204715	0.000977664496369823	1	0.00664775564823909	0.999367155059135	0.0279341499833964	1	0.00775321577038601	0.196583482626756	Candidate Driver
PPP1CA	0	1	0	0	0	2777.12293803197	0	0	0	0.000197044269185653	0.994255602906677	0.000978434455155108	1	0.00664775564823909	0.999367155059135	0.0279341499833964	1	0.00775855154652139	0.196583482626756	Candidate Driver
TARBP2	0	1	0	0	0	2771.77109289067	0	0	0	0.000197449064830213	0.993192618732183	0.000980312700247232	1	0.00664775564823909	0.999367155059135	0.0279341499833964	1	0.00777156515086563	0.196583482626756	Candidate Driver
ACTRT1	0	1	0	0	0	2770.13503491539	0	0	0	0.000197573134096074	0.994974264514255	0.000980907712100576	1	0.00664775564823909	0.999367155059135	0.0279341499833964	1	0.00777568699762166	0.196583482626756	Candidate Driver
ZDHHC2	0	1	0	0	0	2764.79792747708	0	0	0	0.000197978927065856	0.992314902883508	0.000982774457967794	1	0.00664775564823909	0.999367155059135	0.0279341499833964	1	0.00778861623115468	0.196583482626756	Candidate Driver
LIPF	0	1	0	0	0	2764.65332835088	0	0	0	0.000197989943859667	0.992519111935739	0.000982828232012234	1	0.00664775564823909	0.999367155059135	0.0279341499833964	1	0.00778898862198063	0.196583482626756	Candidate Driver
NCF4	0	1	0	0	0	2764.66818908368	0	0	0	0.000197988811587391	0.994045065404989	0.000982838777862538	1	0.00664775564823909	0.999367155059135	0.0279341499833964	1	0.00778906165274096	0.196583482626756	Candidate Driver
PHOX2A	0	1	0	0	0	2756.78800388945	0	0	0	0.000198590994776926	0.995794416096156	0.000985660930177934	1	0.00664775564823909	0.999367155059135	0.0279341499833964	1	0.00780860119433446	0.196583482626756	Candidate Driver
CHD9	0	0	1	0	0	0	2746.77228551824	2746.77228551824	0	0.938514812669058	0.000199361535299314	0.000986328707262896	1	0.994614061101218	0.0273637947307973	0.0279341499833964	1	0.00781322345347868	0.196583482626756	Candidate Driver
DRD3	0	1	0	0	0	2754.41685426356	0	0	0	0.000198772890357746	0.99409350087187	0.000986495805148757	1	0.00664775564823909	0.999367155059135	0.0279341499833964	1	0.0078143800108319	0.196583482626756	Candidate Driver
TIA1	0	1	0	0	0	2753.07590324003	0	0	0	0.000198875901025852	0.990940481495413	0.000986939546476551	1	0.00664775564823909	0.999367155059135	0.0279341499833964	1	0.00781745120074384	0.196583482626756	Candidate Driver
SRRD	0	1	0	0	0	2750.49335835406	0	0	0	0.000199074582953318	0.993324643517008	0.000987894994034733	1	0.00664775564823909	0.999367155059135	0.0279341499833964	1	0.00782406329710961	0.196583482626756	Candidate Driver
LPAR2	0	1	0	0	0	2748.79282463875	0	0	0	0.000199205620599052	0.995311310956156	0.000988523458994028	1	0.00664775564823909	0.999367155059135	0.0279341499833964	1	0.00782841203338014	0.196583482626756	Candidate Driver
PSTK	0	1	0	0	0	2744.54472381669	0	0	0	0.000199533700454335	0.992702699290867	0.000990028658872211	1	0.00664775564823909	0.999367155059135	0.0279341499833964	1	0.00783882581477957	0.196583482626756	Candidate Driver
CNOT1	0	2	0	0	0	869.501635400269	0	0	0	0.000218017409187254	0.981082537219536	0.000992608233959524	1	0.00664775564823909	0.999367155059135	0.0279341499833964	1	0.00785666738143043	0.196583482626756	Candidate Driver
KLHDC8A	0	1	0	0	0	2735.64134072966	0	0	0	0.000200224730885656	0.994277569913876	0.00099326561181623	1	0.00664775564823909	0.999367155059135	0.0279341499833964	1	0.00786121304638776	0.196583482626756	Candidate Driver
TRMT10C	0	1	0	0	0	2723.72544236275	0	0	0	0.000201156898973709	0.993932974064957	0.000997606224213965	1	0.00664775564823909	0.999367155059135	0.0279341499833964	1	0.00789121679428928	0.196583482626756	Candidate Driver
DNAJC18	0	1	0	0	0	2722.05820141726	0	0	0	0.000201287999635258	0.992096920082258	0.000998196916049521	1	0.00664775564823909	0.999367155059135	0.0279341499833964	1	0.00789529838977099	0.196583482626756	Candidate Driver
IST1	0	1	0	0	0	2721.04442810658	0	0	0	0.000201367797335594	0.993693631698004	0.000998586470348006	1	0.00664775564823909	0.999367155059135	0.0279341499833964	1	0.00789798996256252	0.196583482626756	Candidate Driver
PCGF6	0	1	0	0	0	2719.86862154931	0	0	0	0.000201460426424438	0.993236811421613	0.000999013318495168	1	0.00664775564823909	0.999367155059135	0.0279341499833964	1	0.00790093903767808	0.196583482626756	Candidate Driver
PNCK	0	1	0	0	0	2718.65496223584	0	0	0	0.000201556124567182	0.993399802152351	0.000999460842847077	1	0.00664775564823909	0.999367155059135	0.0279341499833964	1	0.00790403076794144	0.196583482626756	Candidate Driver
CBWD1	0	1	0	0	0	2713.46975921617	0	0	0	0.000201965981289409	0.991613097362989	0.00100134896025061	1	0.00664775564823909	0.999367155059135	0.0279341499833964	1	0.00791707265683639	0.196583482626756	Candidate Driver
LRTM2	0	1	0	0	0	2712.59703844545	0	0	0	0.000202035123793798	0.994691102927233	0.00100170417098344	1	0.00664775564823909	0.999367155059135	0.0279341499833964	1	0.00791952582381406	0.196583482626756	Candidate Driver
MAPK14	0	1	0	0	0	2706.41698763229	0	0	0	0.000202526068539988	0.992221923935973	0.00100396521634594	1	0.00664775564823909	0.999367155059135	0.0279341499833964	1	0.00793513817202807	0.196583482626756	Candidate Driver
SSUH2	0	1	0	0	0	2695.64730120041	0	0	0	0.000203387188023485	0.992113291689024	0.00100797343648007	1	0.00664775564823909	0.999367155059135	0.0279341499833964	1	0.0079628021232252	0.196583482626756	Candidate Driver
MAPK13	0	1	0	0	0	2694.9739180432	0	0	0	0.000203441267024873	0.992389646012604	0.00100822859311112	1	0.00664775564823909	0.999367155059135	0.0279341499833964	1	0.00796456262409084	0.196583482626756	Candidate Driver
GNB5	0	1	0	0	0	2688.13729181365	0	0	0	0.000203991901415068	0.993181464288365	0.00101080089508543	1	0.00664775564823909	0.999367155059135	0.0279341499833964	1	0.00798230709823633	0.196583482626756	Candidate Driver
IRF9	0	1	0	0	0	2686.05939123981	0	0	0	0.000204159834705564	0.992348092246362	0.00101157296487975	1	0.00664775564823909	0.999367155059135	0.0279341499833964	1	0.00798763177831574	0.196583482626756	Candidate Driver
C16orf46	0	1	0	0	0	2676.55741890259	0	0	0	0.000204931213974247	0.994036137528113	0.00101518110673104	1	0.00664775564823909	0.999367155059135	0.0279341499833964	1	0.00801250799487874	0.196583482626756	Candidate Driver
SPATA32	0	1	0	0	0	2661.87911790065	0	0	0	0.000206134027368909	0.993247609527426	0.0010207689399131	1	0.00664775564823909	0.999367155059135	0.0279341499833964	1	0.00805100783666834	0.196583482626756	Candidate Driver
B3GNT5	0	1	0	0	0	2657.61310861537	0	0	0	0.000206486187147026	0.993345728833977	0.00102240792137365	1	0.00664775564823909	0.999367155059135	0.0279341499833964	1	0.00806229451316554	0.196583482626756	Candidate Driver
HCAR3	0	1	0	0	0	2654.65209560665	0	0	0	0.000206731308639019	0.995483116081526	0.00102356708644191	1	0.00664775564823909	0.999367155059135	0.0279341499833964	1	0.00807027539718752	0.196583482626756	Candidate Driver
LPXN	0	1	0	0	0	2654.3859801603	0	0	0	0.000206753366215562	0.992581024033682	0.00102364181545056	1	0.00664775564823909	0.999367155059135	0.0279341499833964	1	0.00807078986345078	0.196583482626756	Candidate Driver
TRADD	0	1	0	0	0	2653.24560763103	0	0	0	0.000206847940460997	0.993976749651073	0.00102409670485848	1	0.00664775564823909	0.999367155059135	0.0279341499833964	1	0.00807392139784868	0.196583482626756	Candidate Driver
ZNF24	0	1	0	0	0	2652.94975734275	0	0	0	0.000206872489903143	0.991987043730657	0.00102418839997087	1	0.00664775564823909	0.999367155059135	0.0279341499833964	1	0.00807455261779177	0.196583482626756	Candidate Driver
ACTRT2	0	1	0	0	0	2648.56285783756	0	0	0	0.000207237178393882	0.995612079264022	0.00102592037812144	1	0.00664775564823909	0.999367155059135	0.0279341499833964	1	0.0080864738402443	0.196583482626756	Candidate Driver
ACAA2	0	1	0	0	0	2639.37611142236	0	0	0	0.000208004953326513	0.992682181326988	0.00102946216418132	1	0.00664775564823909	0.999367155059135	0.0279341499833964	1	0.00811084289016417	0.196583482626756	Candidate Driver
PAAF1	0	1	0	0	0	2638.54031200033	0	0	0	0.000208075079472625	0.991889548103401	0.0010297782477553	1	0.00664775564823909	0.999367155059135	0.0279341499833964	1	0.00811301709166201	0.196583482626756	Candidate Driver
ECI2	0	1	0	0	0	2627.33248212026	0	0	0	0.000209019917046249	0.992582211945689	0.00103417820141893	1	0.00664775564823909	0.999367155059135	0.0279341499833964	1	0.00814327239830726	0.196583482626756	Candidate Driver
PSMD4	0	1	0	0	0	2617.23073483892	0	0	0	0.00020987869428557	0.993521223158289	0.00103817894296443	1	0.00664775564823909	0.999367155059135	0.0279341499833964	1	0.00817076635998515	0.196583482626756	Candidate Driver
EPG5	0	2	0	0	0	812.557008712591	0	0	0	0.000228872683470382	0.980458843104277	0.0010409329534492	1	0.00664775564823909	0.999367155059135	0.0279341499833964	1	0.00818968355313865	0.196583482626756	Candidate Driver
BAG1	0	1	0	0	0	2608.05683622634	0	0	0	0.000210664564884722	0.99359990382847	0.0010418301897388	1	0.00664775564823909	0.999367155059135	0.0279341499833964	1	0.00819584506050686	0.196583482626756	Candidate Driver
DNAJB1	0	1	0	0	0	2599.00880104347	0	0	0	0.000211445284174716	0.995045511098723	0.00104546923837967	1	0.00664775564823909	0.999367155059135	0.0279341499833964	1	0.00822082724542228	0.196583482626756	Candidate Driver
ALLC	0	1	0	0	0	2596.20288662689	0	0	0	0.000211688540819432	0.992279437954389	0.0010465699013068	1	0.00664775564823909	0.999367155059135	0.0279341499833964	1	0.00822838083450983	0.196583482626756	Candidate Driver
SLC52A1	0	1	0	0	0	2590.44107602348	0	0	0	0.000212189768430293	0.994254220940135	0.00104891875341906	1	0.00664775564823909	0.999367155059135	0.0279341499833964	1	0.0082444965810714	0.196583482626756	Candidate Driver
MAP2K1	0	1	0	0	0	2589.77306055332	0	0	0	0.000212248029472173	0.993178164326453	0.00104917806669602	1	0.00664775564823909	0.999367155059135	0.0279341499833964	1	0.00824627543690859	0.196583482626756	Candidate Driver
SAXO2	0	1	0	0	0	2587.80996178277	0	0	0	0.00021241942170025	0.993305580767299	0.00104997508026883	1	0.00664775564823909	0.999367155059135	0.0279341499833964	1	0.0082517424466908	0.196583482626756	Candidate Driver
FASN	0	2	0	0	0	770.939063344491	0	0	0	0.00022305264194078	0.984651109053927	0.00105257298337502	1	0.00664775564823909	0.999367155059135	0.0279341499833964	1	0.00826955822383857	0.196583482626756	Candidate Driver
PPM1A	0	1	0	0	0	2576.01596923533	0	0	0	0.000213454817586278	0.993303540053316	0.00105478038152262	1	0.00664775564823909	0.999367155059135	0.0279341499833964	1	0.0082846909752019	0.196583482626756	Candidate Driver
TNFRSF10D	0	1	0	0	0	2569.50116531008	0	0	0	0.000214030975687951	0.992759812221597	0.00105744737434088	1	0.00664775564823909	0.999367155059135	0.0279341499833964	1	0.00830296830244082	0.196583482626756	Candidate Driver
TEP1	0	2	0	0	0	792.336516054888	0	0	0	0.000230356184865887	0.981335626046977	0.0010574619680217	1	0.00664775564823909	0.999367155059135	0.0279341499833964	1	0.00830306829674399	0.196583482626756	Candidate Driver
METAP1	0	1	0	0	0	2561.68488386112	0	0	0	0.000214726241367313	0.991732239887511	0.00106065935067046	1	0.00664775564823909	0.999367155059135	0.0279341499833964	1	0.00832497156151546	0.196583482626756	Candidate Driver
MSI1	0	1	0	0	0	2558.99306756526	0	0	0	0.000214966699763508	0.992581125004625	0.0010617857323314	1	0.00664775564823909	0.999367155059135	0.0279341499833964	1	0.00833268539904974	0.196583482626756	Candidate Driver
KMT5A	0	1	0	0	0	2557.94457307207	0	0	0	0.000215060503073738	0.993498253544903	0.00106223143692985	1	0.00664775564823909	0.999367155059135	0.0279341499833964	1	0.00833573740286297	0.196583482626756	Candidate Driver
SHBG	0	1	0	0	0	2556.00249283665	0	0	0	0.000215234461452996	0.992552087022664	0.0010630271966765	1	0.00664775564823909	0.999367155059135	0.0279341499833964	1	0.00834118597699263	0.196583482626756	Candidate Driver
ADGRV1	0	3	0	0	0	489.650186496112	0	0	0	0.000249811060158311	0.971757218674255	0.00106409044746647	1	0.00664775564823909	0.999367155059135	0.0279341499833964	1	0.00834846513507448	0.196583482626756	Candidate Driver
KIF25	0	1	0	0	0	2546.23782091943	0	0	0	0.000216113281567232	0.993259530823709	0.00106711065514742	1	0.00664775564823909	0.999367155059135	0.0279341499833964	1	0.00836913609205614	0.196583482626756	Candidate Driver
CTH	0	1	0	0	0	2540.30169587339	0	0	0	0.000216650954276809	0.992546085798977	0.00106959476820967	1	0.00664775564823909	0.999367155059135	0.0279341499833964	1	0.0083861314932957	0.196583482626756	Candidate Driver
ASPHD1	0	1	0	0	0	2539.31131580232	0	0	0	0.00021674091285806	0.994235703300304	0.00107003053635002	1	0.00664775564823909	0.999367155059135	0.0279341499833964	1	0.00838911226579309	0.196583482626756	Candidate Driver
SGPP2	0	1	0	0	0	2537.19167736292	0	0	0	0.000216933689202725	0.994464672270369	0.00107092629264982	1	0.00664775564823909	0.999367155059135	0.0279341499833964	1	0.00839523892504945	0.196583482626756	Candidate Driver
CLEC11A	0	1	0	0	0	2537.06958884191	0	0	0	0.000216944803044683	0.994345334883788	0.0010709766840209	1	0.00664775564823909	0.999367155059135	0.0279341499833964	1	0.00839558356210679	0.196583482626756	Candidate Driver
OSGEPL1	0	1	0	0	0	2533.63725681462	0	0	0	0.000217257705904306	0.993375884127212	0.00107241694265703	1	0.00664775564823909	0.999367155059135	0.0279341499833964	1	0.0084054327882962	0.196583482626756	Candidate Driver
HERPUD1	0	1	0	0	0	2531.61304003276	0	0	0	0.000217442652404087	0.992616750296576	0.00107326511881645	1	0.00664775564823909	0.999367155059135	0.0279341499833964	1	0.00841123214614192	0.196583482626756	Candidate Driver
RRS1	0	1	0	0	0	2531.1543012218	0	0	0	0.000217484608569518	0.994405048216895	0.0010734791256326	1	0.00664775564823909	0.999367155059135	0.0279341499833964	1	0.00841269530005906	0.196583482626756	Candidate Driver
CTBS	0	1	0	0	0	2528.39566529772	0	0	0	0.000217737245567506	0.992458203793987	0.00107462830749783	1	0.00664775564823909	0.999367155059135	0.0279341499833964	1	0.0084205514696456	0.196583482626756	Candidate Driver
MEIS3	0	1	0	0	0	2528.21833197105	0	0	0	0.000217753505367346	0.992551763338652	0.00107470483769867	1	0.00664775564823909	0.999367155059135	0.0279341499833964	1	0.0084210746105704	0.196583482626756	Candidate Driver
RRM2	0	1	0	0	0	2520.23772701418	0	0	0	0.000218487706356019	0.993089550574087	0.0010781131951566	1	0.00664775564823909	0.999367155059135	0.0279341499833964	1	0.00844436775209767	0.196583482626756	Candidate Driver
DMRT1	0	1	0	0	0	2518.15318698227	0	0	0	0.000218680274509442	0.993880736648648	0.00107901404504951	1	0.00664775564823909	0.999367155059135	0.0279341499833964	1	0.00845052247129252	0.196583482626756	Candidate Driver
SDF4	0	1	0	0	0	2509.68210941949	0	0	0	0.000219466236724308	0.994403875806235	0.00108265986497802	1	0.00664775564823909	0.999367155059135	0.0279341499833964	1	0.00847542349451647	0.196583482626756	Candidate Driver
ADRB2	0	1	0	0	0	2508.33542388119	0	0	0	0.000219591691476229	0.994493469759325	0.00108324174248964	1	0.00664775564823909	0.999367155059135	0.0279341499833964	1	0.00847939659242414	0.196583482626756	Candidate Driver
LRRC58	0	1	0	0	0	2508.21737421915	0	0	0	0.00021960269542054	0.99423041220967	0.00108329018128384	1	0.00664775564823909	0.999367155059135	0.0279341499833964	1	0.00847972732160074	0.196583482626756	Candidate Driver
TFB2M	0	1	0	0	0	2507.4037335596	0	0	0	0.00021967856775873	0.992770552932323	0.00108362541209628	1	0.00664775564823909	0.999367155059135	0.0279341499833964	1	0.00848201614272226	0.196583482626756	Candidate Driver
SEPTIN5	0	1	0	0	0	2505.74292053956	0	0	0	0.000219833597758123	0.993033312052989	0.00108434653217948	1	0.00664775564823909	0.999367155059135	0.0279341499833964	1	0.00848693930909528	0.196583482626756	Candidate Driver
TP53I13	0	1	0	0	0	2505.10548286743	0	0	0	0.000219893156484186	0.993365791240727	0.0010846261922105	1	0.00664775564823909	0.999367155059135	0.0279341499833964	1	0.00848884844991205	0.196583482626756	Candidate Driver
EPSTI1	0	1	0	0	0	2504.56958101068	0	0	0	0.000219943252560473	0.991595799725086	0.0010848354958749	1	0.00664775564823909	0.999367155059135	0.0279341499833964	1	0.00849027724534324	0.196583482626756	Candidate Driver
PLA2G15	0	1	0	0	0	2498.89940248753	0	0	0	0.000220474664673564	0.993758462789529	0.00108732312891846	1	0.00664775564823909	0.999367155059135	0.0279341499833964	1	0.00850725579174172	0.196583482626756	Candidate Driver
SYT5	0	1	0	0	0	2497.52491560657	0	0	0	0.000220603858832491	0.993728251280567	0.0010879209632717	1	0.00664775564823909	0.999367155059135	0.0279341499833964	1	0.00851133527083714	0.196583482626756	Candidate Driver
RNF26	0	1	0	0	0	2482.42287125915	0	0	0	0.000222033131949795	0.994562267352295	0.00109454515840612	1	0.00664775564823909	0.999367155059135	0.0279341499833964	1	0.00855651525266532	0.196583482626756	Candidate Driver
COPS4	0	1	0	0	0	2477.40363019639	0	0	0	0.000222512156581645	0.9916636193875	0.00109672742764444	1	0.00664775564823909	0.999367155059135	0.0279341499833964	1	0.00857139051669642	0.196583482626756	Candidate Driver
NECAB2	0	1	0	0	0	2475.31642006026	0	0	0	0.000222711947684973	0.9926995074405	0.00109766579017556	1	0.00664775564823909	0.999367155059135	0.0279341499833964	1	0.00857778545445598	0.196583482626756	Candidate Driver
RBM22	0	1	0	0	0	2474.39833364402	0	0	0	0.000222799938998985	0.9923306514912	0.00109806813480307	1	0.00664775564823909	0.999367155059135	0.0279341499833964	1	0.00858052718609792	0.196583482626756	Candidate Driver
HAPLN2	0	1	0	0	0	2472.01074485791	0	0	0	0.000223029087591087	0.994280621815948	0.00109915081244139	1	0.00664775564823909	0.999367155059135	0.0279341499833964	1	0.00858790423760769	0.196583482626756	Candidate Driver
CSNK2A3	0	1	0	0	0	2471.83896348618	0	0	0	0.000223045591980831	0.992549726747643	0.00109920748682635	1	0.00664775564823909	0.999367155059135	0.0279341499833964	1	0.00858829037105147	0.196583482626756	Candidate Driver
HOXA2	0	1	0	0	0	2467.72381362789	0	0	0	0.00022344167863908	0.993648678626882	0.00110105288740237	1	0.00664775564823909	0.999367155059135	0.0279341499833964	1	0.00860086184298425	0.196583482626756	Candidate Driver
NDRG1	0	1	0	0	0	2466.76517484759	0	0	0	0.000223534145110671	0.992244906095304	0.00110146347545337	1	0.00664775564823909	0.999367155059135	0.0279341499833964	1	0.0086036584821797	0.196583482626756	Candidate Driver
CCDC113	0	1	0	0	0	2459.80749477769	0	0	0	0.000224207493520034	0.991803261509005	0.00110457163742039	1	0.00664775564823909	0.999367155059135	0.0279341499833964	1	0.00862482415122845	0.196583482626756	Candidate Driver
PHKG1	0	1	0	0	0	2456.8720816119	0	0	0	0.000224492761622064	0.993100156114995	0.00110590782306341	1	0.00664775564823909	0.999367155059135	0.0279341499833964	1	0.0086339204929814	0.196583482626756	Candidate Driver
PRR30	0	1	0	0	0	2455.26457391842	0	0	0	0.000224649281319822	0.992909580644583	0.00110662926928851	1	0.00664775564823909	0.999367155059135	0.0279341499833964	1	0.00863883120617481	0.196583482626756	Candidate Driver
MYO18B	0	2	0	0	0	767.060976257895	0	0	0	0.000240864200950153	0.98192941747192	0.00110887047279784	1	0.00664775564823909	0.999367155059135	0.0279341499833964	1	0.00865408354774888	0.196583482626756	Candidate Driver
FUZ	0	1	0	0	0	2447.40556594909	0	0	0	0.000225417564241326	0.993209836980859	0.00111018501383586	1	0.00664775564823909	0.999367155059135	0.0279341499833964	1	0.00866302744949676	0.196583482626756	Candidate Driver
ALMS1	0	0	1	0	0	0	2437.1036372635	2437.1036372635	0	0.927245880701234	0.000226432441295721	0.00111027815441755	1	0.994614061101218	0.0306417309291449	0.0279341499833964	1	0.0086636611022588	0.196583482626756	Candidate Driver
CYTH1	0	1	0	0	0	2446.94039530053	0	0	0	0.000225463198836207	0.99213487799102	0.00111038223740545	1	0.00664775564823909	0.999367155059135	0.0279341499833964	1	0.00866436918900837	0.196583482626756	Candidate Driver
DPEP1	0	1	0	0	0	2444.32458864797	0	0	0	0.000225720152301268	0.993458207697674	0.00111158667792932	1	0.00664775564823909	0.999367155059135	0.0279341499833964	1	0.00867256240627945	0.196583482626756	Candidate Driver
SLC17A1	0	1	0	0	0	2444.19179103655	0	0	0	0.000225733212354307	0.992442436405544	0.0011116345431772	1	0.00664775564823909	0.999367155059135	0.0279341499833964	1	0.00867288798307797	0.196583482626756	Candidate Driver
GPR180	0	1	0	0	0	2441.45161009129	0	0	0	0.000226003025580623	0.992377999950694	0.00111288082827177	1	0.00664775564823909	0.999367155059135	0.0279341499833964	1	0.00868136442094414	0.196583482626756	Candidate Driver
RHBDL3	0	1	0	0	0	2439.20146908059	0	0	0	0.000226225056566332	0.993079317323323	0.00111391595302179	1	0.00664775564823909	0.999367155059135	0.0279341499833964	1	0.00868840361949297	0.196583482626756	Candidate Driver
OTX1	0	1	0	0	0	2435.71102566624	0	0	0	0.000226570314740604	0.994805060727225	0.00111552989021058	1	0.00664775564823909	0.999367155059135	0.0279341499833964	1	0.00869937701971191	0.196583482626756	Candidate Driver
CEP192	0	2	0	0	0	788.360435769235	0	0	0	0.000245936784655676	0.980765265740024	0.00111563402528481	1	0.00664775564823909	0.999367155059135	0.0279341499833964	1	0.00870008496942165	0.196583482626756	Candidate Driver
RPL3	0	1	0	0	0	2434.49064240063	0	0	0	0.000226691271372426	0.993641387606783	0.00111607707781602	1	0.00664775564823909	0.999367155059135	0.0279341499833964	1	0.00870309689983761	0.196583482626756	Candidate Driver
NPIPB2	0	1	0	0	0	2431.08750222581	0	0	0	0.000227029233823672	0.992842876248575	0.00111762929360504	1	0.00664775564823909	0.999367155059135	0.0279341499833964	1	0.00871364768352856	0.196583482626756	Candidate Driver
XKRX	0	1	0	0	0	2427.60812376033	0	0	0	0.000227375782715478	0.993629983086015	0.00111923984005702	1	0.00664775564823909	0.999367155059135	0.0279341499833964	1	0.00872459267596004	0.196583482626756	Candidate Driver
ZCCHC12	0	1	0	0	0	2424.30846179469	0	0	0	0.000227705384159615	0.993795506343005	0.00112076441155029	1	0.00664775564823909	0.999367155059135	0.0279341499833964	1	0.00873495126228185	0.196583482626756	Candidate Driver
ARRB2	0	1	0	0	0	2423.09033287955	0	0	0	0.000227827297520022	0.992593133333029	0.00112131319254427	1	0.00664775564823909	0.999367155059135	0.0279341499833964	1	0.00873867940570749	0.196583482626756	Candidate Driver
HCRTR1	0	1	0	0	0	2421.55372628729	0	0	0	0.000227981266230026	0.993742591732334	0.00112203827438984	1	0.00664775564823909	0.999367155059135	0.0279341499833964	1	0.00874360483704439	0.196583482626756	Candidate Driver
ZNF621	0	1	0	0	0	2419.98552777335	0	0	0	0.000228138609404849	0.992000103326621	0.00112274316880834	1	0.00664775564823909	0.999367155059135	0.0279341499833964	1	0.00874839268739391	0.196583482626756	Candidate Driver
UBAP1L	0	1	0	0	0	2417.69071987829	0	0	0	0.000228369237280313	0.994447447546646	0.00112383768276347	1	0.00664775564823909	0.999367155059135	0.0279341499833964	1	0.00875582607132452	0.196583482626756	Candidate Driver
ANKS4B	0	1	0	0	0	2411.45824901532	0	0	0	0.000228997895414973	0.993558044314326	0.00112673162251353	1	0.00664775564823909	0.999367155059135	0.0279341499833964	1	0.00877547511055354	0.196583482626756	Candidate Driver
BMP2	0	1	0	0	0	2411.38796298782	0	0	0	0.000229005004245719	0.993776179949578	0.00112676689546931	1	0.00664775564823909	0.999367155059135	0.0279341499833964	1	0.00877571455814097	0.196583482626756	Candidate Driver
FAM53C	0	1	0	0	0	2408.2946480872	0	0	0	0.000229318292558456	0.993008053415486	0.00112820456580931	1	0.00664775564823909	0.999367155059135	0.0279341499833964	1	0.00878547312685851	0.196583482626756	Candidate Driver
TMEM79	0	1	0	0	0	2407.86718850209	0	0	0	0.000229361650911364	0.994372637376349	0.0011284200305488	1	0.00664775564823909	0.999367155059135	0.0279341499833964	1	0.00878693549300613	0.196583482626756	Candidate Driver
AUP1	0	1	0	0	0	2407.04123907612	0	0	0	0.000229445474353551	0.992200144206507	0.00112878121198845	1	0.00664775564823909	0.999367155059135	0.0279341499833964	1	0.00878938675082364	0.196583482626756	Candidate Driver
STK32B	0	1	0	0	0	2404.2021201133	0	0	0	0.00022973406434712	0.992496069818703	0.00113011765367854	1	0.00664775564823909	0.999367155059135	0.0279341499833964	1	0.00879845587761163	0.196583482626756	Candidate Driver
GRAMD2B	0	1	0	0	0	2404.04132861599	0	0	0	0.000229750429575737	0.991894728551137	0.00113018487643091	1	0.00664775564823909	0.999367155059135	0.0279341499833964	1	0.00879891201113048	0.196583482626756	Candidate Driver
KYAT1	0	1	0	0	0	2402.22150602498	0	0	0	0.000229935807923853	0.992696859961212	0.0011310516807933	1	0.00664775564823909	0.999367155059135	0.0279341499833964	1	0.0088047932706431	0.196583482626756	Candidate Driver
ITPR3	0	2	0	0	0	723.779136843549	0	0	0	0.000242749337305392	0.983251908974875	0.00113301232315877	1	0.00664775564823909	0.999367155059135	0.0279341499833964	1	0.00881809376094655	0.196583482626756	Candidate Driver
ZNF462	0	2	0	0	0	780.283839040321	0	0	0	0.000243352597596447	0.984243875848844	0.00113394284381796	1	0.00664775564823909	0.999367155059135	0.0279341499833964	1	0.00882440498464943	0.196583482626756	Candidate Driver
TP53	0	1	0	0	0	2395.83375319149	0	0	0	0.000230588814297161	0.992752395704381	0.0011340667428712	1	0.00664775564823909	0.999367155059135	0.0279341499833964	1	0.00882524526800954	0.196583482626756	Candidate Driver
NUDT12	0	1	0	0	0	2375.89305684565	0	0	0	0.000232650727482686	0.992406490808718	0.00114357626473194	1	0.00664775564823909	0.999367155059135	0.0279341499833964	1	0.00888969856507615	0.196583482626756	Candidate Driver
GPR25	0	1	0	0	0	2375.44057925911	0	0	0	0.000232697931047188	0.995219445755699	0.00114382527386292	1	0.00664775564823909	0.999367155059135	0.0279341499833964	1	0.0088913852249356	0.196583482626756	Candidate Driver
FBXO47	0	1	0	0	0	2374.6368629825	0	0	0	0.000232781822660844	0.992183234754316	0.00114417787520327	1	0.00664775564823909	0.999367155059135	0.0279341499833964	1	0.00889377347244868	0.196583482626756	Candidate Driver
FKBP8	0	1	0	0	0	2362.74990113575	0	0	0	0.000234029487717557	0.993852979380963	0.00114995284106134	1	0.00664775564823909	0.999367155059135	0.0279341499833964	1	0.00893287316474844	0.196583482626756	Candidate Driver
ZSCAN1	0	1	0	0	0	2360.1984034304	0	0	0	0.000234298993204485	0.993909309589641	0.00115119609670689	1	0.00664775564823909	0.999367155059135	0.0279341499833964	1	0.00894128688983509	0.196583482626756	Candidate Driver
BPIFB2	0	1	0	0	0	2356.17482258297	0	0	0	0.000234725218862697	0.99289598448682	0.00115314902110519	1	0.00664775564823909	0.999367155059135	0.0279341499833964	1	0.00895450058343517	0.196583482626756	Candidate Driver
CACNA1A	0	2	0	0	0	723.260686428368	0	0	0	0.000248916185882853	0.982709376143927	0.00115501369765714	1	0.00664775564823909	0.999367155059135	0.0279341499833964	1	0.00896711409607975	0.196583482626756	Candidate Driver
DUSP6	0	1	0	0	0	2347.80648915192	0	0	0	0.000235616542777595	0.994421690406224	0.00115727505027463	1	0.00664775564823909	0.999367155059135	0.0279341499833964	1	0.00898240686579244	0.196583482626756	Candidate Driver
KLF14	0	1	0	0	0	2345.39439672801	0	0	0	0.000235874682519843	0.99572880433627	0.0011584764425453	1	0.00664775564823909	0.999367155059135	0.0279341499833964	1	0.00899052968106939	0.196583482626756	Candidate Driver
MYLIP	0	1	0	0	0	2345.06608587116	0	0	0	0.000235909860581973	0.993262417875794	0.00115861385229066	1	0.00664775564823909	0.999367155059135	0.0279341499833964	1	0.00899145865205342	0.196583482626756	Candidate Driver
ACTR3B	0	1	0	0	0	2341.53380828801	0	0	0	0.000236288986166122	0.991772962750022	0.00116034059726577	1	0.00664775564823909	0.999367155059135	0.0279341499833964	1	0.00900313107879691	0.196583482626756	Candidate Driver
PICK1	0	1	0	0	0	2341.5630345731	0	0	0	0.000236285844392836	0.993200911386163	0.00116034567568557	1	0.00664775564823909	0.999367155059135	0.0279341499833964	1	0.00900316540403701	0.196583482626756	Candidate Driver
CYTH3	0	1	0	0	0	2332.35207500088	0	0	0	0.000237280046842758	0.99224745561898	0.00116491347068814	1	0.00664775564823909	0.999367155059135	0.0279341499833964	1	0.00903403032196493	0.196583482626756	Candidate Driver
ZNF114	0	1	0	0	0	2330.60316806581	0	0	0	0.000237469738671225	0.992823151281071	0.00116579512776693	1	0.00664775564823909	0.999367155059135	0.0279341499833964	1	0.00903998567761033	0.196583482626756	Candidate Driver
HNRNPDL	0	1	0	0	0	2326.60668406071	0	0	0	0.000237904319253746	0.992402568902404	0.00116779108976117	1	0.00664775564823909	0.999367155059135	0.0279341499833964	1	0.00905346539964924	0.196583482626756	Candidate Driver
VEGFC	0	1	0	0	0	2323.91119718865	0	0	0	0.000238198303416648	0.992567491562251	0.00116914729514073	1	0.00664775564823909	0.999367155059135	0.0279341499833964	1	0.00906262258086388	0.196583482626756	Candidate Driver
POLDIP3	0	1	0	0	0	2316.10931321377	0	0	0	0.000239053216573248	0.992776841398623	0.00117308672959426	1	0.00664775564823909	0.999367155059135	0.0279341499833964	1	0.00908921296665754	0.196583482626756	Candidate Driver
SLC30A4	0	1	0	0	0	2315.30172802504	0	0	0	0.000239142051090879	0.992754889953644	0.00117349543680922	1	0.00664775564823909	0.999367155059135	0.0279341499833964	1	0.00909197089948122	0.196583482626756	Candidate Driver
CLEC18B	0	1	0	0	0	2310.02971039401	0	0	0	0.000239723556210047	0.99232427096452	0.00117616652748376	1	0.00664775564823909	0.999367155059135	0.0279341499833964	1	0.00910999176316962	0.196583482626756	Candidate Driver
CLEC18A	0	1	0	0	0	2310.00077202071	0	0	0	0.000239726755714487	0.992307392878908	0.0011761810158194	1	0.00664775564823909	0.999367155059135	0.0279341499833964	1	0.00911008949407366	0.196583482626756	Candidate Driver
ENO2	0	1	0	0	0	2307.64040976997	0	0	0	0.00023998800381253	0.993108816271266	0.00117739435581832	1	0.00664775564823909	0.999367155059135	0.0279341499833964	1	0.00911827343220128	0.196583482626756	Candidate Driver
VWF	0	2	0	0	0	711.365842598415	0	0	0	0.000255702568258354	0.982137142656792	0.0011809002416634	1	0.00664775564823909	0.999367155059135	0.0279341499833964	1	0.00914191349458726	0.196583482626756	Candidate Driver
TRIM64B	0	1	0	0	0	2296.09264243674	0	0	0	0.000241274152987581	0.992116965950414	0.00118329964143682	1	0.00664775564823909	0.999367155059135	0.0279341499833964	1	0.00915808655993977	0.196583482626756	Candidate Driver
COPS2	0	1	0	0	0	2295.10699040338	0	0	0	0.000241384552898349	0.991124141278759	0.00118379212651409	1	0.00664775564823909	0.999367155059135	0.0279341499833964	1	0.0091614055352528	0.196583482626756	Candidate Driver
RNF128	0	1	0	0	0	2294.94097382099	0	0	0	0.000241403157588471	0.992852834184817	0.00118390348189112	1	0.00664775564823909	0.999367155059135	0.0279341499833964	1	0.00916215595750114	0.196583482626756	Candidate Driver
TRIM49	0	1	0	0	0	2290.9072916088	0	0	0	0.000241856052282219	0.99241912899119	0.00118598116285773	1	0.00664775564823909	0.999367155059135	0.0279341499833964	1	0.00917615549923012	0.196583482626756	Candidate Driver
FOXE3	0	1	0	0	0	2290.49287238768	0	0	0	0.000241902676213712	0.996660779222446	0.00118623880389934	1	0.00664775564823909	0.999367155059135	0.0279341499833964	1	0.00917789124657253	0.196583482626756	Candidate Driver
SIGLEC7	0	1	0	0	0	2285.94263398719	0	0	0	0.00024241575007522	0.992351174741071	0.00118855480842361	1	0.00664775564823909	0.999367155059135	0.0279341499833964	1	0.00919349183471552	0.196583482626756	Candidate Driver
SRFBP1	0	1	0	0	0	2280.84783516188	0	0	0	0.000242992745819071	0.991984339304305	0.00119120317885646	1	0.00664775564823909	0.999367155059135	0.0279341499833964	1	0.00921132570662109	0.196583482626756	Candidate Driver
SMAD9	0	1	0	0	0	2279.45556160411	0	0	0	0.000243150888680543	0.992951002782641	0.00119194407060241	1	0.00664775564823909	0.999367155059135	0.0279341499833964	1	0.00921631374584431	0.196583482626756	Candidate Driver
PHKG2	0	1	0	0	0	2278.06435326969	0	0	0	0.000243309110715462	0.99273546578659	0.00119266877837187	1	0.00664775564823909	0.999367155059135	0.0279341499833964	1	0.00922119238121366	0.196583482626756	Candidate Driver
TUBAL3	0	1	0	0	0	2277.73557151105	0	0	0	0.000243346532315947	0.993383672751563	0.00119284928958996	1	0.00664775564823909	0.999367155059135	0.0279341499833964	1	0.00922240748997638	0.196583482626756	Candidate Driver
SEPTIN11	0	1	0	0	0	2275.80264344299	0	0	0	0.000243566762862191	0.992262827388099	0.00119384689210322	1	0.00664775564823909	0.999367155059135	0.0279341499833964	1	0.00922912234494111	0.196583482626756	Candidate Driver
SAMD7	0	1	0	0	0	2273.73930946002	0	0	0	0.000243802279725536	0.99179129037523	0.00119492273028299	1	0.00664775564823909	0.999367155059135	0.0279341499833964	1	0.00923636286936191	0.196583482626756	Candidate Driver
NOXO1	0	1	0	0	0	2269.66087968901	0	0	0	0.000244269113386819	0.993152355366752	0.00119708824900455	1	0.00664775564823909	0.999367155059135	0.0279341499833964	1	0.0092509341428072	0.196583482626756	Candidate Driver
ZNF713	0	1	0	0	0	2267.99952680932	0	0	0	0.000244459777541839	0.991419511747891	0.0011979395970263	1	0.00664775564823909	0.999367155059135	0.0279341499833964	1	0.00925666159311345	0.196583482626756	Candidate Driver
ENPP4	0	1	0	0	0	2267.99077114822	0	0	0	0.000244460783147105	0.993263037110625	0.00119797078982498	1	0.00664775564823909	0.999367155059135	0.0279341499833964	1	0.00925687143141163	0.196583482626756	Candidate Driver
ATAD3C	0	1	0	0	0	2264.2108657012	0	0	0	0.000244895665989175	0.992590029688191	0.00119996084229712	1	0.00664775564823909	0.999367155059135	0.0279341499833964	1	0.00927025711345153	0.196583482626756	Candidate Driver
RUNDC3B	0	1	0	0	0	2263.41276473064	0	0	0	0.000244987681047637	0.991837466766683	0.00120037272366524	1	0.00664775564823909	0.999367155059135	0.0279341499833964	1	0.00927302713705458	0.196583482626756	Candidate Driver
SDR42E2	0	1	0	0	0	2257.79851674207	0	0	0	0.000245636867712173	0.993111169163354	0.00120337437171325	1	0.00664775564823909	0.999367155059135	0.0279341499833964	1	0.00929320984005122	0.196583482626756	Candidate Driver
PRUNE1	0	1	0	0	0	2257.58865668013	0	0	0	0.00024566119915248	0.992072198240939	0.00120347163352486	1	0.00664775564823909	0.999367155059135	0.0279341499833964	1	0.00929386369087426	0.196583482626756	Candidate Driver
SPDYE2	0	1	0	0	0	2253.64562551121	0	0	0	0.00024611923257023	0.992515874827745	0.00120558279631078	1	0.00664775564823909	0.999367155059135	0.0279341499833964	1	0.00930805422678482	0.196583482626756	Candidate Driver
CANT1	0	1	0	0	0	2253.5048021668	0	0	0	0.0002461356217347	0.994536381819547	0.0012056828745185	1	0.00664775564823909	0.999367155059135	0.0279341499833964	1	0.00930872682746697	0.196583482626756	Candidate Driver
SPDYE6	0	1	0	0	0	2253.39782510964	0	0	0	0.000246148073253072	0.992515874827745	0.00120571531233749	1	0.00664775564823909	0.999367155059135	0.0279341499833964	1	0.00930894483217815	0.196583482626756	Candidate Driver
RPL4	0	1	0	0	0	2251.58371771257	0	0	0	0.000246359411772756	0.992347013708566	0.00120668390653367	1	0.00664775564823909	0.999367155059135	0.0279341499833964	1	0.00931545405706824	0.196583482626756	Candidate Driver
PRAMEF14	0	1	0	0	0	2250.32093303136	0	0	0	0.000246506731255369	0.993675980127759	0.00120737836038387	1	0.00664775564823909	0.999367155059135	0.0279341499833964	1	0.00932012050329678	0.196583482626756	Candidate Driver
RBMXL1	0	1	0	0	0	2245.32940754232	0	0	0	0.000247090736320565	0.993673529297096	0.00121006122268086	1	0.00664775564823909	0.999367155059135	0.0279341499833964	1	0.00933814449190051	0.196583482626756	Candidate Driver
GDI2	0	1	0	0	0	2237.8706749686	0	0	0	0.000247968436965396	0.99231405129772	0.00121407434021226	1	0.00664775564823909	0.999367155059135	0.0279341499833964	1	0.00936509429343468	0.196583482626756	Candidate Driver
STPG2	0	1	0	0	0	2237.59684143007	0	0	0	0.000248000775571744	0.991596766079377	0.00121421184398862	1	0.00664775564823909	0.999367155059135	0.0279341499833964	1	0.00936601745483789	0.196583482626756	Candidate Driver
VPS4B	0	1	0	0	0	2237.54759504501	0	0	0	0.000248006592236449	0.991381670977657	0.00121423506388751	1	0.00664775564823909	0.999367155059135	0.0279341499833964	1	0.00936617334512468	0.196583482626756	Candidate Driver
FARS2	0	1	0	0	0	2235.81231843629	0	0	0	0.000248211721501135	0.992968333268563	0.00121520074491677	1	0.00664775564823909	0.999367155059135	0.0279341499833964	1	0.0093726561969526	0.196583482626756	Candidate Driver
GCM1	0	1	0	0	0	2233.28628392702	0	0	0	0.000248510918011591	0.993028179015575	0.00121657542444042	1	0.00664775564823909	0.999367155059135	0.0279341499833964	1	0.00938188343163471	0.196583482626756	Candidate Driver
RSPH3	0	1	0	0	0	2232.18641162863	0	0	0	0.000248641411943695	0.992112785644083	0.00121716159935259	1	0.00664775564823909	0.999367155059135	0.0279341499833964	1	0.00938581752962397	0.196583482626756	Candidate Driver
MSR1	0	1	0	0	0	2231.55029589975	0	0	0	0.000248716944525662	0.991461651332172	0.00121749817472083	1	0.00664775564823909	0.999367155059135	0.0279341499833964	1	0.0093880763190427	0.196583482626756	Candidate Driver
F9	0	1	0	0	0	2226.33926846219	0	0	0	0.000249337388532278	0.991627621393325	0.00122034929281489	1	0.00664775564823909	0.999367155059135	0.0279341499833964	1	0.00940720671480144	0.196583482626756	Candidate Driver
RNF130	0	1	0	0	0	2223.13188202255	0	0	0	0.000249720771106077	0.993124352692404	0.00122213104669078	1	0.00664775564823909	0.999367155059135	0.0279341499833964	1	0.00941915852112218	0.196583482626756	Candidate Driver
ZSWIM1	0	1	0	0	0	2221.31770929248	0	0	0	0.000249938129528005	0.993660609569156	0.00122313553226361	1	0.00664775564823909	0.999367155059135	0.0279341499833964	1	0.00942589535307081	0.196583482626756	Candidate Driver
CHRNA1	0	1	0	0	0	2219.84824015882	0	0	0	0.000250114458582251	0.993188712389242	0.00122393887868921	1	0.00664775564823909	0.999367155059135	0.0279341499833964	1	0.0094312826016596	0.196583482626756	Candidate Driver
ACOT4	0	1	0	0	0	2215.28588584463	0	0	0	0.000250663464221867	0.994044062222218	0.00122646894775325	1	0.00664775564823909	0.999367155059135	0.0279341499833964	1	0.00944824582457149	0.196583482626756	Candidate Driver
B4GAT1	0	1	0	0	0	2212.13141209088	0	0	0	0.000251044427190039	0.99430438095729	0.00122822001362199	1	0.00664775564823909	0.999367155059135	0.0279341499833964	1	0.00945998304833817	0.196583482626756	Candidate Driver
GC	0	1	0	0	0	2210.83333305833	0	0	0	0.000251201522396105	0.991959467380519	0.00122890973966616	1	0.00664775564823909	0.999367155059135	0.0279341499833964	1	0.00946460552922512	0.196583482626756	Candidate Driver
GATA3	0	1	0	0	0	2204.00654292269	0	0	0	0.000252030867509023	0.993919480343732	0.00123274129176665	1	0.00664775564823909	0.999367155059135	0.0279341499833964	1	0.00949027719875817	0.196583482626756	Candidate Driver
PCED1B	0	1	0	0	0	2196.68242315055	0	0	0	0.000252926573908741	0.994062663730443	0.00123685126536555	1	0.00664775564823909	0.999367155059135	0.0279341499833964	1	0.00951780107438838	0.196583482626756	Candidate Driver
HS3ST3B1	0	1	0	0	0	2196.60756650929	0	0	0	0.000252935760508222	0.995744626187632	0.00123691005090376	1	0.00664775564823909	0.999367155059135	0.0279341499833964	1	0.0095181946531292	0.196583482626756	Candidate Driver
CLUL1	0	1	0	0	0	2196.26733245382	0	0	0	0.000252977523088949	0.992299103585436	0.00123706155185277	1	0.00664775564823909	0.999367155059135	0.0279341499833964	1	0.00951920896374903	0.196583482626756	Candidate Driver
BTBD3	0	1	0	0	0	2195.66900244694	0	0	0	0.000253050998627491	0.993230267970179	0.00123741159936552	1	0.00664775564823909	0.999367155059135	0.0279341499833964	1	0.00952155248807618	0.196583482626756	Candidate Driver
GAS1	0	1	0	0	0	2186.73898801196	0	0	0	0.000254152568595623	0.995346669857543	0.00124248611481537	1	0.00664775564823909	0.999367155059135	0.0279341499833964	1	0.00955551462578419	0.196583482626756	Candidate Driver
CRTAP	0	1	0	0	0	2186.60608052828	0	0	0	0.000254169033980678	0.993646699853105	0.0012425433411748	1	0.00664775564823909	0.999367155059135	0.0279341499833964	1	0.00955589750549168	0.196583482626756	Candidate Driver
KRT38	0	1	0	0	0	2185.73531866423	0	0	0	0.000254276960604205	0.993134178067917	0.00124303150935556	1	0.00664775564823909	0.999367155059135	0.0279341499833964	1	0.0095591635451584	0.196583482626756	Candidate Driver
NAMPT	0	1	0	0	0	2185.61934861316	0	0	0	0.000254291341246771	0.992223796333902	0.001243084420116	1	0.00664775564823909	0.999367155059135	0.0279341499833964	1	0.00955951752771389	0.196583482626756	Candidate Driver
LMBR1L	0	1	0	0	0	2184.35330395989	0	0	0	0.000254448437667976	0.991670348171649	0.00124379587004608	1	0.00664775564823909	0.999367155059135	0.0279341499833964	1	0.00956427703770768	0.196583482626756	Candidate Driver
MAPKAPK5	0	1	0	0	0	2178.13712533355	0	0	0	0.000255222516231668	0.991156978411396	0.00124733526818532	1	0.00664775564823909	0.999367155059135	0.0279341499833964	1	0.00958794911970673	0.196583482626756	Candidate Driver
GDF11	0	1	0	0	0	2176.95215721286	0	0	0	0.00025537059629821	0.994214155066056	0.00124805775159398	1	0.00664775564823909	0.999367155059135	0.0279341499833964	1	0.00959277997339825	0.196583482626756	Candidate Driver
ESRRB	0	1	0	0	0	2175.93032625102	0	0	0	0.000255498424145406	0.993276960067253	0.00124863208101689	1	0.00664775564823909	0.999367155059135	0.0279341499833964	1	0.00959661990355376	0.196583482626756	Candidate Driver
ARC	0	1	0	0	0	2175.06746271512	0	0	0	0.000255606462651992	0.994220328655937	0.00124913876565158	1	0.00664775564823909	0.999367155059135	0.0279341499833964	1	0.00960000734560118	0.196583482626756	Candidate Driver
PRAMEF19	0	1	0	0	0	2173.05725013747	0	0	0	0.000255858504958795	0.993519949392388	0.00125028533262272	1	0.00664775564823909	0.999367155059135	0.0279341499833964	1	0.00960767196481771	0.196583482626756	Candidate Driver
RILPL1	0	1	0	0	0	2170.45264941605	0	0	0	0.000256185792213426	0.992981847809687	0.00125177787556174	1	0.00664775564823909	0.999367155059135	0.0279341499833964	1	0.00961764780367769	0.196583482626756	Candidate Driver
SMAD7	0	1	0	0	0	2169.48478215199	0	0	0	0.000256307619530993	0.9934038183849	0.00125234172175748	1	0.00664775564823909	0.999367155059135	0.0279341499833964	1	0.00962141596821198	0.196583482626756	Candidate Driver
TADA3	0	1	0	0	0	2169.41658475886	0	0	0	0.000256316207919216	0.99313238956434	0.00125237747724316	1	0.00664775564823909	0.999367155059135	0.0279341499833964	1	0.0096216549123197	0.196583482626756	Candidate Driver
CEBPA	0	1	0	0	0	2159.46980810971	0	0	0	0.000257574872535193	0.996274017370819	0.0012581762946523	1	0.00664775564823909	0.999367155059135	0.0279341499833964	1	0.00966039333210289	0.196583482626756	Candidate Driver
FSIP2	0	3	0	0	0	452.049544057019	0	0	0	0.000298546315956716	0.971329032973555	0.00125857067988455	1	0.00664775564823909	0.999367155059135	0.0279341499833964	1	0.00966302701115895	0.196583482626756	Candidate Driver
PACSIN3	0	1	0	0	0	2157.5254885674	0	0	0	0.000257822312850986	0.992623033079441	0.00125926951886068	1	0.00664775564823909	0.999367155059135	0.0279341499833964	1	0.00966769350912255	0.196583482626756	Candidate Driver
IHH	0	1	0	0	0	2156.47510042384	0	0	0	0.000257956181103025	0.994281656612493	0.00125990410007726	1	0.00664775564823909	0.999367155059135	0.0279341499833964	1	0.00967193058985261	0.196583482626756	Candidate Driver
LANCL2	0	1	0	0	0	2156.31664508796	0	0	0	0.000257976387414649	0.992655431529182	0.00125997561720026	1	0.00664775564823909	0.999367155059135	0.0279341499833964	1	0.00967240808760483	0.196583482626756	Candidate Driver
TMEM39A	0	1	0	0	0	2154.92827024267	0	0	0	0.000258153565524166	0.992135243935749	0.00126077918144107	1	0.00664775564823909	0.999367155059135	0.0279341499833964	1	0.0096777729589802	0.196583482626756	Candidate Driver
KRT25	0	1	0	0	0	2151.00359629881	0	0	0	0.000258655697552346	0.991736404216898	0.00126307212029952	1	0.00664775564823909	0.999367155059135	0.0279341499833964	1	0.0096930785931435	0.196583482626756	Candidate Driver
TUFM	0	1	0	0	0	2149.96152128244	0	0	0	0.000258789342486132	0.993786836880901	0.00126371350278687	1	0.00664775564823909	0.999367155059135	0.0279341499833964	1	0.00969735915066827	0.196583482626756	Candidate Driver
RXRG	0	1	0	0	0	2149.85870993443	0	0	0	0.000258802535205827	0.992279655267209	0.00126375306335225	1	0.00664775564823909	0.999367155059135	0.0279341499833964	1	0.00969762316542067	0.196583482626756	Candidate Driver
KALRN	0	2	0	0	0	668.967219721971	0	0	0	0.00027794584046914	0.980108701579608	0.00126402834235317	1	0.00664775564823909	0.999367155059135	0.0279341499833964	1	0.00969946025647617	0.196583482626756	Candidate Driver
GGT6	0	1	0	0	0	2147.24838398217	0	0	0	0.000259137930304187	0.993801573137411	0.00126530969529781	1	0.00664775564823909	0.999367155059135	0.0279341499833964	1	0.00970801065404636	0.196583482626756	Candidate Driver
SLC25A24	0	1	0	0	0	2142.37340539851	0	0	0	0.000259766575306908	0.992033727345726	0.00126816262550611	1	0.00664775564823909	0.999367155059135	0.0279341499833964	1	0.00972704344115305	0.196583482626756	Candidate Driver
NUP54	0	1	0	0	0	2141.42598178406	0	0	0	0.000259889093275234	0.990747391465128	0.00126870136002488	1	0.00664775564823909	0.999367155059135	0.0279341499833964	1	0.0097306367862785	0.196583482626756	Candidate Driver
LRRC74A	0	1	0	0	0	2141.24996307908	0	0	0	0.000259911867868556	0.992269259750689	0.00126883136192002	1	0.00664775564823909	0.999367155059135	0.0279341499833964	1	0.00973150386124721	0.196583482626756	Candidate Driver
MFSD8	0	1	0	0	0	2140.15653780012	0	0	0	0.000260053430287788	0.99121069384926	0.00126946187936217	1	0.00664775564823909	0.999367155059135	0.0279341499833964	1	0.00973570904093846	0.196583482626756	Candidate Driver
RGS6	0	1	0	0	0	2138.68679592642	0	0	0	0.000260243949756434	0.990985119443735	0.00127032985987519	1	0.00664775564823909	0.999367155059135	0.0279341499833964	1	0.00974149744708508	0.196583482626756	Candidate Driver
CBY2	0	1	0	0	0	2137.81223061461	0	0	0	0.000260357446692394	0.994006138611122	0.00127089456076601	1	0.00664775564823909	0.999367155059135	0.0279341499833964	1	0.00974526301744127	0.196583482626756	Candidate Driver
LBP	0	1	0	0	0	2129.4478092637	0	0	0	0.000261447826029326	0.992591905004556	0.00127586526705581	1	0.00664775564823909	0.999367155059135	0.0279341499833964	1	0.00977839814918535	0.196583482626756	Candidate Driver
IDH2	0	1	0	0	0	2127.58900839059	0	0	0	0.00026169134535392	0.992751188473507	0.001276981764055	1	0.00664775564823909	0.999367155059135	0.0279341499833964	1	0.00978583814272738	0.196583482626756	Candidate Driver
BLNK	0	1	0	0	0	2126.89153019726	0	0	0	0.000261782835047075	0.990053442567308	0.00127735378861693	1	0.00664775564823909	0.999367155059135	0.0279341499833964	1	0.00978831698342941	0.196583482626756	Candidate Driver
RNF8	0	1	0	0	0	2119.65205206143	0	0	0	0.000262736140575592	0.991303600651449	0.00128173787983399	1	0.00664775564823909	0.999367155059135	0.0279341499833964	1	0.00981752051354867	0.196583482626756	Candidate Driver
FCRL2	0	1	0	0	0	2119.40851468108	0	0	0	0.000262768327376928	0.99149958192764	0.00128188848591815	1	0.00664775564823909	0.999367155059135	0.0279341499833964	1	0.00981852347170198	0.196583482626756	Candidate Driver
PFKFB1	0	1	0	0	0	2118.88609446427	0	0	0	0.000262837398249949	0.991366627500813	0.00128220209749075	1	0.00664775564823909	0.999367155059135	0.0279341499833964	1	0.00982061190480665	0.196583482626756	Candidate Driver
KAT8	0	1	0	0	0	2115.54527624257	0	0	0	0.000263279935195482	0.992153629102881	0.00128423904558461	1	0.00664775564823909	0.999367155059135	0.0279341499833964	1	0.0098341746841335	0.196583482626756	Candidate Driver
ZNF207	0	1	0	0	0	2113.58277997495	0	0	0	0.000263540571077803	0.990932934052813	0.00128541007318073	1	0.00664775564823909	0.999367155059135	0.0279341499833964	1	0.00984197037074463	0.196583482626756	Candidate Driver
RHCG	0	1	0	0	0	2110.53688464079	0	0	0	0.000263946086970002	0.99272101734459	0.00128729383132675	1	0.00664775564823909	0.999367155059135	0.0279341499833964	1	0.00985450856154657	0.196583482626756	Candidate Driver
ATP6AP1	0	1	0	0	0	2108.58169345364	0	0	0	0.00026420703204344	0.992679020173361	0.00128848629328659	1	0.00664775564823909	0.999367155059135	0.0279341499833964	1	0.00986244409782866	0.196583482626756	Candidate Driver
TRMT13	0	1	0	0	0	2106.66756002166	0	0	0	0.000264462984066793	0.991833189494432	0.00128964319583214	1	0.00664775564823909	0.999367155059135	0.0279341499833964	1	0.00987014194036651	0.196583482626756	Candidate Driver
KRT19	0	1	0	0	0	2106.55350747402	0	0	0	0.000264478250050049	0.99346205965127	0.00128973724990511	1	0.00664775564823909	0.999367155059135	0.0279341499833964	1	0.00987076771533646	0.196583482626756	Candidate Driver
ALDH1A1	0	1	0	0	0	2104.37462749988	0	0	0	0.000264770223654121	0.991495780113469	0.00129104202290165	1	0.00664775564823909	0.999367155059135	0.0279341499833964	1	0.00987944812361741	0.196583482626756	Candidate Driver
OGFRL1	0	1	0	0	0	2104.22509733231	0	0	0	0.000264790283944327	0.992443510718383	0.00129114915944439	1	0.00664775564823909	0.999367155059135	0.0279341499833964	1	0.00988016082419729	0.196583482626756	Candidate Driver
FOXD4L6	0	1	0	0	0	2099.32086797444	0	0	0	0.000265449855847089	0.995062268649383	0.00129419723873003	1	0.00664775564823909	0.999367155059135	0.0279341499833964	1	0.00990043373116978	0.196583482626756	Candidate Driver
NR5A2	0	1	0	0	0	2098.11223182012	0	0	0	0.000265612897020984	0.991790983321595	0.00129489867599475	1	0.00664775564823909	0.999367155059135	0.0279341499833964	1	0.00990509800400352	0.196583482626756	Candidate Driver
UMPS	0	1	0	0	0	2093.96834215257	0	0	0	0.000266173376552437	0.993150385450036	0.00129748087269022	1	0.00664775564823909	0.999367155059135	0.0279341499833964	1	0.00992226529053197	0.196583482626756	Candidate Driver
BTNL8	0	1	0	0	0	2093.08724493219	0	0	0	0.000266292845606531	0.99251776728972	0.00129801755028724	1	0.00664775564823909	0.999367155059135	0.0279341499833964	1	0.00992583265301261	0.196583482626756	Candidate Driver
KRT26	0	1	0	0	0	2092.92289533472	0	0	0	0.000266315141514872	0.991585422665607	0.00129810431832911	1	0.00664775564823909	0.999367155059135	0.0279341499833964	1	0.00992640939009726	0.196583482626756	Candidate Driver
NBPF14	0	2	0	0	0	681.587681051434	0	0	0	0.00029244622266833	0.97821208548687	0.00129997787131941	1	0.00664775564823909	0.999367155059135	0.0279341499833964	1	0.00993886126494559	0.196583482626756	Candidate Driver
ERLEC1	0	1	0	0	0	2089.44471287979	0	0	0	0.000266787850023098	0.99083544204633	0.00130025070136874	1	0.00664775564823909	0.999367155059135	0.0279341499833964	1	0.00994067430332024	0.196583482626756	Candidate Driver
SNX7	0	1	0	0	0	2084.68132487496	0	0	0	0.000267437881211863	0.992700912571919	0.00130325171945167	1	0.00664775564823909	0.999367155059135	0.0279341499833964	1	0.00996061320268171	0.196583482626756	Candidate Driver
FLAD1	0	1	0	0	0	2083.1227785106	0	0	0	0.000267651236216526	0.992665364641164	0.00130422578258149	1	0.00664775564823909	0.999367155059135	0.0279341499833964	1	0.00996708343572661	0.196583482626756	Candidate Driver
CETP	0	1	0	0	0	2079.93566907898	0	0	0	0.000268088563551871	0.991850823845208	0.00130621036229361	1	0.00664775564823909	0.999367155059135	0.0279341499833964	1	0.00998026379414063	0.196583482626756	Candidate Driver
SLC9B2	0	1	0	0	0	2076.25304490625	0	0	0	0.000268595618387324	0.992001611515913	0.00130852855799479	1	0.00664775564823909	0.999367155059135	0.0279341499833964	1	0.00999565600701102	0.196583482626756	Candidate Driver
TFEB	0	1	0	0	0	2075.28390632098	0	0	0	0.000268729367811082	0.993014843249148	0.00130915494527906	1	0.00664775564823909	0.999367155059135	0.0279341499833964	1	0.00999981434959241	0.196583482626756	Candidate Driver
CATSPER4	0	1	0	0	0	2073.63026715518	0	0	0	0.000268957883564291	0.992233273038171	0.00131018657682969	1	0.00664775564823909	0.999367155059135	0.0279341499833964	1	0.0100066622987045	0.196583482626756	Candidate Driver
RXRA	0	1	0	0	0	2068.31515141325	0	0	0	0.00026969494423168	0.993469253523024	0.00131357007278199	1	0.00664775564823909	0.999367155059135	0.0279341499833964	1	0.0100291161780398	0.196583482626756	Candidate Driver
UGP2	0	1	0	0	0	2058.75789041416	0	0	0	0.000271030205566847	0.991873488812364	0.00131964078299629	1	0.00664775564823909	0.999367155059135	0.0279341499833964	1	0.0100693813739515	0.196583482626756	Candidate Driver
PDE7A	0	1	0	0	0	2055.19981873197	0	0	0	0.00027153060048446	0.991199386162535	0.00132191245619528	1	0.00664775564823909	0.999367155059135	0.0279341499833964	1	0.010084441512047	0.196583482626756	Candidate Driver
FAR2	0	1	0	0	0	2055.04513911951	0	0	0	0.000271552394855545	0.992497263573823	0.00132203387780183	1	0.00664775564823909	0.999367155059135	0.0279341499833964	1	0.0100852463709309	0.196583482626756	Candidate Driver
DERPC	0	1	0	0	0	2052.26254857548	0	0	0	0.000271945044152289	0.994845494921981	0.00132385640826838	1	0.00664775564823909	0.999367155059135	0.0279341499833964	1	0.0100973259113841	0.196583482626756	Candidate Driver
CYP11B1	0	1	0	0	0	2051.66458711285	0	0	0	0.000272029566260823	0.992815485831868	0.00132421600812138	1	0.00664775564823909	0.999367155059135	0.0279341499833964	1	0.0100997090049536	0.196583482626756	Candidate Driver
PM20D1	0	1	0	0	0	2049.10408230091	0	0	0	0.000272392073367933	0.991939061026865	0.00132585599037904	1	0.00664775564823909	0.999367155059135	0.0279341499833964	1	0.0101105760451591	0.196583482626756	Candidate Driver
GPR176	0	1	0	0	0	2046.9969253747	0	0	0	0.000272691102707778	0.994072796478232	0.00132725126012345	1	0.00664775564823909	0.999367155059135	0.0279341499833964	1	0.0101198199458141	0.196583482626756	Candidate Driver
STK33	0	1	0	0	0	2045.44121587081	0	0	0	0.000272912285517179	0.991678437581891	0.00132822464704663	1	0.00664775564823909	0.999367155059135	0.0279341499833964	1	0.0101262679319729	0.196583482626756	Candidate Driver
CEP57	0	1	0	0	0	2041.97996930339	0	0	0	0.000273405641961877	0.990563102908294	0.00133045424560663	1	0.00664775564823909	0.999367155059135	0.0279341499833964	1	0.0101410347265187	0.196583482626756	Candidate Driver
PAIP1	0	1	0	0	0	2039.01053163895	0	0	0	0.000273830282003451	0.991015339801639	0.00133239957199804	1	0.00664775564823909	0.999367155059135	0.0279341499833964	1	0.0101539157132674	0.196583482626756	Candidate Driver
PPP2R5A	0	1	0	0	0	2038.448848236	0	0	0	0.000273910749033934	0.991389775818244	0.0013327734240367	1	0.00664775564823909	0.999367155059135	0.0279341499833964	1	0.0101563908505961	0.196583482626756	Candidate Driver
MFSD4A	0	1	0	0	0	2038.30177951962	0	0	0	0.000273931825767071	0.992797385280575	0.00133289284236171	1	0.00664775564823909	0.999367155059135	0.0279341499833964	1	0.010157181453458	0.196583482626756	Candidate Driver
FAM90A1	0	1	0	0	0	2036.81396172137	0	0	0	0.000274145225651723	0.993466768661185	0.00133387562648313	1	0.00664775564823909	0.999367155059135	0.0279341499833964	1	0.0101636875187925	0.196583482626756	Candidate Driver
SLC7A8	0	1	0	0	0	2036.21221353756	0	0	0	0.000274231627147015	0.99248577293846	0.00133425518253238	1	0.00664775564823909	0.999367155059135	0.0279341499833964	1	0.0101661999992865	0.196583482626756	Candidate Driver
CCZ1	0	1	0	0	0	2035.33205909626	0	0	0	0.000274358098808158	0.991860349857111	0.00133482161685783	1	0.00664775564823909	0.999367155059135	0.0279341499833964	1	0.0101699493242798	0.196583482626756	Candidate Driver
ZNF787	0	1	0	0	0	2035.11445255272	0	0	0	0.000274389384748552	0.995133863902778	0.0013350089152192	1	0.00664775564823909	0.999367155059135	0.0279341499833964	1	0.0101711890310554	0.196583482626756	Candidate Driver
MLNR	0	1	0	0	0	2033.81214620902	0	0	0	0.00027457676635001	0.994860993986013	0.00133586047369727	1	0.00664775564823909	0.999367155059135	0.0279341499833964	1	0.0101768250695168	0.196583482626756	Candidate Driver
C11orf80	0	1	0	0	0	2032.775565577	0	0	0	0.000274726092165944	0.991326228472862	0.00133649008466608	1	0.00664775564823909	0.999367155059135	0.0279341499833964	1	0.0101809917996657	0.196583482626756	Candidate Driver
NEUROD2	0	1	0	0	0	2031.42211980548	0	0	0	0.000274921302298892	0.995519154769059	0.00133743802897823	1	0.00664775564823909	0.999367155059135	0.0279341499833964	1	0.0101872646826431	0.196583482626756	Candidate Driver
HARS2	0	1	0	0	0	2031.24007842692	0	0	0	0.000274947579071205	0.991148914651776	0.00133749662353511	1	0.00664775564823909	0.999367155059135	0.0279341499833964	1	0.0101876524015081	0.196583482626756	Candidate Driver
FOXE1	0	1	0	0	0	2030.04914675616	0	0	0	0.00027511960476434	0.996304299886487	0.00133834887437934	1	0.00664775564823909	0.999367155059135	0.0279341499833964	1	0.0101932914360388	0.196583482626756	Candidate Driver
FEZF1	0	1	0	0	0	2028.99725847943	0	0	0	0.000275271720368786	0.994216247916113	0.00133902155257681	1	0.00664775564823909	0.999367155059135	0.0279341499833964	1	0.0101977419202922	0.196583482626756	Candidate Driver
NOXA1	0	1	0	0	0	2028.34050189063	0	0	0	0.000275366778202168	0.991562724711814	0.00133941520087666	1	0.00664775564823909	0.999367155059135	0.0279341499833964	1	0.0102003461672013	0.196583482626756	Candidate Driver
CFAP47	0	2	0	0	0	654.7950888523	0	0	0	0.000299345286792985	0.978789709184622	0.001340451171572	1	0.00664775564823909	0.999367155059135	0.0279341499833964	1	0.0102071992537791	0.196583482626756	Candidate Driver
PNPLA3	0	1	0	0	0	2025.15037082338	0	0	0	0.000275829422183405	0.992801905647548	0.00134154449699153	1	0.00664775564823909	0.999367155059135	0.0279341499833964	1	0.0102144308812749	0.196583482626756	Candidate Driver
TAF7L	0	1	0	0	0	2022.22591662598	0	0	0	0.000276254867055292	0.991251905653743	0.00134345753857634	1	0.00664775564823909	0.999367155059135	0.0279341499833964	1	0.0102270822481685	0.196583482626756	Candidate Driver
CDC20	0	1	0	0	0	2020.2661557245	0	0	0	0.000276540684907567	0.991723347027914	0.001344768593317	1	0.00664775564823909	0.999367155059135	0.0279341499833964	1	0.0102357509695851	0.196583482626756	Candidate Driver
KDM4E	0	1	0	0	0	2016.28269485651	0	0	0	0.000277123422124159	0.992250741512144	0.00134743300742057	1	0.00664775564823909	0.999367155059135	0.0279341499833964	1	0.0102533641944524	0.196583482626756	Candidate Driver
DCAF17	0	1	0	0	0	2012.93014787271	0	0	0	0.000277615717660051	0.990798709003198	0.00134964995808451	1	0.00664775564823909	0.999367155059135	0.0279341499833964	1	0.0102680154267295	0.196583482626756	Candidate Driver
KRT27	0	1	0	0	0	2011.74894651464	0	0	0	0.000277789573417508	0.99219098182412	0.00135046713428655	1	0.00664775564823909	0.999367155059135	0.0279341499833964	1	0.0102734150061963	0.196583482626756	Candidate Driver
ASB10	0	1	0	0	0	2011.72852088112	0	0	0	0.000277792581638181	0.993744773775785	0.00135050401916958	1	0.00664775564823909	0.999367155059135	0.0279341499833964	1	0.0102736587153545	0.196583482626756	Candidate Driver
ACVR1C	0	1	0	0	0	2011.01791296444	0	0	0	0.000277897277116357	0.991432210518376	0.00135094461853169	1	0.00664775564823909	0.999367155059135	0.0279341499833964	1	0.0102765698057014	0.196583482626756	Candidate Driver
SLC18A2	0	1	0	0	0	2011.00676795224	0	0	0	0.00027789891974761	0.991855737017485	0.00135095961232745	1	0.00664775564823909	0.999367155059135	0.0279341499833964	1	0.0102766688688953	0.196583482626756	Candidate Driver
PLD3	0	1	0	0	0	2010.72650258263	0	0	0	0.000277940233464058	0.992350775513037	0.00135115611970682	1	0.00664775564823909	0.999367155059135	0.0279341499833964	1	0.010277967167092	0.196583482626756	Candidate Driver
CCDC47	0	1	0	0	0	2006.06223699598	0	0	0	0.000278629547545428	0.991861020399992	0.0013542878816335	1	0.00664775564823909	0.999367155059135	0.0279341499833964	1	0.0102986544484321	0.196583482626756	Candidate Driver
ZNF639	0	1	0	0	0	2005.52478967369	0	0	0	0.000278709188550663	0.992842624194744	0.00135466660341688	1	0.00664775564823909	0.999367155059135	0.0279341499833964	1	0.0103011556557419	0.196583482626756	Candidate Driver
SLC2A8	0	1	0	0	0	2004.88895612545	0	0	0	0.000278803466002064	0.993168253039666	0.00135510085854407	1	0.00664775564823909	0.999367155059135	0.0279341499833964	1	0.0103040234938157	0.196583482626756	Candidate Driver
GP2	0	1	0	0	0	2004.76304798502	0	0	0	0.000278822142237956	0.991668642531572	0.0013551617190396	1	0.00664775564823909	0.999367155059135	0.0279341499833964	1	0.0103044254078213	0.196583482626756	Candidate Driver
PRIM2	0	1	0	0	0	2004.22834915218	0	0	0	0.000278901482429372	0.990806948935397	0.00135550699823705	1	0.00664775564823909	0.999367155059135	0.0279341499833964	1	0.0103067055305085	0.196583482626756	Candidate Driver
ZNF669	0	1	0	0	0	2003.20050273405	0	0	0	0.000279054120725153	0.992980666123523	0.00135623970510146	1	0.00664775564823909	0.999367155059135	0.0279341499833964	1	0.0103115438207102	0.196583482626756	Candidate Driver
LGSN	0	1	0	0	0	2000.20059860163	0	0	0	0.000279500546167655	0.99257998776372	0.00135826660644545	1	0.00664775564823909	0.999367155059135	0.0279341499833964	1	0.0103249260161566	0.196583482626756	Candidate Driver
KRT78	0	1	0	0	0	1999.32288224897	0	0	0	0.000279631424772941	0.992240743410483	0.00135885710038985	1	0.00664775564823909	0.999367155059135	0.0279341499833964	1	0.0103288240607243	0.196583482626756	Candidate Driver
STAM2	0	1	0	0	0	1993.12655441285	0	0	0	0.000280558777689399	0.990324782707987	0.00136304369812212	1	0.00664775564823909	0.999367155059135	0.0279341499833964	1	0.0103564538155455	0.196583482626756	Candidate Driver
TUBB2A	0	1	0	0	0	1989.34452060519	0	0	0	0.000281127748748222	0.994472610826811	0.00136570137993186	1	0.00664775564823909	0.999367155059135	0.0279341499833964	1	0.0103739867040115	0.196583482626756	Candidate Driver
CCDC112	0	1	0	0	0	1985.44472033012	0	0	0	0.000281716791613262	0.99055429378532	0.00136831947654159	1	0.00664775564823909	0.999367155059135	0.0279341499833964	1	0.01039125338953	0.196583482626756	Candidate Driver
AMY2A	0	1	0	0	0	1981.67154718342	0	0	0	0.00028228899753624	0.991784080447622	0.00137094687933503	1	0.00664775564823909	0.999367155059135	0.0279341499833964	1	0.0104085764144221	0.196583482626756	Candidate Driver
BTBD10	0	1	0	0	0	1979.07356933527	0	0	0	0.000282684299631741	0.991813902623769	0.00137274617259253	1	0.00664775564823909	0.999367155059135	0.0279341499833964	1	0.0104204366317002	0.196583482626756	Candidate Driver
TRAF3IP3	0	1	0	0	0	1976.94419275261	0	0	0	0.000283009104260157	0.989766981090698	0.00137418332067574	1	0.00664775564823909	0.999367155059135	0.0279341499833964	1	0.0104299080393961	0.196583482626756	Candidate Driver
SMARCD3	0	1	0	0	0	1976.91858461432	0	0	0	0.000283013014816924	0.992063241271829	0.00137424614786008	1	0.00664775564823909	0.999367155059135	0.0279341499833964	1	0.0104303220625502	0.196583482626756	Candidate Driver
ADAMTSL5	0	1	0	0	0	1974.29922900624	0	0	0	0.000283413566207313	0.992309135180483	0.00137607262685513	1	0.00664775564823909	0.999367155059135	0.0279341499833964	1	0.010442357071844	0.196583482626756	Candidate Driver
ACVRL1	0	1	0	0	0	1971.93527391616	0	0	0	0.000283776009565639	0.99272419053818	0.00137772814768966	1	0.00664775564823909	0.999367155059135	0.0279341499833964	1	0.0104532635114259	0.196583482626756	Candidate Driver
MANEAL	0	1	0	0	0	1970.76347296411	0	0	0	0.000283956005366348	0.994135742338328	0.00137856700169658	1	0.00664775564823909	0.999367155059135	0.0279341499833964	1	0.010458789055381	0.196583482626756	Candidate Driver
ZP4	0	1	0	0	0	1970.29841132093	0	0	0	0.000284027503251183	0.991417239065706	0.00137884969321622	1	0.00664775564823909	0.999367155059135	0.0279341499833964	1	0.0104606510336623	0.196583482626756	Candidate Driver
AMY1C	0	1	0	0	0	1966.71958980203	0	0	0	0.000284578879652497	0.991783018154376	0.00138136416484136	1	0.00664775564823909	0.999367155059135	0.0279341499833964	1	0.0104772103240071	0.196583482626756	Candidate Driver
JRKL	0	1	0	0	0	1966.09540489389	0	0	0	0.000284675258899303	0.992651537160888	0.0013818171620954	1	0.00664775564823909	0.999367155059135	0.0279341499833964	1	0.0104801930933927	0.196583482626756	Candidate Driver
SLC16A6	0	1	0	0	0	1961.21914985316	0	0	0	0.000285430383391239	0.99366183250677	0.00138526612058198	1	0.00664775564823909	0.999367155059135	0.0279341499833964	1	0.0105028979627689	0.196583482626756	Candidate Driver
PARP3	0	1	0	0	0	1957.65295841033	0	0	0	0.000285985105745956	0.992619548489632	0.00138777273908908	1	0.00664775564823909	0.999367155059135	0.0279341499833964	1	0.0105193939159306	0.196583482626756	Candidate Driver
BTD	0	1	0	0	0	1952.56966467899	0	0	0	0.000286779448126384	0.994156280539273	0.00139140600662924	1	0.00664775564823909	0.999367155059135	0.0279341499833964	1	0.0105432962648617	0.196583482626756	Candidate Driver
CYP2A6	0	1	0	0	0	1952.04263953308	0	0	0	0.000286862049440839	0.993107135248114	0.00139176686785047	1	0.00664775564823909	0.999367155059135	0.0279341499833964	1	0.0105456697612925	0.196583482626756	Candidate Driver
GCM2	0	1	0	0	0	1951.36037832783	0	0	0	0.000286969049849817	0.99249658036306	0.00139224361516477	1	0.00664775564823909	0.999367155059135	0.0279341499833964	1	0.0105488053331253	0.196583482626756	Candidate Driver
DCT	0	1	0	0	0	1951.0375181113	0	0	0	0.000287019711736169	0.991533898189957	0.001392457073077	1	0.00664775564823909	0.999367155059135	0.0279341499833964	1	0.0105502091950251	0.196583482626756	Candidate Driver
POTEM	0	1	0	0	0	1948.76476012395	0	0	0	0.000287376836323738	0.991876050884824	0.00139408641625349	1	0.00664775564823909	0.999367155059135	0.0279341499833964	1	0.0105609239196354	0.196583482626756	Candidate Driver
UGT2B4	0	1	0	0	0	1948.5490096447	0	0	0	0.000287410782697561	0.992214071654524	0.00139424658474041	1	0.00664775564823909	0.999367155059135	0.0279341499833964	1	0.0105619771008795	0.196583482626756	Candidate Driver
PSD3	0	1	0	0	0	1948.30667056134	0	0	0	0.000287448921847511	0.991014140295519	0.00139439787649942	1	0.00664775564823909	0.999367155059135	0.0279341499833964	1	0.0105629718966688	0.196583482626756	Candidate Driver
P3H4	0	1	0	0	0	1948.12650613776	0	0	0	0.000287477282374327	0.992964863753908	0.00139456099779078	1	0.00664775564823909	0.999367155059135	0.0279341499833964	1	0.0105640444573457	0.196583482626756	Candidate Driver
IL1RL1	0	1	0	0	0	1945.68837911462	0	0	0	0.000287861615234197	0.991390159812873	0.00139628059425279	1	0.00664775564823909	0.999367155059135	0.0279341499833964	1	0.0105753500463029	0.196583482626756	Candidate Driver
TCTE1	0	1	0	0	0	1943.61907960275	0	0	0	0.000288188593033034	0.99320954154489	0.00139779715947763	1	0.00664775564823909	0.999367155059135	0.0279341499833964	1	0.0105853190367879	0.196583482626756	Candidate Driver
GDF5	0	1	0	0	0	1941.48267311269	0	0	0	0.00028852693339354	0.994248927004693	0.00139934882959192	1	0.00664775564823909	0.999367155059135	0.0279341499833964	1	0.0105955170827847	0.196583482626756	Candidate Driver
DKC1	0	1	0	0	0	1940.7768849492	0	0	0	0.000288638878126801	0.991115071769908	0.00139980702792164	1	0.00664775564823909	0.999367155059135	0.0279341499833964	1	0.0105985281718591	0.196583482626756	Candidate Driver
SLC38A9	0	1	0	0	0	1938.37645860082	0	0	0	0.000289020241658777	0.991878743105458	0.00140155390896612	1	0.00664775564823909	0.999367155059135	0.0279341499833964	1	0.0106100065728937	0.196583482626756	Candidate Driver
VSIG10	0	1	0	0	0	1935.17133194483	0	0	0	0.000289530980976616	0.991642523687422	0.00140386974018347	1	0.00664775564823909	0.999367155059135	0.0279341499833964	1	0.0106252200740975	0.196583482626756	Candidate Driver
EIF2A	0	1	0	0	0	1933.40020278626	0	0	0	0.000289813965431818	0.990895582953269	0.00140514072199638	1	0.00664775564823909	0.999367155059135	0.0279341499833964	1	0.0106335679718943	0.196583482626756	Candidate Driver
KANSL2	0	1	0	0	0	1932.78492738841	0	0	0	0.000289912397791636	0.990690056155433	0.00140558361930632	1	0.00664775564823909	0.999367155059135	0.0279341499833964	1	0.0106364766823681	0.196583482626756	Candidate Driver
ZNF350	0	1	0	0	0	1925.34804696929	0	0	0	0.000291107320277817	0.991534646020287	0.00141102666817072	1	0.00664775564823909	0.999367155059135	0.0279341499833964	1	0.0106722123063525	0.196583482626756	Candidate Driver
COCH	0	1	0	0	0	1924.87836207929	0	0	0	0.000291183108646731	0.992089442838425	0.00141138086218284	1	0.00664775564823909	0.999367155059135	0.0279341499833964	1	0.0106745369922361	0.196583482626756	Candidate Driver
RAB11FIP2	0	1	0	0	0	1924.78822470888	0	0	0	0.00029119765760488	0.992981331605539	0.00141146168395812	1	0.00664775564823909	0.999367155059135	0.0279341499833964	1	0.010675067438324	0.196583482626756	Candidate Driver
DYRK4	0	1	0	0	0	1924.66127181754	0	0	0	0.000291218151307393	0.991609116402248	0.00141153129368199	1	0.00664775564823909	0.999367155059135	0.0279341499833964	1	0.0106755242942368	0.196583482626756	Candidate Driver
AMZ1	0	1	0	0	0	1924.59878659487	0	0	0	0.000291228239178043	0.99294674901861	0.00141160000228513	1	0.00664775564823909	0.999367155059135	0.0279341499833964	1	0.0106759752326333	0.196583482626756	Candidate Driver
ERVMER34-1	0	1	0	0	0	1922.9390773447	0	0	0	0.000291496438442396	0.9920127445646	0.00141280214698947	1	0.00664775564823909	0.999367155059135	0.0279341499833964	1	0.0106838644344137	0.196583482626756	Candidate Driver
ZNF692	0	1	0	0	0	1920.95261158503	0	0	0	0.000291818071840755	0.991950360736888	0.00141426126018418	1	0.00664775564823909	0.999367155059135	0.0279341499833964	1	0.01069343864493	0.196583482626756	Candidate Driver
CYP4F8	0	1	0	0	0	1919.44627782002	0	0	0	0.000292062426422879	0.992575101774443	0.00141538130654784	1	0.00664775564823909	0.999367155059135	0.0279341499833964	1	0.0107007869914439	0.196583482626756	Candidate Driver
MNX1	0	1	0	0	0	1911.67255262098	0	0	0	0.000293329817580235	0.994973670505027	0.0014211672122586	1	0.00664775564823909	0.999367155059135	0.0280093837443705	1	0.0107387327845244	0.196701883596951	Candidate Driver
SPEM2	0	1	0	0	1	1846.64089196966	0	0	41.3070964673595	0.000304366418326985	0.992481896319114	0.00147115208940851	0.0228718257655391	0.00664775564823909	0.999367155059135	0.0280117344712768	1	0.000380206814827311	0.0971194751487484	Candidate Driver
SLC11A1	0	1	0	0	1	1833.6599910908	0	0	37.6336886145453	0.000306666744117168	0.99210160041121	0.00148155421129004	0.0249712937943397	0.00664775564823909	0.999367155059135	0.0280117344712768	1	0.000414532430738745	0.0995545957209653	Candidate Driver
SLC43A1	0	1	0	0	0	1904.43102178977	0	0	0	0.000294520102091744	0.992046333887615	0.00142652573829694	1	0.00664775564823909	0.999367155059135	0.0280117344712768	1	0.0107738546747651	0.196701883596951	Candidate Driver
TRAF2	0	1	0	0	0	1904.17468915752	0	0	0	0.000294562407427645	0.992520513722057	0.00142672587158421	1	0.00664775564823909	0.999367155059135	0.0280117344712768	1	0.0107751660367625	0.196701883596951	Candidate Driver
RBMXL2	0	1	0	0	0	1903.45271390803	0	0	0	0.000294681626326732	0.995168981385363	0.00142730329128382	1	0.00664775564823909	0.999367155059135	0.0280117344712768	1	0.0107789493892168	0.196701883596951	Candidate Driver
SLC15A5	0	1	0	0	0	1900.82942179995	0	0	0	0.000295115598437978	0.992081635616845	0.00142922785755606	1	0.00664775564823909	0.999367155059135	0.0280117344712768	1	0.0107915577897116	0.196701883596951	Candidate Driver
ZNF626	0	1	0	0	0	1900.07458192585	0	0	0	0.000295240702226085	0.992990919080559	0.00142981058921599	1	0.00664775564823909	0.999367155059135	0.0280117344712768	1	0.0107953749251447	0.196701883596951	Candidate Driver
RO60	0	1	0	0	0	1896.64709451359	0	0	0	0.000295810058498991	0.991847499713953	0.00143237357607962	1	0.00664775564823909	0.999367155059135	0.0280117344712768	1	0.0108121607400312	0.196701883596951	Candidate Driver
GASK1B	0	1	0	0	0	1896.18632970396	0	0	0	0.000295886761198183	0.992785627941887	0.00143273767581276	1	0.00664775564823909	0.999367155059135	0.0280117344712768	1	0.0108145449725958	0.196701883596951	Candidate Driver
CBX2	0	1	0	0	0	1888.22629520091	0	0	0	0.000297217986514386	0.994032884317847	0.00143879292623927	1	0.00664775564823909	0.999367155059135	0.0280117344712768	1	0.0108541829931058	0.196701883596951	Candidate Driver
USP17L2	0	1	0	0	0	1887.24204595301	0	0	0	0.00029738340055574	0.992396471125709	0.00143951779042195	1	0.00664775564823909	0.999367155059135	0.0280117344712768	1	0.0108589262860641	0.196701883596951	Candidate Driver
SLC45A3	0	1	0	0	0	1885.81064740181	0	0	0	0.000297624282777575	0.994139211249953	0.00144063640797032	1	0.00664775564823909	0.999367155059135	0.0280117344712768	1	0.0108662454662909	0.196701883596951	Candidate Driver
TTC39A	0	1	0	0	0	1885.49997137829	0	0	0	0.00029767661486868	0.990865041138548	0.00144081809212537	1	0.00664775564823909	0.999367155059135	0.0280117344712768	1	0.0108674341543625	0.196701883596951	Candidate Driver
KRT74	0	1	0	0	0	1880.55570976149	0	0	0	0.000298511870358564	0.99317105499824	0.0014446459746279	1	0.00664775564823909	0.999367155059135	0.0280117344712768	1	0.0108924731645035	0.196701883596951	Candidate Driver
APCDD1L	0	1	0	0	0	1877.52206968708	0	0	0	0.000299026616133458	0.993936099790853	0.00144699015419181	1	0.00664775564823909	0.999367155059135	0.0280117344712768	1	0.0109078019424234	0.196701883596951	Candidate Driver
GTPBP3	0	1	0	0	0	1877.07301737572	0	0	0	0.000299102957694752	0.993602123814874	0.00144733140213127	1	0.00664775564823909	0.999367155059135	0.0280117344712768	1	0.0109100330732285	0.196701883596951	Candidate Driver
ZAR1	0	1	0	0	0	1875.08510359698	0	0	0	0.000299441370644526	0.993131719113938	0.00144885790329496	1	0.00664775564823909	0.999367155059135	0.0280117344712768	1	0.0109200125847612	0.196701883596951	Candidate Driver
GPR107	0	1	0	0	0	1870.58333408163	0	0	0	0.000300210489571073	0.991069324351221	0.00145230570987298	1	0.00664775564823909	0.999367155059135	0.0280117344712768	1	0.010942546727248	0.196701883596951	Candidate Driver
PIP5K1B	0	1	0	0	0	1870.4129881094	0	0	0	0.000300239668303171	0.991180569573482	0.00145244015914536	1	0.00664775564823909	0.999367155059135	0.0280117344712768	1	0.0109434252936221	0.196701883596951	Candidate Driver
ECM1	0	1	0	0	0	1869.30234617806	0	0	0	0.000300430046557443	0.991537504799617	0.00145330970311952	1	0.00664775564823909	0.999367155059135	0.0280117344712768	1	0.0109491070774137	0.196701883596951	Candidate Driver
ZNF554	0	1	0	0	0	1867.805847959	0	0	0	0.000300686937090733	0.99101553547593	0.00145446307708363	1	0.00664775564823909	0.999367155059135	0.0280117344712768	1	0.0109566426635842	0.196701883596951	Candidate Driver
CNDP1	0	1	0	0	0	1867.34544824105	0	0	0	0.000300766055761237	0.992226875762577	0.00145484468334056	1	0.00664775564823909	0.999367155059135	0.0280117344712768	1	0.0109591356924114	0.196701883596951	Candidate Driver
KPNA6	0	1	0	0	0	1866.94168239067	0	0	0	0.000300835475355976	0.990944945233632	0.00145513449945778	1	0.00664775564823909	0.999367155059135	0.0280117344712768	1	0.0109610289905447	0.196701883596951	Candidate Driver
CEP63	0	1	0	0	0	1865.12451810618	0	0	0	0.000301148287073727	0.990104404350381	0.00145653323246753	1	0.00664775564823909	0.999367155059135	0.0280117344712768	1	0.010970165761409	0.196701883596951	Candidate Driver
LGI1	0	1	0	0	0	1864.83762790445	0	0	0	0.000301197730975367	0.990853410788853	0.00145677350828954	1	0.00664775564823909	0.999367155059135	0.0280117344712768	1	0.0109717351502568	0.196701883596951	Candidate Driver
ZNF26	0	1	0	0	0	1863.45228203955	0	0	0	0.00030143670983318	0.991357570612367	0.00145786620567756	1	0.00664775564823909	0.999367155059135	0.0280117344712768	1	0.0109788717276517	0.196701883596951	Candidate Driver
CCT4	0	1	0	0	0	1859.81770430834	0	0	0	0.000302065448323896	0.990968246651115	0.00146070583675162	1	0.00664775564823909	0.999367155059135	0.0280117344712768	1	0.0109974139737742	0.196701883596951	Candidate Driver
XYLB	0	1	0	0	0	1858.36325993301	0	0	0	0.000302317764835691	0.990760732386205	0.00146184408662886	1	0.00664775564823909	0.999367155059135	0.0280117344712768	1	0.0110048449766188	0.196701883596951	Candidate Driver
ZNF98	0	1	0	0	0	1856.42117265228	0	0	0	0.000302655317176992	0.992628744710683	0.00146340823016233	1	0.00664775564823909	0.999367155059135	0.0280117344712768	1	0.0110150549575819	0.196701883596951	Candidate Driver
ADCK1	0	1	0	0	0	1853.4562300742	0	0	0	0.00030317206694308	0.992418407769171	0.00146574433563851	1	0.00664775564823909	0.999367155059135	0.0280117344712768	1	0.0110303008244036	0.196701883596951	Candidate Driver
NDNF	0	1	0	0	0	1852.3125019742	0	0	0	0.000303371862289015	0.991959350298984	0.0014666406235343	1	0.00664775564823909	0.999367155059135	0.0280117344712768	1	0.0110361491803664	0.196701883596951	Candidate Driver
EPHX2	0	1	0	0	0	1851.71615416432	0	0	0	0.000303476138567627	0.990811155074814	0.00146708990543587	1	0.00664775564823909	0.999367155059135	0.0280117344712768	1	0.011039080577476	0.196701883596951	Candidate Driver
KRT86	0	1	0	0	0	1848.23149500882	0	0	0	0.000304086855935304	0.993187408185642	0.00146989836167144	1	0.00664775564823909	0.999367155059135	0.0280117344712768	1	0.0110574015921535	0.196701883596951	Candidate Driver
EFS	0	1	0	0	0	1845.77827735257	0	0	0	0.000304518239511165	0.993178655490651	0.0014718508022149	1	0.00664775564823909	0.999367155059135	0.0280117344712768	1	0.0110701352105703	0.196701883596951	Candidate Driver
ESR2	0	1	0	0	0	1844.7890371095	0	0	0	0.000304692528333761	0.992378811437878	0.00147262627058342	1	0.00664775564823909	0.999367155059135	0.0280117344712768	1	0.0110751920174945	0.196701883596951	Candidate Driver
HLX	0	1	0	0	0	1841.65803779162	0	0	0	0.000305245442789093	0.993254283039344	0.00147514309332575	1	0.00664775564823909	0.999367155059135	0.0280117344712768	1	0.0110916013339271	0.196701883596951	Candidate Driver
SLC23A3	0	1	0	0	0	1839.96252591763	0	0	0	0.000305545674472052	0.990774973549956	0.00147645576792321	1	0.00664775564823909	0.999367155059135	0.0280117344712768	1	0.0111001580761206	0.196701883596951	Candidate Driver
GPT2	0	1	0	0	0	1836.28107355174	0	0	0	0.000306199546418084	0.992550587189562	0.00147944862021621	1	0.00664775564823909	0.999367155059135	0.0280117344712768	1	0.0111196627877324	0.196701883596951	Candidate Driver
GJC2	0	1	0	0	0	1835.58299902133	0	0	0	0.000306323840191136	0.995218461342958	0.00148004888170494	1	0.00664775564823909	0.999367155059135	0.0280117344712768	1	0.0111235740213476	0.196701883596951	Candidate Driver
SLC40A1	0	1	0	0	0	1835.42023706965	0	0	0	0.000306352834436363	0.992140527272964	0.00148013482512954	1	0.00664775564823909	0.999367155059135	0.0280117344712768	1	0.0111241339987191	0.196701883596951	Candidate Driver
SMAD4	0	1	0	0	0	1833.66259703106	0	0	0	0.000306666278930168	0.991133468172513	0.00148153321948574	1	0.00664775564823909	0.999367155059135	0.0280117344712768	1	0.0111332447475111	0.196701883596951	Candidate Driver
SLC17A6	0	1	0	0	0	1831.21175374181	0	0	0	0.000307104386639834	0.99152592935578	0.0014835229099579	1	0.00664775564823909	0.999367155059135	0.0280117344712768	1	0.0111462056043222	0.196701883596951	Candidate Driver
IL1RL2	0	1	0	0	0	1830.6627267668	0	0	0	0.000307202696483988	0.991590949518252	0.0014839688640591	1	0.00664775564823909	0.999367155059135	0.0280117344712768	1	0.0111491101860579	0.196701883596951	Candidate Driver
STK39	0	1	0	0	1	1800.2286718708	0	0	37.9783194626639	0.000312749660065004	0.990515133803095	0.0015090195848475	0.0247580702657109	0.00665486231776504	0.999367155059135	0.0280499750094947	1	0.000418246045149062	0.0995545957209653	Candidate Driver
CDKL2	0	1	0	0	0	1819.86814627432	0	0	0	0.000309148100999357	0.990959034224314	0.00149275328610965	1	0.00665486231776504	0.999367155059135	0.0280499750094947	1	0.0112062974865986	0.196701883596951	Candidate Driver
PDE1B	0	1	0	0	0	1818.28822054606	0	0	0	0.000309434847284851	0.991386897481685	0.00149405850272577	1	0.00665486231776504	0.999367155059135	0.0280499750094947	1	0.0112147901342872	0.196701883596951	Candidate Driver
PRUNE2	0	2	0	0	0	616.573529910544	0	0	0	0.000330961989448264	0.980769937940651	0.0014947795754533	1	0.00665879578537842	0.999367155059135	0.0280499750094947	1	0.0112194814462586	0.196701883596951	Candidate Driver
CFI	0	1	0	0	0	1812.64139131393	0	0	0	0.000310463951267104	0.990302477560113	0.00149868692467758	1	0.00665486231776504	0.999367155059135	0.0280499750094947	1	0.0112448966846583	0.196701883596951	Candidate Driver
ANKRD13C	0	1	0	0	0	1811.37197789505	0	0	0	0.000310696211798134	0.990959420603303	0.00149975112898149	1	0.00665486231776504	0.999367155059135	0.0280499750094947	1	0.0112518170040867	0.196701883596951	Candidate Driver
RCOR2	0	1	0	0	0	1808.97870449042	0	0	0	0.000311135021637932	0.991622510041951	0.00150174782197854	1	0.00665486231776504	0.999367155059135	0.0280499750094947	1	0.0112647990840838	0.196701883596951	Candidate Driver
RPS6KL1	0	1	0	0	0	1808.50274829533	0	0	0	0.000311222432534008	0.991961497429389	0.00150214939455329	1	0.00665486231776504	0.999367155059135	0.0280499750094947	1	0.0112674097041575	0.196701883596951	Candidate Driver
HSPD1	0	1	0	0	0	1808.01641029285	0	0	0	0.000311311799422231	0.991787446787859	0.00150254989580412	1	0.00665486231776504	0.999367155059135	0.0280499750094947	1	0.011270013252639	0.196701883596951	Candidate Driver
ACBD3	0	1	0	0	0	1807.05209144326	0	0	0	0.000311489145173871	0.990879306619302	0.00150333268854896	1	0.00665486231776504	0.999367155059135	0.0280499750094947	1	0.0112751016647733	0.196701883596951	Candidate Driver
MIDN	0	1	0	0	0	1805.03114881876	0	0	0	0.000311861450267514	0.993667930355734	0.00150506585249921	1	0.00665486231776504	0.999367155059135	0.0280499750094947	1	0.0112863663545502	0.196701883596951	Candidate Driver
LGI3	0	1	0	0	0	1803.54076484574	0	0	0	0.000312136568822008	0.992640903462849	0.00150629226161891	1	0.00665486231776504	0.999367155059135	0.0280499750094947	1	0.0112943361880846	0.196701883596951	Candidate Driver
STIP1	0	1	0	0	0	1802.91426934035	0	0	0	0.000312252358169118	0.990828959457804	0.00150677994501736	1	0.00665486231776504	0.999367155059135	0.0280499750094947	1	0.0112975051266386	0.196701883596951	Candidate Driver
CPNE4	0	1	0	0	0	1801.99814239094	0	0	0	0.000312421827850407	0.991461627596448	0.00150755882655196	1	0.00665486231776504	0.999367155059135	0.0280499750094947	1	0.0113025659265276	0.196701883596951	Candidate Driver
GALNT16	0	1	0	0	0	1799.52875320715	0	0	0	0.000312879519644205	0.991470954388556	0.00150962660145371	1	0.00665486231776504	0.999367155059135	0.0280499750094947	1	0.0113159993877082	0.196701883596951	Candidate Driver
C10orf67	0	1	0	0	0	1798.75102619095	0	0	0	0.000313023938447232	0.989898556698273	0.00151024420561141	1	0.00665486231776504	0.999367155059135	0.0280499750094947	1	0.0113200111518805	0.196701883596951	Candidate Driver
GPC6	0	1	0	0	0	1797.42324983523	0	0	0	0.000313270797579812	0.991865473807835	0.00151140180005727	1	0.00665486231776504	0.999367155059135	0.0280499750094947	1	0.0113275298444526	0.196701883596951	Candidate Driver
LIN9	0	1	0	0	0	1794.71769242554	0	0	0	0.000313774986041016	0.990277464087224	0.00151364527135056	1	0.00665486231776504	0.999367155059135	0.0280499750094947	1	0.0113420988929616	0.196701883596951	Candidate Driver
NET1	0	1	0	0	0	1794.32456279103	0	0	0	0.000313848378205028	0.991053280957463	0.00151399394454066	1	0.00665486231776504	0.999367155059135	0.0280499750094947	1	0.0113443628695755	0.196701883596951	Candidate Driver
SLC6A12	0	1	0	0	0	1792.91840070578	0	0	0	0.000314111163728814	0.991458249220129	0.00151518911635384	1	0.00665486231776504	0.999367155059135	0.0280499750094947	1	0.0113521226534669	0.196701883596951	Candidate Driver
OGFOD1	0	1	0	0	0	1789.79144462919	0	0	0	0.000314697069917269	0.991171917815289	0.00151782890447072	1	0.00665524698020327	0.999367155059135	0.028057539610013	1	0.0113692584273175	0.196708352163185	Candidate Driver
SP140L	0	1	0	0	0	1788.77531463486	0	0	0	0.000314887922663987	0.990297224041313	0.00151867130376004	1	0.00665524698020327	0.999367155059135	0.028057539610013	1	0.0113747257645462	0.196708352163185	Candidate Driver
CFAP97	0	1	0	0	0	1787.28451840281	0	0	0	0.000315168336385563	0.992252759487771	0.00151997807733262	1	0.00665524698020327	0.999367155059135	0.028057539610013	1	0.0113832060577364	0.196708352163185	Candidate Driver
ITPKA	0	1	0	0	0	1782.76968521282	0	0	0	0.000316020530790051	0.993299780771974	0.00152384334117195	1	0.00665879578537842	0.999367155059135	0.0281018940920923	1	0.0114082830737881	0.196964571020585	Candidate Driver
SLC13A4	0	1	0	0	0	1780.00747147549	0	0	0	0.000316544123223905	0.991891552135131	0.00152618171270091	1	0.00665879578537842	0.999367155059135	0.0281180323981407	1	0.0114234491733686	0.197049371019255	Candidate Driver
P4HTM	0	1	0	0	2	1743.19528938313	0	0	82.4499500064194	0.000323686595580019	0.992313427684169	0.00155840074665237	0.00125431783424744	0.00665879578537842	0.999367155059135	0.0282311480668601	1	2.76501591321976e-05	0.0354216971922873	Candidate Driver
POU6F1	0	1	0	0	0	1769.84598199703	0	0	0	0.000318484889770043	0.991066444773943	0.00153492231111485	1	0.00665879578537842	0.999367155059135	0.0282311480668601	1	0.0114801068526175	0.197363064896823	Candidate Driver
BORA	0	1	0	0	0	1768.49228886754	0	0	0	0.000318745182351976	0.990415316356841	0.00153608200537458	1	0.00665879578537842	0.999367155059135	0.0282311480668601	1	0.0114876203932477	0.197363064896823	Candidate Driver
GBP3	0	1	0	0	0	1767.00330045763	0	0	0	0.000319031968075367	0.990952676106575	0.00153738776266665	1	0.00665879578537842	0.999367155059135	0.0282311480668601	1	0.0114960792134878	0.197363064896823	Candidate Driver
AIRE	0	1	0	0	0	1764.30992733925	0	0	0	0.000319552000127454	0.991631502494501	0.00153974768703025	1	0.00665879578537842	0.999367155059135	0.0282311480668601	1	0.0115113642157216	0.197363064896823	Candidate Driver
ARHGAP28	0	1	0	0	0	1761.08368740125	0	0	0	0.000320177090810003	0.990082086440076	0.0015425325167	1	0.00665879578537842	0.999367155059135	0.0282311480668601	1	0.0115293966365499	0.197363064896823	Candidate Driver
RNF217	0	1	0	0	0	1757.4390828768	0	0	0	0.000320886106440876	0.992032950222589	0.00154577198688177	1	0.00665879578537842	0.999367155059135	0.0282311480668601	1	0.0115503666354065	0.197363064896823	Candidate Driver
ISM2	0	1	0	0	0	1755.95799663343	0	0	0	0.000321175107712901	0.992029585199129	0.00154707498125561	1	0.00665879578537842	0.999367155059135	0.0282311480668601	1	0.011558799368042	0.197363064896823	Candidate Driver
SLC49A3	0	1	0	0	0	1755.58400351254	0	0	0	0.000321248164258048	0.993010137019528	0.00154742219704895	1	0.00665879578537842	0.999367155059135	0.0282311480668601	1	0.0115610462976303	0.197363064896823	Candidate Driver
C8B	0	1	0	0	0	1750.82940640442	0	0	0	0.000322179760825492	0.990743673742887	0.00155157714163667	1	0.00665879578537842	0.999367155059135	0.0282311480668601	1	0.0115879280557392	0.197363064896823	Candidate Driver
SPATS2L	0	1	0	0	0	1750.7329705633	0	0	0	0.000322198710425159	0.991537130097179	0.00155167969386216	1	0.00665879578537842	0.999367155059135	0.0282311480668601	1	0.0115885914097137	0.197363064896823	Candidate Driver
NME8	0	1	0	0	0	1745.88986130183	0	0	0	0.000323153174411117	0.989786741147971	0.00155594164441808	1	0.00665879578537842	0.999367155059135	0.0282311480668601	1	0.0116161536365242	0.197363064896823	Candidate Driver
NPNT	0	1	0	0	0	1743.60608099643	0	0	0	0.000323605164134877	0.990712792094277	0.00155800055172639	1	0.00665879578537842	0.999367155059135	0.0282311480668601	1	0.011629464499083	0.197363064896823	Candidate Driver
SWAP70	0	1	0	0	0	1742.36725596273	0	0	0	0.000323850858246377	0.990247496458254	0.00155909680692989	1	0.00665879578537842	0.999367155059135	0.0282311480668601	1	0.0116365506929872	0.197363064896823	Candidate Driver
PPP1R16B	0	1	0	0	0	1738.71089838341	0	0	0	0.000324578137079312	0.991928260773559	0.00156241033101545	1	0.00665879578537842	0.999367155059135	0.0282311480668601	1	0.0116579646296896	0.197363064896823	Candidate Driver
MTA3	0	1	0	0	0	1738.1073751688	0	0	0	0.000324698488118891	0.990139509468452	0.00156291315700174	1	0.00665879578537842	0.999367155059135	0.0282311480668601	1	0.0116612135717525	0.197363064896823	Candidate Driver
SLC2A12	0	1	0	0	0	1735.93818232092	0	0	0	0.000325131773025067	0.992463111731691	0.00156491470460429	1	0.00665879578537842	0.999367155059135	0.0282311480668601	1	0.0116741446976136	0.197363064896823	Candidate Driver
BCAS1	0	1	0	0	0	1735.54273731633	0	0	0	0.000325210882264448	0.991871971111685	0.00156525968162358	1	0.00665879578537842	0.999367155059135	0.0282311480668601	1	0.0116763731849041	0.197363064896823	Candidate Driver
SLC23A1	0	1	0	0	0	1732.64195923804	0	0	0	0.000325792332444563	0.991930165116604	0.00156787987773621	1	0.00665879578537842	0.999367155059135	0.0282311480668601	1	0.0116932966831624	0.197363064896823	Candidate Driver
ARHGAP36	0	1	0	0	0	1732.23842577753	0	0	0	0.000325873379405484	0.992030242886884	0.00156824688947499	1	0.00665879578537842	0.999367155059135	0.0282311480668601	1	0.0116956668133853	0.197363064896823	Candidate Driver
RELA	0	1	0	0	0	1731.31614020387	0	0	0	0.000326058761471959	0.991818689224394	0.00156907761324676	1	0.00665879578537842	0.999367155059135	0.0282311480668601	1	0.0117010312388108	0.197363064896823	Candidate Driver
PIGQ	0	1	0	0	0	1729.98932652011	0	0	0	0.000326325814802186	0.992445281729968	0.00157029248145535	1	0.00665879578537842	0.999367155059135	0.0282311480668601	1	0.0117088754974279	0.197363064896823	Candidate Driver
SH3BP2	0	1	0	0	0	1729.68343384721	0	0	0	0.000326387443430276	0.992767055692398	0.00157057589525578	1	0.00665879578537842	0.999367155059135	0.0282311480668601	1	0.0117107053311807	0.197363064896823	Candidate Driver
POTEB3	0	1	0	0	0	1728.45946400921	0	0	0	0.000326634264946168	0.991252914674219	0.00157165755063193	1	0.00665879578537842	0.999367155059135	0.0282311480668601	1	0.0117176884643724	0.197363064896823	Candidate Driver
CCT5	0	1	0	0	0	1726.03268652272	0	0	0	0.000327124715078897	0.99159978978779	0.00157387335156844	1	0.00665879578537842	0.999367155059135	0.0282311480668601	1	0.0117319912818389	0.197363064896823	Candidate Driver
ARSL	0	1	0	0	0	1724.79090736806	0	0	0	0.000327376231989862	0.991703101583876	0.00157500795327459	1	0.00665879578537842	0.999367155059135	0.0282311480668601	1	0.0117393138369972	0.197363064896823	Candidate Driver
FRMD3	0	1	0	0	0	1724.41036801143	0	0	0	0.000327453383844101	0.991037665792254	0.00157534111014301	1	0.00665879578537842	0.999367155059135	0.0282311480668601	1	0.0117414638279341	0.197363064896823	Candidate Driver
EYA4	0	1	0	0	0	1718.59652173303	0	0	0	0.000328636513912017	0.990328312223354	0.00158065082519254	1	0.00665879578537842	0.999367155059135	0.0282311480668601	1	0.0117757199859918	0.197363064896823	Candidate Driver
KBTBD13	0	1	0	0	0	1717.62538509665	0	0	0	0.00032883495278424	0.995166146421237	0.00158163117234233	1	0.00665879578537842	0.999367155059135	0.0282311480668601	1	0.0117820428413584	0.197363064896823	Candidate Driver
ETFDH	0	1	0	0	0	1716.25767665554	0	0	0	0.000329114821235543	0.99090825599308	0.00158281714450037	1	0.00665879578537842	0.999367155059135	0.0282311480668601	1	0.0117896910853753	0.197363064896823	Candidate Driver
CUZD1	0	1	0	0	0	1715.44722520935	0	0	0	0.000329280879133753	0.991190661440396	0.00158357078788551	1	0.00665879578537842	0.999367155059135	0.0282311480668601	1	0.011794550812294	0.197363064896823	Candidate Driver
C4BPA	0	1	0	0	0	1714.86294298848	0	0	0	0.00032940069704912	0.991150067466694	0.00158410913010365	1	0.00665879578537842	0.999367155059135	0.0282311480668601	1	0.0117980219907142	0.197363064896823	Candidate Driver
GGT1	0	1	0	0	0	1710.35115782824	0	0	0	0.000330328784532208	0.993047383464131	0.00158832285861688	1	0.00665879578537842	0.999367155059135	0.0282311480668601	1	0.0118251853881985	0.197363064896823	Candidate Driver
TERF2	0	1	0	0	0	1709.00051340924	0	0	0	0.000330607605555588	0.991568661695325	0.00158954899344965	1	0.00665879578537842	0.999367155059135	0.0282311480668601	1	0.0118330874480019	0.197363064896823	Candidate Driver
DCP1B	0	1	0	0	0	1708.67572832212	0	0	0	0.000330674720997681	0.990526293034821	0.00158982765163129	1	0.00665879578537842	0.999367155059135	0.0282311480668601	1	0.0118348831818788	0.197363064896823	Candidate Driver
LRRC71	0	1	0	0	0	1708.41874732471	0	0	0	0.000330727843790291	0.991313036823748	0.00159008449887987	1	0.00665879578537842	0.999367155059135	0.0282311480668601	1	0.0118365383181058	0.197363064896823	Candidate Driver
KLHL28	0	1	0	0	0	1707.78792879266	0	0	0	0.000330858316193172	0.99231873826557	0.0015906920636517	1	0.00665879578537842	0.999367155059135	0.0282311480668601	1	0.0118404533300672	0.197363064896823	Candidate Driver
C1orf116	0	1	0	0	0	1706.42711121799	0	0	0	0.000331140115591433	0.992457019308982	0.00159196247545423	1	0.00665879578537842	0.999367155059135	0.0282311480668601	1	0.0118486388307214	0.197363064896823	Candidate Driver
ZUP1	0	1	0	0	0	1706.149253162	0	0	0	0.000331197712077125	0.990333140327966	0.00159217587369542	1	0.00665879578537842	0.999367155059135	0.0282311480668601	1	0.0118500136959963	0.197363064896823	Candidate Driver
SLC26A7	0	1	0	0	0	1705.87865019572	0	0	0	0.000331253823397271	0.990508395974927	0.00159243249173435	1	0.00665879578537842	0.999367155059135	0.0282311480668601	1	0.0118516669764814	0.197363064896823	Candidate Driver
MIER3	0	1	0	0	0	1705.7694287864	0	0	0	0.00033127647641662	0.991487063776132	0.00159255643757683	1	0.00665879578537842	0.999367155059135	0.0282311480668601	1	0.0118524654918263	0.197363064896823	Candidate Driver
ZNF394	0	1	0	0	0	1703.15685543063	0	0	0	0.000331819235122599	0.992154984541987	0.00159501160792419	1	0.00666273607326631	0.999367155059135	0.0282486111132454	1	0.0118682808259012	0.197455311125989	Candidate Driver
METTL3	0	1	0	0	0	1700.7091451776	0	0	0	0.000332329314641111	0.991397548892295	0.00159729021568611	1	0.00666601264106847	0.999367155059135	0.0282629178495619	1	0.0118829554251786	0.197528435510581	Candidate Driver
ZNF417	0	1	0	0	0	1695.48125236598	0	0	0	0.000333423878728589	0.990486906035255	0.00160219167794406	1	0.00668099400797557	0.999367155059135	0.0283235651180986	1	0.0119145106174845	0.197881794317703	Candidate Driver
TM9SF1	0	1	0	0	0	1690.34093710884	0	0	0	0.000334506961229386	0.992641463617381	0.00160710693510879	1	0.00669571434060821	0.999367155059135	0.0283843445450832	1	0.0119461395622029	0.198235766690234	Candidate Driver
RMI1	0	1	0	0	0	1686.21397347741	0	0	0	0.00033538148930834	0.992043821305716	0.00161102637206079	1	0.00670623381742878	0.999367155059135	0.0284274405560331	1	0.0119713497774568	0.198482706922874	Candidate Driver
EHD4	0	1	0	0	0	1679.65850890447	0	0	0	0.000336779805153342	0.99268284733083	0.0016173226302848	1	0.00672359172483199	0.999367155059135	0.0285003329605411	1	0.0120118279948924	0.198895955616298	Candidate Driver
ADRA2A	0	1	0	0	0	1678.8672290569	0	0	0	0.000336949356318339	0.995232554606647	0.00161812360844871	1	0.00672359172483199	0.999367155059135	0.0285003329605411	1	0.0120169756697815	0.198895955616298	Candidate Driver
BICDL2	0	1	0	0	0	1675.21491632505	0	0	0	0.000337734109622012	0.991270065357094	0.0016215812240028	1	0.00673226001088857	0.999367155059135	0.0285350776560786	1	0.012039192303384	0.198920996820144	Candidate Driver
FAM13C	0	1	0	0	0	1673.3009782771	0	0	0	0.000338146767914993	0.990521966740802	0.00162341752680528	1	0.00673350082098912	0.999367155059135	0.0285412545243278	1	0.0120509883224604	0.19894483814811	Candidate Driver
COL10A1	0	1	0	0	0	1670.78845653073	0	0	0	0.000338689975229789	0.993225022930815	0.00162591345601348	1	0.00673733598759381	0.999367155059135	0.0285590063718054	1	0.0120670183115751	0.199038475429379	Candidate Driver
PEX5L	0	1	0	0	0	1664.27118482815	0	0	0	0.000340106948475971	0.98998301926218	0.00163220689874277	1	0.00675852649629189	0.999367155059135	0.0286433678230512	1	0.012107420657092	0.199533615220138	Candidate Driver
MIGA1	0	1	0	0	0	1659.92402554929	0	0	0	0.000341058523861237	0.990594048272133	0.00163649415008227	1	0.00676053046883544	0.999367155059135	0.0286827400493739	1	0.0121349298484975	0.199743908351719	Candidate Driver
GTPBP2	0	1	0	0	0	1658.99185236533	0	0	0	0.000341263247021772	0.991581929062805	0.00163743577405095	1	0.00676053046883544	0.999367155059135	0.0286827400493739	1	0.0121409702828272	0.199743908351719	Candidate Driver
LILRB3	0	1	0	0	0	1650.07028951833	0	0	0	0.000343234745020848	0.991191733922308	0.00164627496787073	1	0.00679258379023751	0.999367155059135	0.0288113112774171	1	0.0121976465709714	0.200504684779972	Candidate Driver
GALNTL6	0	1	0	0	0	1642.39025336248	0	0	0	0.000344949705667341	0.991139339880335	0.00165396727961864	1	0.00681613257171095	0.999367155059135	0.0289105351749197	1	0.0122469305007314	0.201047427340204	Candidate Driver
SLC6A2	0	1	0	0	0	1639.80165230662	0	0	0	0.000345531502275565	0.991917958816252	0.00165659381538641	1	0.00681613257171095	0.999367155059135	0.0289105351749197	1	0.0122637502707529	0.201047427340204	Candidate Driver
ZNF768	0	1	0	0	0	1639.02275320581	0	0	0	0.000345706935913959	0.992685288180911	0.00165739596417114	1	0.00681613257171095	0.999367155059135	0.0289105351749197	1	0.012268886228591	0.201047427340204	Candidate Driver
C12orf56	0	1	0	0	0	1638.41683120261	0	0	0	0.000345843529216183	0.990578898945945	0.00165796262295803	1	0.00681613257171095	0.999367155059135	0.0289105351749197	1	0.0122725141689248	0.201047427340204	Candidate Driver
POU3F3	0	1	0	0	1	1630.7126978261	0	0	41.3895457617055	0.000347589467498577	0.994984917806957	0.00166587391591611	0.0228287490835253	0.00682447471701425	0.999367155059135	0.0289563548873509	1	0.000425064597034064	0.0995545957209653	Candidate Driver
ENOX2	0	1	0	0	0	1630.65640610572	0	0	0	0.000347602287578574	0.991342122321481	0.0016658662164788	1	0.00682447471701425	0.999367155059135	0.0289563548873509	1	0.0123230954762357	0.201128798084324	Candidate Driver
MAP3K7	0	1	0	0	0	1630.28017159948	0	0	0	0.000347687996193335	0.990203851647075	0.00166622293594909	1	0.00682447471701425	0.999367155059135	0.0289563548873509	1	0.0123253775187664	0.201128798084324	Candidate Driver
MBTD1	0	1	0	0	0	1626.69325526097	0	0	0	0.000348507185995439	0.989663599166421	0.00166988049147399	1	0.00682447471701425	0.999367155059135	0.0289563548873509	1	0.0123487716066323	0.201128798084324	Candidate Driver
TCF7L1	0	1	0	0	0	1625.79963665117	0	0	0	0.000348711857161565	0.992059546306806	0.00167085524416677	1	0.00682447471701425	0.999367155059135	0.0289563548873509	1	0.0123550048687996	0.201128798084324	Candidate Driver
FAM234B	0	1	0	0	0	1625.51413899762	0	0	0	0.000348777295765657	0.990627284309176	0.00167111597605307	1	0.00682447471701425	0.999367155059135	0.0289563548873509	1	0.0123566720775576	0.201128798084324	Candidate Driver
TRIM29	0	1	0	0	0	1625.42265080142	0	0	0	0.000348798270725426	0.992528616021712	0.00167125201846186	1	0.00682447471701425	0.999367155059135	0.0289563548873509	1	0.0123575419630464	0.201128798084324	Candidate Driver
CCDC116	0	1	0	0	0	1624.07307750812	0	0	0	0.000349107964551676	0.992811822869239	0.00167264539576184	1	0.00682447471701425	0.999367155059135	0.0289563548873509	1	0.0123664508907155	0.201128798084324	Candidate Driver
TKTL1	0	1	0	0	0	1621.9991853406	0	0	0	0.000349584914869916	0.991843424289353	0.00167476317847515	1	0.00682685337819137	0.999367155059135	0.0289669210059212	1	0.0123799892742354	0.201128798084324	Candidate Driver
TMEM232	0	1	0	0	0	1620.36132730295	0	0	0	0.000349962482845245	0.989335508430654	0.00167639282665555	1	0.00682728839629871	0.999367155059135	0.0289690328750117	1	0.0123904053288788	0.201128798084324	Candidate Driver
SLC5A11	0	1	0	0	1	1596.94500653165	0	0	30.6747964890747	0.000355448524806401	0.99128607039281	0.00170100921624583	0.0302290624221327	0.0068279538878656	0.999367155059135	0.0289852070165453	1	0.000559216502693194	0.106768299486398	Candidate Driver
ZNF496	0	1	0	0	0	1617.77975752257	0	0	0	0.000350559212373813	0.992227954147682	0.00167913660627628	1	0.0068279538878656	0.999367155059135	0.0289852070165453	1	0.012407938884607	0.201128798084324	Candidate Driver
CANX	0	1	0	0	0	1613.22439334074	0	0	0	0.000351617022330664	0.990483420927151	0.00168383526140337	1	0.0068279538878656	0.999367155059135	0.0289852070165453	1	0.0124379542587262	0.201128798084324	Candidate Driver
ANO10	0	1	0	0	0	1612.19238978836	0	0	0	0.000351857528427479	0.990800106030395	0.00168492030112977	1	0.0068279538878656	0.999367155059135	0.0289852070165453	1	0.0124448837120241	0.201128798084324	Candidate Driver
ASH2L	0	1	0	0	0	1609.87695468828	0	0	0	0.000352398300614953	0.990637920876102	0.00168733817344424	1	0.0068279538878656	0.999367155059135	0.0289852070165453	1	0.0124603226001202	0.201128798084324	Candidate Driver
STXBP2	0	1	0	0	0	1602.18691238499	0	0	0	0.000354205967284416	0.991734158564391	0.00169545759727152	1	0.0068279538878656	0.999367155059135	0.0289852070165453	1	0.0125121423941864	0.201128798084324	Candidate Driver
SEL1L2	0	1	0	0	0	1600.89470256308	0	0	0	0.000354511491850729	0.989524298968338	0.00169677008258717	1	0.0068279538878656	0.999367155059135	0.0289852070165453	1	0.0125205152835445	0.201128798084324	Candidate Driver
PICALM	0	1	0	0	0	1600.70454854231	0	0	0	0.000354556494295166	0.990699983253287	0.00169700251371807	1	0.0068279538878656	0.999367155059135	0.0289852070165453	1	0.0125219979525004	0.201128798084324	Candidate Driver
CEP295NL	0	1	0	0	0	1600.66701692006	0	0	0	0.000354565377958194	0.991678719724115	0.00169706526854341	1	0.0068279538878656	0.999367155059135	0.0289852070165453	1	0.0125223982575815	0.201128798084324	Candidate Driver
CLPX	0	1	0	0	0	1599.63223342533	0	0	0	0.000354810479750611	0.990137935509144	0.00169812502450339	1	0.0068279538878656	0.999367155059135	0.0289852070165453	1	0.0125291579561871	0.201128798084324	Candidate Driver
ZNF613	0	1	0	0	0	1596.99224699489	0	0	0	0.000355437288950933	0.99087171344915	0.00170094905298757	1	0.0068279538878656	0.999367155059135	0.0289852070165453	1	0.012547167914059	0.201128798084324	Candidate Driver
SLCO1A2	0	1	0	0	0	1594.82478673725	0	0	0	0.000355953517924834	0.991124297757851	0.00170326537676124	1	0.0068279538878656	0.999367155059135	0.0289852070165453	1	0.0125619365357865	0.201128798084324	Candidate Driver
SLCO1B1	0	1	0	0	0	1593.7962784848	0	0	0	0.000356198990261958	0.989992276692823	0.0017043352209164	1	0.0068279538878656	0.999367155059135	0.0289852070165453	1	0.0125687566789463	0.201128798084324	Candidate Driver
PLCZ1	0	1	0	0	0	1592.88908131954	0	0	0	0.000356415782757358	0.98992495057728	0.00170530346944842	1	0.0068279538878656	0.999367155059135	0.0289852070165453	1	0.0125749285818296	0.201128798084324	Candidate Driver
SRP72	0	1	0	0	0	1592.16289347791	0	0	0	0.0003565895044364	0.989647243486677	0.00170607317006721	1	0.0068279538878656	0.999367155059135	0.0289852070165453	1	0.0125798344892825	0.201128798084324	Candidate Driver
INTS11	0	1	0	0	0	1591.75690878881	0	0	0	0.000356686697529196	0.991634710511727	0.00170655790434338	1	0.0068279538878656	0.999367155059135	0.0289852070165453	1	0.0125829239038763	0.201128798084324	Candidate Driver
CBX4	0	1	0	0	0	1589.53571917493	0	0	0	0.000357219365103023	0.993941352611904	0.00170898577766954	1	0.0068279538878656	0.999367155059135	0.0289852070165453	1	0.0125983956865453	0.201128798084324	Candidate Driver
SP8	0	1	0	0	0	1586.8786943401	0	0	0	0.000357858585590676	0.994558166112543	0.00171185498957638	1	0.0068279538878656	0.999367155059135	0.0289852070165453	1	0.0126166754821354	0.201128798084324	Candidate Driver
SLCO1B3	0	1	0	0	0	1585.57297222363	0	0	0	0.000358173528414163	0.99019945497516	0.00171317441510033	1	0.0068279538878656	0.999367155059135	0.0289852070165453	1	0.0126250799488462	0.201128798084324	Candidate Driver
SPEN	0	2	0	0	0	524.711900485548	0	0	0	0.000380085193551705	0.980248618547304	0.00171491169571369	1	0.00691610930704268	0.999367155059135	0.0289852070165453	1	0.0126361445160085	0.201128798084324	Candidate Driver
MAN1A2	0	1	0	0	0	1583.80751639273	0	0	0	0.00035860021757983	0.990633130152638	0.00171509406744763	1	0.0068279538878656	0.999367155059135	0.0289852070165453	1	0.0126373059213112	0.201128798084324	Candidate Driver
ASNSD1	0	1	0	0	0	1582.15010629109	0	0	0	0.000359001693514993	0.991530065363202	0.00171691118474893	1	0.0068279538878656	0.999367155059135	0.0289852070165453	1	0.0126488768841696	0.201128798084324	Candidate Driver
BICDL1	0	1	0	0	0	1582.11354472548	0	0	0	0.000359010559704442	0.990765351083572	0.00171693257777761	1	0.0068279538878656	0.999367155059135	0.0289852070165453	1	0.0126490130983367	0.201128798084324	Candidate Driver
PTPRR	0	1	0	0	0	1580.93436039383	0	0	0	0.000359296740616522	0.990023294572822	0.00171819315032873	1	0.0068279538878656	0.999367155059135	0.0289852070165453	1	0.0126570389733663	0.201128798084324	Candidate Driver
LRRC47	0	1	0	0	0	1580.88438674214	0	0	0	0.000359308878713827	0.993076029259455	0.00171831706246994	1	0.0068279538878656	0.999367155059135	0.0289852070165453	1	0.0126578278533191	0.201128798084324	Candidate Driver
KLHL14	0	1	0	0	0	1580.61634175559	0	0	0	0.000359373997750323	0.991472216449803	0.00171857482279081	1	0.0068279538878656	0.999367155059135	0.0289852070165453	1	0.0126594688418508	0.201128798084324	Candidate Driver
ZNF578	0	1	0	0	0	1579.94560263363	0	0	0	0.000359537048144176	0.991223277015056	0.00171929813541727	1	0.0068279538878656	0.999367155059135	0.0289852070165453	1	0.0126640734858441	0.201128798084324	Candidate Driver
MEGF9	0	1	0	0	0	1579.72621336472	0	0	0	0.000359590410830557	0.99244455964636	0.00171956369685999	1	0.0068279538878656	0.999367155059135	0.0289852070165453	1	0.01266576398676	0.201128798084324	Candidate Driver
IRAK2	0	1	0	0	0	1575.28680584364	0	0	0	0.000360673537798673	0.991486634068038	0.0017243857748741	1	0.00682885286600288	0.999367155059135	0.0289959869698909	1	0.0126964530600909	0.201128798084324	Candidate Driver
GIMAP8	0	1	0	0	0	1574.10923533557	0	0	0	0.000360961906397228	0.991961732005105	0.00172568560451769	1	0.00682885286600288	0.999367155059135	0.0289959869698909	1	0.0127047232360284	0.201128798084324	Candidate Driver
INA	0	1	0	0	0	1573.81608485317	0	0	0	0.000361033764043284	0.993603864107943	0.00172603897327617	1	0.00682885286600288	0.999367155059135	0.0289959869698909	1	0.0127069713781329	0.201128798084324	Candidate Driver
RACGAP1	0	1	0	0	0	1572.89394759734	0	0	0	0.000361259981610518	0.990012649104385	0.00172697043986703	1	0.00682885286600288	0.999367155059135	0.0289959869698909	1	0.0127128970484642	0.201128798084324	Candidate Driver
CPSF6	0	1	0	0	0	1572.2222042945	0	0	0	0.000361424946363598	0.991623467244224	0.00172774797463182	1	0.00682885286600288	0.999367155059135	0.0289959869698909	1	0.0127178430726866	0.201128798084324	Candidate Driver
HNRNPR	0	1	0	0	0	1570.81907834498	0	0	0	0.000361769994670635	0.990945687447089	0.00172927424688507	1	0.00682885286600288	0.999367155059135	0.028996277424209	1	0.0127275509195742	0.201128798084324	Candidate Driver
VPS9D1	0	1	0	0	0	1561.68386515204	0	0	0	0.000364032219346333	0.991236895449945	0.00173939040684423	1	0.00686481170457226	0.999367155059135	0.0291404760749074	1	0.012791860705854	0.201978960824726	Candidate Driver
DDX43	0	1	0	0	0	1558.34552887079	0	0	0	0.000364865791792401	0.98962132929413	0.00174307185115807	1	0.00687378534812038	0.999367155059135	0.0291767148883742	1	0.0128152495218644	0.202182130387641	Candidate Driver
SLC5A5	0	1	0	0	0	1553.83176979167	0	0	0	0.000365998780240684	0.991739666311015	0.0017481862952281	1	0.00688208727101032	0.999367155059135	0.0292201294924333	1	0.0128477295182551	0.202331240837542	Candidate Driver
CDC25B	0	1	0	0	0	1552.64842768245	0	0	0	0.000366296940389144	0.991262857592218	0.0017495066702724	1	0.00688208727101032	0.999367155059135	0.0292201294924333	1	0.0128561123138639	0.202331240837542	Candidate Driver
ECD	0	1	0	0	0	1549.76542469828	0	0	0	0.000367025334561677	0.990452033770288	0.00175273873719717	1	0.00688208727101032	0.999367155059135	0.0292201294924333	1	0.0128766278531539	0.202331240837542	Candidate Driver
ELL2	0	1	0	0	0	1548.4200299183	0	0	0	0.000367366214392151	0.989957732054153	0.00175424733422325	1	0.00688208727101032	0.999367155059135	0.0292201294924333	1	0.0128862016293685	0.202331240837542	Candidate Driver
LCA5L	0	1	0	0	0	1547.29901174348	0	0	0	0.000367650714690693	0.990738721385632	0.00175553825351971	1	0.00688208727101032	0.999367155059135	0.0292201294924333	1	0.0128943929609411	0.202331240837542	Candidate Driver
GALNT12	0	1	0	0	0	1546.58730943113	0	0	0	0.000367831558108822	0.991916018774768	0.00175637375884508	1	0.00688208727101032	0.999367155059135	0.0292201294924333	1	0.0128996940265423	0.202331240837542	Candidate Driver
MSL1	0	1	0	0	0	1546.44204241796	0	0	0	0.000367868491676027	0.991266935124244	0.00175652357925848	1	0.00688208727101032	0.999367155059135	0.0292201294924333	1	0.0129006445563588	0.202331240837542	Candidate Driver
CAPN13	0	1	0	0	0	1545.25087668057	0	0	0	0.000368171612957879	0.989521787198483	0.0017578304378254	1	0.00688208727101032	0.999367155059135	0.0292201294924333	1	0.012908935328207	0.202331240837542	Candidate Driver
TRIM32	0	1	0	0	0	1543.7017994621	0	0	0	0.000368566540460691	0.993409344074532	0.00175968495940992	1	0.00688277418998313	0.999367155059135	0.0292256751772006	1	0.0129206988323793	0.202350569488999	Candidate Driver
EPM2AIP1	0	1	0	0	0	1540.95175429361	0	0	0	0.000369269679127093	0.991927452927627	0.00176279324076323	1	0.00688920985835556	0.999367155059135	0.0292520163337704	1	0.012940410737772	0.202494244899858	Candidate Driver
LIMD1	0	1	0	0	0	1538.32824495648	0	0	0	0.000369942898879816	0.992211391121898	0.00176580385114256	1	0.00689134174165486	0.999367155059135	0.029262752756932	1	0.0129594980142403	0.202530727399632	Candidate Driver
IL1RAPL2	0	1	0	0	0	1537.71269529709	0	0	0	0.000370101200946493	0.991156697484777	0.00176648590747508	1	0.00689134174165486	0.999367155059135	0.029262752756932	1	0.0129638215394228	0.202530727399632	Candidate Driver
RUNDC1	0	1	0	0	0	1535.18225249587	0	0	0	0.000370753345033559	0.992474231485647	0.00176942568506333	1	0.00689636121226574	0.999367155059135	0.029286204964838	1	0.0129824536482036	0.202619060013663	Candidate Driver
PHACTR2	0	1	0	0	0	1533.78112543506	0	0	0	0.000371115404135147	0.990437795286903	0.00177099261539815	1	0.00689636121226574	0.999367155059135	0.0292868064967599	1	0.0129923827492311	0.202619060013663	Candidate Driver
CCDC185	0	1	0	0	0	1531.7983529002	0	0	0	0.00037162893949394	0.992107972492183	0.00177332411067466	1	0.00689636121226574	0.999367155059135	0.0292868064967599	1	0.0130071540707613	0.202619060013663	Candidate Driver
SENP1	0	1	0	0	0	1531.11472504299	0	0	0	0.000371806318479773	0.989024045334636	0.00177403428196443	1	0.00689636121226574	0.999367155059135	0.0292868064967599	1	0.0130116527923012	0.202619060013663	Candidate Driver
GLB1	0	1	0	0	0	1529.53084834286	0	0	0	0.000372217915385886	0.990407584724888	0.00177590984439979	1	0.00689733795762313	0.999367155059135	0.0292926039227351	1	0.0130235325497036	0.202639839251096	Candidate Driver
FNBP1	0	1	0	0	0	1527.49298927186	0	0	0	0.000372748791625632	0.989561806835848	0.00177825390659447	1	0.00690052098254157	0.999367155059135	0.0293061124091933	1	0.013038376986284	0.202706676511677	Candidate Driver
GMPS	0	1	0	0	0	1524.46025634784	0	0	0	0.000373541569289704	0.9907169116294	0.00178182109371749	1	0.00690854167032815	0.999367155059135	0.0293397379064913	1	0.013060961279642	0.202732461563131	Candidate Driver
HIC2	0	1	0	0	0	1521.51706692414	0	0	0	0.000374314078958826	0.993787466047307	0.00178533226410138	1	0.00691290388264309	0.999367155059135	0.029355236288233	1	0.0130831839500337	0.202732461563131	Candidate Driver
CCDC22	0	1	0	0	0	1519.61746846826	0	0	0	0.000374814324222372	0.990113142084747	0.00178747949712454	1	0.00691290388264309	0.999367155059135	0.029355236288233	1	0.0130967706735459	0.202732461563131	Candidate Driver
ENOX1	0	1	0	0	0	1519.45687877566	0	0	0	0.00037485667390269	0.99043979837196	0.00178767720951634	1	0.00691290388264309	0.999367155059135	0.029355236288233	1	0.0130980215787826	0.202732461563131	Candidate Driver
MAMDC2	0	1	0	0	0	1513.68249649799	0	0	0	0.000376385659995648	0.989907008962963	0.0017944775598514	1	0.00691610930704268	0.999367155059135	0.029355236288233	1	0.0131410333767701	0.202732461563131	Candidate Driver
ZNF534	0	1	0	0	0	1513.63110439287	0	0	0	0.000376399322411847	0.990596214687605	0.00179455738811329	1	0.00691610930704268	0.999367155059135	0.029355236288233	1	0.0131415381323956	0.202732461563131	Candidate Driver
CCDC27	0	1	0	0	0	1509.40255668422	0	0	0	0.000377526779056669	0.990282008490055	0.0017995729654513	1	0.00691610930704268	0.999367155059135	0.029355236288233	1	0.01317324460974	0.202732461563131	Candidate Driver
DUSP16	0	1	0	0	0	1508.74606445231	0	0	0	0.000377702408222103	0.991375387123923	0.00180038384556602	1	0.00691610930704268	0.999367155059135	0.029355236288233	1	0.0131783693563498	0.202732461563131	Candidate Driver
ZNF540	0	1	0	0	0	1508.56876431465	0	0	0	0.000377749867968791	0.990354470839456	0.00180056892220237	1	0.00691610930704268	0.999367155059135	0.029355236288233	1	0.0131795389859073	0.202732461563131	Candidate Driver
FBXO40	0	1	0	0	0	1508.11885876641	0	0	0	0.00037787035083503	0.991555020282651	0.00180113644161028	1	0.00691610930704268	0.999367155059135	0.029355236288233	1	0.0131831254219784	0.202732461563131	Candidate Driver
CRTC1	0	1	0	0	0	1508.07503409431	0	0	0	0.000377882090894732	0.99156878620604	0.00180118907661297	1	0.00691610930704268	0.999367155059135	0.029355236288233	1	0.0131834580395533	0.202732461563131	Candidate Driver
ABCD3	0	1	0	0	0	1507.54193256487	0	0	0	0.000378024958638701	0.98859084920277	0.00180174197731575	1	0.00691610930704268	0.999367155059135	0.029355236288233	1	0.0131869519046653	0.202732461563131	Candidate Driver
CEP76	0	1	0	0	0	1506.59110579168	0	0	0	0.00037828003477669	0.989488327347092	0.00180290618330825	1	0.00691610930704268	0.999367155059135	0.029355236288233	1	0.0131943081478169	0.202732461563131	Candidate Driver
HHIP	0	1	0	0	0	1504.53688315341	0	0	0	0.000378832259949058	0.99055632744579	0.00180539637179178	1	0.00691610930704268	0.999367155059135	0.029355236288233	1	0.0132100403246506	0.202732461563131	Candidate Driver
DNAH6	0	2	0	0	0	491.93103420576	0	0	0	0.000413775198043975	0.974949541641858	0.00180563184056737	1	0.00703675519945618	0.999367155059135	0.029355236288233	1	0.0132115277596914	0.202732461563131	Candidate Driver
PCSK2	0	1	0	0	0	1503.17226017465	0	0	0	0.000379199970741873	0.992017721377952	0.00180707041806194	1	0.00691610930704268	0.999367155059135	0.029355236288233	1	0.0132206144573936	0.202732461563131	Candidate Driver
DNAH7	0	2	0	0	0	500.506019921421	0	0	0	0.000411845492838903	0.97617683293032	0.00180745542361205	1	0.00703675519945618	0.999367155059135	0.029355236288233	1	0.0132230461300326	0.202732461563131	Candidate Driver
SCLT1	0	1	0	0	0	1501.68176519888	0	0	0	0.000379602392289957	0.987526270270931	0.00180873229419587	1	0.00691610930704268	0.999367155059135	0.029355236288233	1	0.013231110183382	0.202732461563131	Candidate Driver
NBPF4	0	1	0	0	0	1500.0285121133	0	0	0	0.000380049729121978	0.98950691800585	0.0018107891576008	1	0.00691610930704268	0.999367155059135	0.0293638181033392	1	0.0132440983721873	0.202732461563131	Candidate Driver
SLC2A13	0	1	0	0	0	1497.93377860577	0	0	0	0.000380617995041965	0.991520068162146	0.00181337410559779	1	0.00691610930704268	0.999367155059135	0.0293777765970905	1	0.0132604178703684	0.202732461563131	Candidate Driver
MED17	0	1	0	0	0	1496.53257829967	0	0	0	0.000380999039647945	0.989568924042019	0.00181501822500596	1	0.00691610930704268	0.999367155059135	0.0293777765970905	1	0.0132707957375749	0.202732461563131	Candidate Driver
TEX13D	0	1	0	0	0	1492.21423050027	0	0	0	0.000382178054651239	0.99178283232077	0.00182032625120687	1	0.00691610930704268	0.999367155059135	0.0293777765970905	1	0.0133042904388915	0.202732461563131	Candidate Driver
RBBP8NL	0	1	0	0	0	1489.49408202554	0	0	0	0.000382924368337201	0.991948457631249	0.00182365220077241	1	0.00691610930704268	0.999367155059135	0.0293777765970905	1	0.0133252699518059	0.202732461563131	Candidate Driver
BBS10	0	1	0	0	0	1488.73290928728	0	0	0	0.000383133714931483	0.991094407937262	0.00182456323288949	1	0.00691610930704268	0.999367155059135	0.0293777765970905	1	0.0133310155255751	0.202732461563131	Candidate Driver
NRG1	0	1	0	0	0	1488.09753869526	0	0	0	0.000383308632339263	0.991376928780693	0.0018253488403619	1	0.00691610930704268	0.999367155059135	0.0293777765970905	1	0.013335969722938	0.202732461563131	Candidate Driver
EPN3	0	1	0	0	0	1487.64181102816	0	0	0	0.00038343418968656	0.992273090638298	0.00182592865994213	1	0.00691610930704268	0.999367155059135	0.0293777765970905	1	0.0133396259639498	0.202732461563131	Candidate Driver
LEKR1	0	1	0	0	0	1487.04133664041	0	0	0	0.000383599748228103	0.989094424204328	0.00182658050703788	1	0.00691610930704268	0.999367155059135	0.0293777765970905	1	0.0133437361780487	0.202732461563131	Candidate Driver
TGM5	0	1	0	0	0	1486.98599112313	0	0	0	0.000383615014694083	0.991185028295671	0.00182670760096226	1	0.00691610930704268	0.999367155059135	0.0293777765970905	1	0.0133445375401733	0.202732461563131	Candidate Driver
TAF6	0	1	0	0	0	1486.79238388013	0	0	0	0.000383668428461048	0.990905453688983	0.00182693812622414	1	0.00691610930704268	0.999367155059135	0.0293777765970905	1	0.0133459910427436	0.202732461563131	Candidate Driver
ZNF770	0	1	0	0	1	1482.65596446682	0	0	29.9655526396163	0.000384813076643176	0.990479734001327	0.00183202020725148	0.0308921319481212	0.00692770335497152	0.999367155059135	0.0294258352940418	1	0.000610070988831257	0.113272966572591	Candidate Driver
TYW1B	0	1	0	0	0	1481.86526425102	0	0	0	0.000385032638588134	0.990204401831139	0.00183298942792298	1	0.00692770335497152	0.999367155059135	0.0294258352940418	1	0.0133841351782991	0.20315129667156	Candidate Driver
PALM3	0	1	0	0	0	1479.28473777764	0	0	0	0.000385750896931492	0.991688417829224	0.00183622356607582	1	0.00693413399011744	0.999367155059135	0.0294531486191261	1	0.0134045132415108	0.203300020875195	Candidate Driver
PLK3	0	1	0	0	0	1474.2347356994	0	0	0	0.000387164063723633	0.991229647573132	0.00184249795565394	1	0.00694547731848437	0.999367155059135	0.0295045994742468	1	0.0134440314657164	0.20352232969237	Candidate Driver
THOC5	0	1	0	0	0	1473.29332815536	0	0	0	0.000387428615565844	0.99012574264636	0.00184364467368625	1	0.00694547731848437	0.999367155059135	0.0295045994742468	1	0.0134512515716019	0.20352232969237	Candidate Driver
TTC22	0	1	0	0	0	1471.46357130849	0	0	0	0.000387943815140512	0.993159618836647	0.00184600920397637	1	0.00694547731848437	0.999367155059135	0.0295045994742468	1	0.0134661371643575	0.20352232969237	Candidate Driver
TSPEAR	0	1	0	0	0	1470.88787912724	0	0	0	0.000388106186630877	0.990802523468227	0.0018466763912246	1	0.00694547731848437	0.999367155059135	0.0295045994742468	1	0.0134703368068287	0.20352232969237	Candidate Driver
FERMT2	0	1	0	0	0	1469.31463036051	0	0	0	0.000388550588955594	0.989874478671491	0.00184862631003524	1	0.00694547731848437	0.999367155059135	0.0295045994742468	1	0.0134826092839003	0.20352232969237	Candidate Driver
ATXN1L	0	1	0	0	0	1469.33079617785	0	0	0	0.000388546017499825	0.991251452186428	0.00184864372226234	1	0.00694547731848437	0.999367155059135	0.0295045994742468	1	0.013482718864404	0.20352232969237	Candidate Driver
IFT81	0	1	0	0	0	1465.81008301552	0	0	0	0.000389544096876304	0.988209676835134	0.00185298999613515	1	0.00695059150376979	0.999367155059135	0.0295298951861128	1	0.0135100661777671	0.203555591195661	Candidate Driver
BTBD18	0	1	0	0	0	1465.62014516403	0	0	0	0.000389598083597842	0.991304038831918	0.00185332225272672	1	0.00695059150376979	0.999367155059135	0.0295298951861128	1	0.0135121563591571	0.203555591195661	Candidate Driver
CEP72	0	1	0	0	0	1463.87459403207	0	0	0	0.000390094909514582	0.990601452656846	0.00185551215033131	1	0.00695059150376979	0.999367155059135	0.0295298951861128	1	0.0135259312199308	0.203555591195661	Candidate Driver
WDCP	0	1	0	0	0	1463.21303913445	0	0	0	0.000390283525841362	0.991566508772843	0.00185637559246588	1	0.00695059150376979	0.999367155059135	0.0295298951861128	1	0.0135313617199913	0.203555591195661	Candidate Driver
ZNF579	0	1	0	0	0	1460.17985236455	0	0	0	0.000391150593389789	0.99394620337961	0.00186027951625722	1	0.00695317009179652	0.999367155059135	0.0295596370775346	1	0.0135559098994208	0.203555591195661	Candidate Driver
LRFN4	0	1	0	0	0	1457.06479943173	0	0	0	0.000392044967712057	0.994421059448989	0.00186426195904599	1	0.00695317009179652	0.999367155059135	0.0295596370775346	1	0.0135809433711115	0.203555591195661	Candidate Driver
FBXO34	0	1	0	0	0	1451.72675543994	0	0	0	0.000393586867125539	0.991725320512083	0.00187105730159687	1	0.00695317009179652	0.999367155059135	0.0295596370775346	1	0.0136236389821172	0.203555591195661	Candidate Driver
CCDC9	0	1	0	0	0	1450.86884921764	0	0	0	0.000393835773894957	0.991478332397077	0.00187215680449659	1	0.00695317009179652	0.999367155059135	0.0295596370775346	1	0.0136305449134807	0.203555591195661	Candidate Driver
DDHD2	0	1	0	0	0	1449.17624371144	0	0	0	0.000394327752445855	0.989879061332065	0.00187429803928008	1	0.00695317009179652	0.999367155059135	0.0295596370775346	1	0.0136439920659769	0.203555591195661	Candidate Driver
ANKRD13B	0	1	0	0	0	1449.1380601331	0	0	0	0.000394338864790456	0.991297327353415	0.00187438669619766	1	0.00695317009179652	0.999367155059135	0.0295596370775346	1	0.0136445487868619	0.203555591195661	Candidate Driver
FZD6	0	1	0	0	0	1448.54290806252	0	0	0	0.000394512147123827	0.991412478000317	0.00187515921232773	1	0.00695317009179652	0.999367155059135	0.0295596370775346	1	0.0136493996224646	0.203555591195661	Candidate Driver
COL9A2	0	1	0	0	0	1448.39093167991	0	0	0	0.000394556419737735	0.989778982193009	0.00187531057609214	1	0.00695317009179652	0.999367155059135	0.0295596370775346	1	0.013650350038773	0.203555591195661	Candidate Driver
LRRN1	0	1	0	0	0	1447.96365385503	0	0	0	0.000394680942833681	0.992673548972354	0.00187593841702349	1	0.00695317009179652	0.999367155059135	0.0295596370775346	1	0.0136542921349608	0.203555591195661	Candidate Driver
PODN	0	1	0	0	0	1447.39179846005	0	0	0	0.000394847720228686	0.992312397298233	0.0018766710837419	1	0.00695317009179652	0.999367155059135	0.0295596370775346	1	0.0136588921470524	0.203555591195661	Candidate Driver
XKR4	0	1	0	0	0	1443.1137289914	0	0	0	0.000396099744953804	0.991987976762872	0.00188222303665686	1	0.00695317009179652	0.999367155059135	0.0295596370775346	1	0.0136937405231099	0.203555591195661	Candidate Driver
SLC44A2	0	1	0	0	0	1442.82581051665	0	0	0	0.000396184284605861	0.990624745715706	0.00188256332802728	1	0.00695317009179652	0.999367155059135	0.0295596370775346	1	0.0136958759233777	0.203555591195661	Candidate Driver
UNCX	0	1	0	0	0	1442.76574197514	0	0	0	0.000396201926566309	0.994582468674937	0.00188272822731861	1	0.00695317009179652	0.999367155059135	0.0295596370775346	1	0.013696910679155	0.203555591195661	Candidate Driver
AGAP6	0	1	0	0	0	1442.29140277842	0	0	0	0.000396341292283053	0.991459840360903	0.00188328251576153	1	0.00695317009179652	0.999367155059135	0.0295596370775346	1	0.0137003887760454	0.203555591195661	Candidate Driver
DDX3Y	0	1	0	0	0	1442.20021546436	0	0	0	0.000396368094967237	0.990514355048191	0.00188337629669744	1	0.00695317009179652	0.999367155059135	0.0295596370775346	1	0.0137009772246069	0.203555591195661	Candidate Driver
ZNF551	0	1	0	0	0	1441.77863831212	0	0	0	0.000396492054919761	0.990536468445155	0.00188392723544584	1	0.00695317009179652	0.999367155059135	0.0295596370775346	1	0.0137044341134527	0.203555591195661	Candidate Driver
ARX	0	1	0	0	0	1441.48091302542	0	0	0	0.00039657964303752	0.99404259159082	0.00188439609804225	1	0.00695317009179652	0.999367155059135	0.0295596370775346	1	0.0137073758850533	0.203555591195661	Candidate Driver
AGAP5	0	1	0	0	0	1435.06325886718	0	0	0	0.000398476841323436	0.99161618492166	0.00189276557958173	1	0.00697548008760303	0.999367155059135	0.0296523118790346	1	0.0137598686909974	0.204049805353111	Candidate Driver
MID1	0	1	0	0	0	1433.49280083706	0	0	0	0.000398943791497075	0.991360333602141	0.00189483126343959	1	0.00697548008760303	0.999367155059135	0.0296523118790346	1	0.0137728188158581	0.204049805353111	Candidate Driver
CD6	0	1	0	0	0	1432.64038615888	0	0	0	0.000399197688581432	0.990628558371004	0.00189593826490086	1	0.00697548008760303	0.999367155059135	0.0296523118790346	1	0.0137797578701288	0.204049805353111	Candidate Driver
ADAM21	0	1	0	0	0	1432.2556521753	0	0	0	0.000399312386885731	0.991742138245793	0.00189647644147239	1	0.00697548008760303	0.999367155059135	0.0296523118790346	1	0.0137831311068036	0.204049805353111	Candidate Driver
EIF4B	0	1	0	0	2	1422.94956752891	0	0	67.7652366882826	0.000402106388940782	0.989758347947894	0.00190881564925849	0.00180558193877085	0.00697548008760303	0.999367155059135	0.0296604089774435	1	4.67973886362216e-05	0.0435272799059666	Candidate Driver
LZTS2	0	1	0	0	1	1425.26587464958	0	0	30.9494961591261	0.000401407410703603	0.99165884526216	0.00190576853095037	0.0299798393021631	0.00697548008760303	0.999367155059135	0.0296604089774435	1	0.000615345728923744	0.113272966572591	Candidate Driver
FAM169A	0	1	0	0	0	1430.14417248916	0	0	0	0.000399943010735759	0.989669785789701	0.00189921699540552	1	0.00697548008760303	0.999367155059135	0.0296604089774435	1	0.0138003062553961	0.204102825454104	Candidate Driver
EGR4	0	1	0	0	0	1429.30387461844	0	0	0	0.000400194516421926	0.993967902918722	0.00190043775259829	1	0.00697548008760303	0.999367155059135	0.0296604089774435	1	0.0138079555105295	0.204102825454104	Candidate Driver
GGT7	0	1	0	0	0	1425.24486175917	0	0	0	0.000401413741026868	0.992068772393836	0.00190580659382833	1	0.00697548008760303	0.999367155059135	0.0296604089774435	1	0.0138415873269483	0.204284374638746	Candidate Driver
GOLIM4	0	1	0	0	0	1424.52752165738	0	0	0	0.000401629962622496	0.988205202964	0.00190665147204827	1	0.00697548008760303	0.999367155059135	0.0296604089774435	1	0.0138468784852196	0.204284374638746	Candidate Driver
DQX1	0	1	0	0	0	1422.94632843767	0	0	0	0.000402107368037918	0.990138770384548	0.00190883145767984	1	0.00697548008760303	0.999367155059135	0.0296604089774435	1	0.0138605291961358	0.204284374638746	Candidate Driver
KCNC1	0	1	0	0	0	1422.54713099327	0	0	0	0.000402228071022304	0.993777547264679	0.00190945451347968	1	0.00697548008760303	0.999367155059135	0.0296604089774435	1	0.013864430211328	0.204284374638746	Candidate Driver
REPS2	0	1	0	0	0	1421.41371176121	0	0	0	0.000402571160343035	0.99006714562664	0.0019108860488174	1	0.00697548008760303	0.999367155059135	0.0296604089774435	1	0.0138733924283703	0.204284374638746	Candidate Driver
CCDC62	0	1	0	0	0	1420.03778938076	0	0	0	0.000402988420945438	0.989500738307327	0.00191271887941136	1	0.00697641936656535	0.999367155059135	0.0296648958730982	1	0.0138848654142081	0.204296764011809	Candidate Driver
PDLIM2	0	1	0	0	0	1416.5943607544	0	0	0	0.000404036363255256	0.992500625076776	0.00191744631319857	1	0.00698826530721241	0.999367155059135	0.0297142325438901	1	0.013914449670171	0.204575413054327	Candidate Driver
MX2	0	1	0	0	0	1414.35565635803	0	0	0	0.000404720515247758	0.989594219603725	0.00192040068709498	1	0.00699250339042288	0.999367155059135	0.0297345590496465	1	0.0139329322067543	0.20462721233665	Candidate Driver
ZAP70	0	1	0	0	0	1412.7803358018	0	0	0	0.000405203286700684	0.99177694854837	0.00192260191812754	1	0.00699250339042288	0.999367155059135	0.0297345590496465	1	0.0139467001331847	0.20462721233665	Candidate Driver
MMP24	0	1	0	0	0	1411.52927365079	0	0	0	0.000405587484041847	0.992053305643216	0.00192431149944794	1	0.00699250339042288	0.999367155059135	0.0297345590496465	1	0.0139573912245687	0.20462721233665	Candidate Driver
ZRANB1	0	1	0	0	0	1411.01511634874	0	0	0	0.000405745585457362	0.989707781789677	0.00192494751549543	1	0.00699250339042288	0.999367155059135	0.0297345590496465	1	0.0139613682467776	0.20462721233665	Candidate Driver
NAALAD2	0	1	0	0	0	1409.86121442446	0	0	0	0.00040610084219983	0.989733467544004	0.00192652267180526	1	0.00699250339042288	0.999367155059135	0.0297349876798474	1	0.0139712168289803	0.20462721233665	Candidate Driver
ZNF185	0	1	0	0	1	1408.54640673166	0	0	30.052409313934	0.000406506375035809	0.990048048864638	0.00192832934155451	0.0308093692978251	0.0069932197875453	0.999367155059135	0.0297389860572324	1	0.000637537505254082	0.113272966572591	Candidate Driver
CSTF3	0	1	0	0	0	1403.4575754336	0	0	0	0.000408083392751113	0.988924338595712	0.00193528041663649	1	0.00700841454192414	0.999367155059135	0.0298021506323153	1	0.0140259507121953	0.205138701410754	Candidate Driver
NUAK1	0	1	0	0	0	1403.34292110551	0	0	0	0.00040811906080418	0.99196878136729	0.00193552685205711	1	0.00700841454192414	0.999367155059135	0.0298021506323153	1	0.0140274903025464	0.205138701410754	Candidate Driver
RHPN1	0	1	0	0	1	1397.77780090491	0	0	30.9033717237176	0.000409857637601596	0.991314227928247	0.00194321075500403	0.0300213982142586	0.0070307600385062	0.999367155059135	0.0298916805290803	1	0.000627089210627596	0.113272966572591	Candidate Driver
HSD17B4	0	1	0	0	0	1396.83990093118	0	0	0	0.000410152060947411	0.989227868768868	0.00194445257396703	1	0.0070307600385062	0.999367155059135	0.0298916805290803	1	0.0140832320918296	0.205797253138097	Candidate Driver
GPAT2	0	1	0	0	1	1385.33450512156	0	0	26.0504553098172	0.00041379753202464	0.989695737179199	0.00196060505228068	0.0351488381854646	0.00703675519945618	0.999367155059135	0.029972145333831	1	0.00072928314422771	0.115030841929465	Candidate Driver
KLHL36	0	1	0	0	0	1390.73788834006	0	0	0	0.00041207766914475	0.993134105878675	0.00195308362761948	1	0.00703675519945618	0.999367155059135	0.029972145333831	1	0.0141370946885019	0.206092028902837	Candidate Driver
ZYG11B	0	1	0	0	0	1389.40261657659	0	0	0	0.000412501384421837	0.990143937384382	0.00195488249094056	1	0.00703675519945618	0.999367155059135	0.029972145333831	1	0.0141483157918039	0.206092028902837	Candidate Driver
ZNF653	0	1	0	0	0	1388.55307043151	0	0	0	0.00041277140762741	0.992428694626677	0.00195613884527357	1	0.00703675519945618	0.999367155059135	0.029972145333831	1	0.0141561518043462	0.206092028902837	Candidate Driver
AKAP8L	0	1	0	0	0	1388.4296566917	0	0	0	0.000412810662522856	0.991122025131033	0.00195627956898836	1	0.00703675519945618	0.999367155059135	0.029972145333831	1	0.014157029462518	0.206092028902837	Candidate Driver
MTMR12	0	1	0	0	0	1386.64000968348	0	0	0	0.000413380721783985	0.989631235364559	0.0019587584462506	1	0.00703675519945618	0.999367155059135	0.029972145333831	1	0.0141724879332056	0.20609690965973	Candidate Driver
DPY19L1	0	1	0	0	0	1385.91969470192	0	0	0	0.000413610596815106	0.989552458794362	0.00195977322834884	1	0.00703675519945618	0.999367155059135	0.029972145333831	1	0.0141788152877895	0.20609690965973	Candidate Driver
FAM161B	0	1	0	0	0	1381.09430896652	0	0	0	0.000415156955736573	0.990697492232257	0.0019666504279563	1	0.007050990450174	0.999367155059135	0.0300302063811294	1	0.0142216820693719	0.206487156691141	Candidate Driver
NAA35	0	1	0	0	0	1380.43688769906	0	0	0	0.000415368504870783	0.988869193372331	0.00196752861333482	1	0.007050990450174	0.999367155059135	0.0300302063811294	1	0.0142271542183113	0.206487156691141	Candidate Driver
EPB41L5	0	1	0	0	0	1378.81361360309	0	0	0	0.000415891750243924	0.988715974520513	0.00196983798622363	1	0.00705364154694373	0.999367155059135	0.0300415926533915	1	0.0142415425129711	0.206539985606982	Candidate Driver
ADRA1D	0	1	0	0	0	1377.14204494831	0	0	0	0.000416431902805936	0.994391145803753	0.00197237574926501	1	0.0070563895052626	0.999367155059135	0.0300554954459395	1	0.0142573506452549	0.206593075945737	Candidate Driver
NRG3	0	1	0	0	0	1376.04173719451	0	0	0	0.000416788201939688	0.991101946088938	0.00197387777127267	1	0.0070563895052626	0.999367155059135	0.0300554954459395	1	0.0142667054423393	0.206593075945737	Candidate Driver
SETMAR	0	1	0	0	0	1370.2048272015	0	0	0	0.000418688244309795	0.991191357747929	0.00198228258476163	1	0.00708231804811358	0.999367155059135	0.0301595741478856	1	0.0143190306951543	0.20719276518731	Candidate Driver
SUSD1	0	1	0	0	0	1368.16320605833	0	0	0	0.000419356815046679	0.98981900179773	0.00198519781723305	1	0.00708738835350658	0.999367155059135	0.0301800326392012	1	0.0143371715201561	0.20719276518731	Candidate Driver
DUS3L	0	1	0	0	0	1366.86989370348	0	0	0	0.000419781410817666	0.991456672447828	0.00198712266929413	1	0.00708833004417598	0.999367155059135	0.0301854143977517	1	0.0143491470874799	0.20719276518731	Candidate Driver
RPS6KA1	0	1	0	0	0	1364.68981412266	0	0	0	0.000420499026749233	0.990662625351377	0.00199027255773698	1	0.00708873022719033	0.999367155059135	0.0301896450742122	1	0.0143687402611512	0.20719276518731	Candidate Driver
FEM1A	0	1	0	0	0	1364.55674931373	0	0	0	0.000420542904818744	0.993831229728747	0.00199054331333404	1	0.00708873022719033	0.999367155059135	0.0301896450742122	1	0.014370424202754	0.20719276518731	Candidate Driver
POLI	0	1	0	0	0	1362.76161002366	0	0	0	0.000421135721930921	0.989730690440515	0.00199305797038107	1	0.00708980927800352	0.999367155059135	0.0302039447624943	1	0.0143860621414476	0.20719276518731	Candidate Driver
DCLK2	0	1	0	0	0	1361.23754325716	0	0	0	0.000421640297212256	0.990603202749628	0.00199531468828407	1	0.00708980927800352	0.999367155059135	0.0302063400780449	1	0.0144000933283839	0.20719276518731	Candidate Driver
ZNF668	0	1	0	0	0	1359.39856311067	0	0	0	0.000422250697088233	0.99357398514328	0.00199808571352522	1	0.00708980927800352	0.999367155059135	0.0302063400780449	1	0.0144173187401999	0.20719276518731	Candidate Driver
ZFAND4	0	1	0	0	0	1358.2329563001	0	0	0	0.000422638478499771	0.990601411993658	0.00199972527982728	1	0.00708980927800352	0.999367155059135	0.0302063400780449	1	0.0144275088997655	0.20719276518731	Candidate Driver
PGGHG	0	1	0	0	0	1356.81961889728	0	0	0	0.000423109605505845	0.991039852184938	0.00200181942389288	1	0.00708980927800352	0.999367155059135	0.0302063400780449	1	0.0144405223759786	0.20719276518731	Candidate Driver
KLHL17	0	1	0	0	0	1355.37700960903	0	0	0	0.00042359154342686	0.991899285127546	0.00200397158816035	1	0.00708980927800352	0.999367155059135	0.0302063400780449	1	0.0144538941200189	0.20719276518731	Candidate Driver
CUL2	0	1	0	0	0	1354.05543556901	0	0	0	0.000424033983549621	0.988303789374385	0.00200581389458687	1	0.00708980927800352	0.999367155059135	0.0302063400780449	1	0.0144653388310612	0.20719276518731	Candidate Driver
RIOX1	0	1	0	0	0	1353.62370741857	0	0	0	0.000424178713270829	0.992617721900545	0.0020065828773691	1	0.00708980927800352	0.999367155059135	0.0302063400780449	1	0.0144701153781512	0.20719276518731	Candidate Driver
GNL2	0	1	0	0	0	1352.82898146358	0	0	0	0.000424445383073513	0.989331337124536	0.00200766723192003	1	0.00708980927800352	0.999367155059135	0.0302063400780449	1	0.0144768503605602	0.20719276518731	Candidate Driver
GPR149	0	1	0	0	0	1352.52631569605	0	0	0	0.000424547028040956	0.991942038517892	0.00200819328768753	1	0.00708980927800352	0.999367155059135	0.0302063400780449	1	0.0144801175092397	0.20719276518731	Candidate Driver
ELMO1	0	1	0	0	0	1351.51039791974	0	0	0	0.000424888552150948	0.989339245782061	0.00200962480331857	1	0.00708980927800352	0.999367155059135	0.0302063400780449	1	0.0144890074553453	0.20719276518731	Candidate Driver
EOMES	0	1	0	0	0	1349.18041891032	0	0	0	0.000425673847452845	0.991266250206	0.00201315186713558	1	0.00708980927800352	0.999367155059135	0.0302063400780449	1	0.0145109067484293	0.20719276518731	Candidate Driver
TYW1	0	1	0	0	0	1349.07623512219	0	0	0	0.000425709027380816	0.98946220253157	0.00201325224004967	1	0.00708980927800352	0.999367155059135	0.0302063400780449	1	0.0145115298663669	0.20719276518731	Candidate Driver
FAM161A	0	1	0	0	0	1348.15564781173	0	0	0	0.000426020129391191	0.990131698129283	0.00201464758776815	1	0.00708980927800352	0.999367155059135	0.0302063400780449	1	0.0145201917069209	0.20719276518731	Candidate Driver
MMP15	0	1	0	0	0	1347.79767449633	0	0	0	0.000426141221695153	0.991540408050069	0.00201522314633917	1	0.00708980927800352	0.999367155059135	0.0302063400780449	1	0.0145237642957591	0.20719276518731	Candidate Driver
HOOK1	0	1	0	0	0	1345.0293712131	0	0	0	0.000427079923539186	0.988371250513074	0.00201926676211617	1	0.00709928011308738	0.999367155059135	0.0302383838069369	1	0.0145488590672632	0.207323510598791	Candidate Driver
ANK3	0	2	0	0	0	453.811621968294	0	0	0	0.000457297397435497	0.977444809061584	0.0020211153806462	1	0.00734120867929867	0.999367155059135	0.0302383838069369	1	0.0145603289377972	0.207323510598791	Candidate Driver
GGN	0	1	0	0	0	1342.4718812083	0	0	0	0.000427950717483805	0.993539932746364	0.00202325930017588	1	0.00710320395519594	0.999367155059135	0.0302383838069369	1	0.0145736289045909	0.207323510598791	Candidate Driver
STIM1	0	1	0	0	0	1342.16547686443	0	0	0	0.000428055275817907	0.990893579480789	0.00202365536926108	1	0.00710320395519594	0.999367155059135	0.0302383838069369	1	0.0145760857004041	0.207323510598791	Candidate Driver
DDX17	0	1	0	0	0	1338.98408704257	0	0	0	0.000429143842623936	0.990092840834254	0.0020284356708643	1	0.00711512345113162	0.999367155059135	0.0302862625107447	1	0.0146057315517145	0.20759152181786	Candidate Driver
TLR2	0	1	0	0	0	1337.46537895318	0	0	0	0.000429665392982281	0.99169873657926	0.00203078390382105	1	0.007117629475472	0.999367155059135	0.0302977822172557	1	0.0146202903888928	0.207644863350306	Candidate Driver
THOP1	0	1	0	0	0	1332.45343052569	0	0	0	0.000431395352491704	0.991523857279499	0.00203841215253586	1	0.00714013186346303	0.999367155059135	0.0303879968371832	1	0.0146675661368227	0.208152678867753	Candidate Driver
ZNF280C	0	1	0	0	0	1330.93108340677	0	0	0	0.000431923498659281	0.989516186492922	0.00204068096377563	1	0.00714132562978514	0.999367155059135	0.0303963011068309	1	0.0146816214855778	0.208152678867753	Candidate Driver
ABCF3	0	1	0	0	0	1328.59133661204	0	0	0	0.00043273767752694	0.990318811860606	0.00204429803662787	1	0.00714132562978514	0.999367155059135	0.0303963011068309	1	0.0147040241373657	0.208152678867753	Candidate Driver
ENGASE	0	1	0	0	0	1328.01573156544	0	0	0	0.00043293843216885	0.990530569212422	0.00204518994899539	1	0.00714132562978514	0.999367155059135	0.0303963011068309	1	0.0147095472892644	0.208152678867753	Candidate Driver
JPH4	0	1	0	0	0	1327.97107308909	0	0	0	0.000432954015336162	0.991867845479132	0.00204529648892238	1	0.00714132562978514	0.999367155059135	0.0303963011068309	1	0.0147102070099089	0.208152678867753	Candidate Driver
BRINP2	0	1	0	0	0	1325.25292525893	0	0	0	0.000433904543908792	0.991633598314082	0.00204948208869571	1	0.00715086596548143	0.999367155059135	0.0304349674006003	1	0.0147361208533245	0.20836592959344	Candidate Driver
NUGGC	0	1	0	0	0	1319.7885827769	0	0	0	0.000435827726913196	0.989135019003741	0.00205788349168778	1	0.00717640582721849	0.999367155059135	0.0305361306380482	1	0.0147881097542294	0.208947291939171	Candidate Driver
DNAJC10	0	1	0	0	0	1317.0126056015	0	0	0	0.000436811091857892	0.988215045105037	0.00206218401692371	1	0.00718633018638673	0.999367155059135	0.030576333386733	1	0.0148147086451279	0.209169317652298	Candidate Driver
APBB2	0	1	0	0	0	1314.92803912986	0	0	0	0.000437552368758976	0.990273666869567	0.00206552257531245	1	0.00718633018638673	0.999367155059135	0.0306022219022391	1	0.0148353515546572	0.209306986398159	Candidate Driver
SOX30	0	1	0	0	0	1299.67090086585	0	0	0	0.000443053133539206	0.991323310752859	0.00208978327458265	1	0.00725443863168844	0.999367155059135	0.0308769054338665	1	0.0149851982999881	0.210694347281157	Candidate Driver
SLC6A5	0	1	0	0	0	1299.54532156124	0	0	0	0.000443098966832256	0.990496122886333	0.00208996037411591	1	0.00725443863168844	0.999367155059135	0.0308769054338665	1	0.0149862911196734	0.210694347281157	Candidate Driver
MFSD6	0	1	0	0	0	1299.40705498978	0	0	0	0.00044314944131274	0.991655359117807	0.00209021655971198	1	0.00725443863168844	0.999367155059135	0.0308769054338665	1	0.0149878719254178	0.210694347281157	Candidate Driver
TOP1	0	1	0	0	0	1298.94460421516	0	0	0	0.000443318341040611	0.988938130027166	0.0020908735413373	1	0.00725443863168844	0.999367155059135	0.0308769054338665	1	0.0149919257191532	0.210694347281157	Candidate Driver
ECE2	0	1	0	0	0	1298.21005683197	0	0	0	0.000443586875116253	0.990131845517426	0.00209209673578759	1	0.00725443863168844	0.999367155059135	0.0308769054338665	1	0.0149994726832131	0.210694347281157	Candidate Driver
CTCF	0	1	0	0	0	1296.26064245428	0	0	0	0.000444301071645059	0.990813209530613	0.00209526192876852	1	0.00725993995980566	0.999367155059135	0.0308998873547321	1	0.0150189982282576	0.210814514210517	Candidate Driver
DCLK1	0	1	0	0	0	1292.41152946252	0	0	0	0.000445717829533621	0.989495033024842	0.00210145444877341	1	0.00726707840802562	0.999367155059135	0.0309303444266726	1	0.0150571850247069	0.210948963605207	Candidate Driver
DHX40	0	1	0	0	0	1292.22948300846	0	0	0	0.000445785053420966	0.988877322332813	0.00210172821249766	1	0.00726707840802562	0.999367155059135	0.0309303444266726	1	0.0150588727946146	0.210948963605207	Candidate Driver
EPS8L2	0	1	0	0	0	1291.99282484692	0	0	0	0.000445872473098574	0.9901205058487	0.0021021560065172	1	0.00726707840802562	0.999367155059135	0.0309303444266726	1	0.0150615100992061	0.210948963605207	Candidate Driver
NUTM2D	0	1	0	0	0	1289.6325672909	0	0	0	0.000446746159352029	0.990654680029737	0.00210601733138494	1	0.00727257417620155	0.999367155059135	0.0309531349100853	1	0.0150853108189045	0.211053132856218	Candidate Driver
IMMT	0	1	0	0	0	1289.03847587978	0	0	0	0.000446966595654352	0.988865148341882	0.00210692654362987	1	0.00727257417620155	0.999367155059135	0.0309531349100853	1	0.0150909140583079	0.211053132856218	Candidate Driver
ANKEF1	0	1	0	0	0	1286.78281411488	0	0	0	0.000447805481317842	0.990865774336386	0.00211068423196459	1	0.00727697519251551	0.999367155059135	0.0309724764611069	1	0.0151140675577273	0.211137029146496	Candidate Driver
STAT5B	0	1	0	0	0	1286.27579040178	0	0	0	0.000447994465692436	0.989374537670951	0.00211146670295848	1	0.00727697519251551	0.999367155059135	0.0309724764611069	1	0.015118888015486	0.211137029146496	Candidate Driver
CNGB3	0	1	0	0	0	1283.55920833185	0	0	0	0.000449009669282074	0.988578234275595	0.00211590284447094	1	0.0072873055784834	0.999367155059135	0.03101387418715	1	0.0151462116426035	0.211330955934931	Candidate Driver
PFKM	0	1	0	0	0	1280.92342011651	0	0	0	0.000449998959702658	0.989850094258049	0.00212029908563383	1	0.00729530509908008	0.999367155059135	0.0310408429234441	1	0.0151732803349448	0.211330955934931	Candidate Driver
PROM2	0	1	0	0	0	1279.73592485573	0	0	0	0.000450446046935671	0.989312439431375	0.00212224634456448	1	0.00729530509908008	0.999367155059135	0.0310408429234441	1	0.0151852671528202	0.211330955934931	Candidate Driver
STAT5A	0	1	0	0	0	1279.21749436488	0	0	0	0.00045064150461116	0.989703555807171	0.00212311944530519	1	0.00729530509908008	0.999367155059135	0.0310408429234441	1	0.0151906411529086	0.211330955934931	Candidate Driver
ACAP2	0	1	0	0	0	1276.82354231894	0	0	0	0.000451546208629527	0.987712044703446	0.00212702187516056	1	0.00729762768491672	0.999367155059135	0.0310408429234441	1	0.0152146565125446	0.211330955934931	Candidate Driver
RPS6KA2	0	1	0	0	0	1275.30630759228	0	0	0	0.0004521214189529	0.990020200469457	0.00212963639108832	1	0.00729762768491672	0.999367155059135	0.0310408429234441	1	0.0152307421076991	0.211330955934931	Candidate Driver
ATRIP	0	1	0	0	0	1274.73003473418	0	0	0	0.000452340267214524	0.990415962593523	0.00213061134759274	1	0.00729762768491672	0.999367155059135	0.0310408429234441	1	0.015236739625909	0.211330955934931	Candidate Driver
CEP85L	0	1	0	0	0	1273.93481825754	0	0	0	0.000452642600676456	0.988119910846666	0.00213185774671776	1	0.00729762768491672	0.999367155059135	0.0310408429234441	1	0.0152444062940853	0.211330955934931	Candidate Driver
AFG3L2	0	1	0	0	0	1272.38764550365	0	0	0	0.000453231946553334	0.989421284970037	0.00213449696706991	1	0.00729762768491672	0.999367155059135	0.0310408429234441	1	0.0152606378760201	0.211330955934931	Candidate Driver
ZNF616	0	1	0	0	0	1272.14958483946	0	0	0	0.000453322760461172	0.989462335938599	0.00213489754071317	1	0.00729762768491672	0.999367155059135	0.0310408429234441	1	0.0152631011757774	0.211330955934931	Candidate Driver
CLCN5	0	1	0	0	0	1270.90395604051	0	0	0	0.000453798512069836	0.990199410030906	0.00213701349720585	1	0.00729762768491672	0.999367155059135	0.0310408429234441	1	0.0152761118562867	0.211330955934931	Candidate Driver
HYDIN	0	2	0	0	0	399.310694920796	0	0	0	0.000485158316578027	0.975217384947886	0.00213744908640101	1	0.00745872124105531	0.999367155059135	0.0310408429234441	1	0.0152787899649763	0.211330955934931	Candidate Driver
TMTC2	0	1	0	0	0	1270.59760467112	0	0	0	0.000453915667579685	0.990893953854973	0.00213755039040575	1	0.00729762768491672	0.999367155059135	0.0310408429234441	1	0.015279412794	0.211330955934931	Candidate Driver
ZNF33A	0	1	0	0	0	1269.84719578809	0	0	0	0.000454202888798938	0.988836504546953	0.0021387425078393	1	0.00729762768491672	0.999367155059135	0.0310408429234441	1	0.0152867417126121	0.211330955934931	Candidate Driver
SEMA3G	0	1	0	0	0	1256.50405146456	0	0	0	0.000459369601720883	0.990300330145946	0.00216148814808748	1	0.00735483436988815	0.999367155059135	0.0312759652592177	1	0.0154264508589501	0.212632594287701	Candidate Driver
SEMA4F	0	1	0	0	0	1256.35713118719	0	0	0	0.000459427127290191	0.99052865400371	0.0021617481470031	1	0.00735483436988815	0.999367155059135	0.0312759652592177	1	0.0154280464458264	0.212632594287701	Candidate Driver
LRRN4	0	1	0	0	0	1256.38594289291	0	0	0	0.00045941584517295	0.992678898846299	0.00216175992200285	1	0.00735483436988815	0.999367155059135	0.0312759652592177	1	0.0154281187070608	0.212632594287701	Candidate Driver
LRRC4B	0	1	0	0	0	1255.71899299178	0	0	0	0.00045967714811801	0.994144662309049	0.00216293999348416	1	0.00735483436988815	0.999367155059135	0.0312759652592177	1	0.0154353602861771	0.212632594287701	Candidate Driver
LRP1	0	2	0	0	0	402.919230010834	0	0	0	0.000488921635972583	0.976502413051038	0.00216308065307558	1	0.00745872124105531	0.999367155059135	0.0312759652592177	1	0.0154362234092081	0.212632594287701	Candidate Driver
RBSN	0	1	0	0	0	1250.55869489743	0	0	0	0.000461708688771156	0.989901060183756	0.00217174250735486	1	0.00738119314760943	0.999367155059135	0.0313775970085195	1	0.0154893571489658	0.213211666887197	Candidate Driver
CCPG1	0	1	0	0	0	1247.65230019055	0	0	0	0.000462860591866621	0.988744403724693	0.0021767552741202	1	0.00738690052191763	0.999367155059135	0.0314057064703564	1	0.0155200907840921	0.213286487276872	Candidate Driver
AVIL	0	1	0	0	0	1245.97175601075	0	0	0	0.000463529198851176	0.989122150837486	0.00217970320092764	1	0.00738690052191763	0.999367155059135	0.0314057064703564	1	0.0155381593440915	0.213286487276872	Candidate Driver
ANAPC4	0	1	0	0	0	1245.71570442547	0	0	0	0.000463631234052575	0.987516518229939	0.00218008663437741	1	0.00738690052191763	0.999367155059135	0.0314057064703564	1	0.0155405092077858	0.213286487276872	Candidate Driver
PCSK4	0	1	0	0	0	1245.08516498917	0	0	0	0.000463882686752903	0.990789182759024	0.00218131143894207	1	0.00738690052191763	0.999367155059135	0.0314057064703564	1	0.0155480149446511	0.213286487276872	Candidate Driver
APLP2	0	1	0	0	0	1243.92773612776	0	0	0	0.000464344947562312	0.989609262320865	0.00218329977332588	1	0.00738690052191763	0.999367155059135	0.0314057064703564	1	0.0155601982118213	0.213286487276872	Candidate Driver
DDN	0	1	0	0	0	1243.85961760283	0	0	0	0.000464372181019801	0.99198232893437	0.00218349416342611	1	0.00738690052191763	0.999367155059135	0.0314057064703564	1	0.0155613892153504	0.213286487276872	Candidate Driver
SLC39A6	0	1	0	0	0	1240.57657637258	0	0	0	0.000465688412613852	0.990973092356692	0.00218923828828033	1	0.00740171094854241	0.999367155059135	0.0314647740819706	1	0.0155965749363448	0.213616382021954	Candidate Driver
EVI5	0	1	0	0	0	1239.13283665131	0	0	0	0.000466269530807084	0.988005053276274	0.00219167954124166	1	0.00740482256528011	0.999367155059135	0.0314763184338564	1	0.0156115243010256	0.21366883972116	Candidate Driver
AP1G1	0	1	0	0	0	1237.30320134059	0	0	0	0.000467008001780123	0.989139988917584	0.00219496254283436	1	0.00741042589777608	0.999367155059135	0.0314999254840216	1	0.0156316239481366	0.21379166248213	Candidate Driver
SPIRE1	0	1	0	0	0	1233.55238758344	0	0	0	0.000468529015382524	0.990003643162927	0.00220166241832365	1	0.00742842702936516	0.999367155059135	0.0315724962914233	1	0.0156726276260064	0.214188486363267	Candidate Driver
RASEF	0	1	0	0	0	1232.58172522485	0	0	0	0.000468924202344567	0.98869204761838	0.00220334646726372	1	0.00742856345610322	0.999367155059135	0.0315730840529006	1	0.0156829309072188	0.214188486363267	Candidate Driver
ERCC2	0	1	0	0	0	1229.22631891443	0	0	0	0.000470295293633627	0.9902019073532	0.0022094113302048	1	0.00744414692130459	0.999367155059135	0.0316363994941993	1	0.0157200260526784	0.214542628287122	Candidate Driver
HNRNPM	0	1	0	0	0	1227.12467387027	0	0	0	0.000471158043285125	0.991504762789759	0.00221323364529302	1	0.00744794404213948	0.999367155059135	0.0316524610829472	1	0.0157433963164956	0.214606279893066	Candidate Driver
ANKRD20A1	0	1	0	0	0	1226.75439885258	0	0	0	0.00047131036403214	0.989296915367276	0.00221382741962328	1	0.00744794404213948	0.999367155059135	0.0316524610829472	1	0.0157470261578488	0.214606279893066	Candidate Driver
KLHDC7A	0	1	0	0	0	1224.72245283071	0	0	0	0.000472147954866831	0.992692150440485	0.00221760391218817	1	0.00745504938432294	0.999367155059135	0.0316828823617903	1	0.0157701087599815	0.214641845102567	Candidate Driver
MTSS2	0	1	0	0	0	1222.45111294311	0	0	0	0.0004730876546718	0.991247591066444	0.00222168041146309	1	0.00745872124105531	0.999367155059135	0.0317175414462665	1	0.0157950178395719	0.214641845102567	Candidate Driver
NTRK1	0	1	0	0	0	1219.92469862342	0	0	0	0.000474137159751975	0.990682736767835	0.00222625980140456	1	0.00745872124105531	0.999367155059135	0.0317593231950928	1	0.0158229908668177	0.214641845102567	Candidate Driver
CPT1C	0	1	0	0	1	1201.03697248415	0	0	25.7912467992717	0.000482128936066917	0.989845815917098	0.00226121227426712	0.0354725144502325	0.00745872124105531	0.999367155059135	0.0317634632493852	1	0.000836667817109005	0.123760942511769	Candidate Driver
EFHB	0	1	0	0	0	1216.12130575827	0	0	0	0.000475725692412499	0.990255593595575	0.00223320237296187	1	0.00745872124105531	0.999367155059135	0.0317634632493852	1	0.0158653813387968	0.214641845102567	Candidate Driver
NDST4	0	1	0	0	0	1215.80102913512	0	0	0	0.00047585993170296	0.988861591564841	0.00223373910072056	1	0.00745872124105531	0.999367155059135	0.0317634632493852	1	0.0158686576315878	0.214641845102567	Candidate Driver
DCLK3	0	1	0	0	0	1212.55502036798	0	0	0	0.000477224611341032	0.991510445192227	0.00223980535489376	1	0.00745872124105531	0.999367155059135	0.0317634632493852	1	0.0159056782927414	0.214641845102567	Candidate Driver
ZDHHC8	0	1	0	0	0	1211.90749833722	0	0	0	0.000477497750811295	0.992012795047386	0.00224101566457435	1	0.00745872124105531	0.999367155059135	0.0317634632493852	1	0.0159130625085088	0.214641845102567	Candidate Driver
ADAM15	0	1	0	0	0	1211.10112843837	0	0	0	0.000477838320639967	0.988765848426527	0.00224239660573333	1	0.00745872124105531	0.999367155059135	0.0317634632493852	1	0.015921486964977	0.214641845102567	Candidate Driver
OTUD7B	0	1	0	0	0	1210.65354131218	0	0	0	0.00047802756244586	0.990546514248453	0.00224328986070443	1	0.00745872124105531	0.999367155059135	0.0317634632493852	1	0.0159269358300587	0.214641845102567	Candidate Driver
MAP4K1	0	1	0	0	0	1210.44678242048	0	0	0	0.000478115030168369	0.988478586597996	0.00224359628383419	1	0.00745872124105531	0.999367155059135	0.0317634632493852	1	0.0159288049325552	0.214641845102567	Candidate Driver
FGFR2	0	1	0	0	0	1209.83570184338	0	0	0	0.000478373724766779	0.99028839692147	0.00224479633123886	1	0.00745872124105531	0.999367155059135	0.0317634632493852	1	0.0159361245110868	0.214641845102567	Candidate Driver
MUSK	0	1	0	0	0	1208.51957396257	0	0	0	0.000478931817997186	0.99009128592009	0.00224723215805356	1	0.00745872124105531	0.999367155059135	0.0317634632493852	1	0.0159509796399426	0.214641845102567	Candidate Driver
MCM8	0	1	0	0	0	1208.23265304102	0	0	0	0.00047905365236578	0.988371222831271	0.00224769996271812	1	0.00745872124105531	0.999367155059135	0.0317634632493852	1	0.0159538322902831	0.214641845102567	Candidate Driver
EFR3A	0	1	0	0	0	1207.45506345117	0	0	0	0.000479384140682937	0.988361615604323	0.00224914586641933	1	0.00745872124105531	0.999367155059135	0.0317634632493852	1	0.01596264872606	0.214641845102567	Candidate Driver
AREL1	0	1	0	0	0	1207.21399967452	0	0	0	0.000479486686662423	0.988982282272304	0.00224961946581426	1	0.00745872124105531	0.999367155059135	0.0317634632493852	1	0.0159655363086812	0.214641845102567	Candidate Driver
HDGFL2	0	1	0	0	0	1205.97684535151	0	0	0	0.000480013630009601	0.990857838976398	0.00225199221277095	1	0.00745872124105531	0.999367155059135	0.0317634632493852	1	0.0159800016822552	0.214641845102567	Candidate Driver
LRCH3	0	1	0	0	0	1203.94292463424	0	0	0	0.000480882389874093	0.988263878708193	0.0022556975705379	1	0.00745872124105531	0.999367155059135	0.0317634632493852	1	0.0160025862743101	0.214641845102567	Candidate Driver
MARCHF10	0	1	0	0	0	1203.38419708402	0	0	0	0.000481121577112442	0.989252000001587	0.00225678339760949	1	0.00745872124105531	0.999367155059135	0.0317634632493852	1	0.0160092033645992	0.214641845102567	Candidate Driver
CATSPER1	0	1	0	0	0	1203.25025941529	0	0	0	0.000481178949196415	0.990903877249532	0.00225709251369777	1	0.00745872124105531	0.999367155059135	0.0317634632493852	1	0.0160110870396097	0.214641845102567	Candidate Driver
TSC22D2	0	1	0	0	0	1202.98304239256	0	0	0	0.000481293451078169	0.991227543799484	0.00225760371747941	1	0.00745872124105531	0.999367155059135	0.0317634632493852	1	0.016014202092855	0.214641845102567	Candidate Driver
ZC3H12B	0	1	0	0	0	1201.57054979238	0	0	0	0.000481899581029399	0.990926669619561	0.00226024587674956	1	0.00745872124105531	0.999367155059135	0.0317634632493852	1	0.0160303004162675	0.214641845102567	Candidate Driver
FAM91A1	0	1	0	0	0	1200.57359340659	0	0	0	0.000482328288858747	0.988193287922533	0.00226201981234808	1	0.00745872124105531	0.999367155059135	0.0317634632493852	1	0.0160411070356624	0.214641845102567	Candidate Driver
EML1	0	1	0	0	0	1199.64094992211	0	0	0	0.000482730012092758	0.988699705505941	0.00226379772937901	1	0.00745872124105531	0.999367155059135	0.0317634632493852	1	0.0160519365136497	0.214641845102567	Candidate Driver
UHRF2	0	1	0	0	0	1199.43482580109	0	0	0	0.000482818884878888	0.98928563256929	0.00226420938216121	1	0.00745872124105531	0.999367155059135	0.0317634632493852	1	0.0160544437345441	0.214641845102567	Candidate Driver
GPLD1	0	1	0	0	0	1198.69214889816	0	0	0	0.000483139362217555	0.989077092017413	0.00226560302402068	1	0.00745872124105531	0.999367155059135	0.0317634632493852	1	0.0160629313227845	0.214641845102567	Candidate Driver
E2F8	0	1	0	0	0	1197.01424951999	0	0	0	0.000483864926533184	0.989711984275356	0.00226880015001352	1	0.00745872124105531	0.999367155059135	0.0317634632493852	1	0.016082399291384	0.214641845102567	Candidate Driver
HNRNPUL2	0	1	0	0	0	1196.4686980088	0	0	0	0.000484101292250072	0.989404533466958	0.00226982233827966	1	0.00745872124105531	0.999367155059135	0.0317634632493852	1	0.0160886226586557	0.214641845102567	Candidate Driver
CDHR3	0	1	0	0	0	1195.31047033598	0	0	0	0.000484603850171461	0.990215451609919	0.00227204939659786	1	0.00745872124105531	0.999367155059135	0.0317634632493852	1	0.0161021800171319	0.214641845102567	Candidate Driver
ADGRE5	0	1	0	0	0	1194.48304327356	0	0	0	0.000484963493704638	0.98927722603912	0.00227358758281948	1	0.00745872124105531	0.999367155059135	0.0317634632493852	1	0.0161115425484457	0.214641845102567	Candidate Driver
HSPA4L	0	1	0	0	0	1193.33146421987	0	0	0	0.000485464894313559	0.989073751027501	0.00227577190880845	1	0.00745872124105531	0.999367155059135	0.0317634632493852	1	0.0161248361730316	0.214641845102567	Candidate Driver
PRDM13	0	1	0	0	0	1193.25407541401	0	0	0	0.000485498625706904	0.99290421439192	0.00227604279144245	1	0.00745872124105531	0.999367155059135	0.0317634632493852	1	0.0161264845958391	0.214641845102567	Candidate Driver
TAF5	0	1	0	0	0	1192.66853244778	0	0	0	0.000485753993391902	0.989985867676767	0.00227706997350685	1	0.00745872124105531	0.999367155059135	0.0317634632493852	1	0.0161327350925288	0.214641845102567	Candidate Driver
PCDHB11	0	1	0	0	0	1191.57912720443	0	0	0	0.000486229800806148	0.992477212984613	0.00227922826087512	1	0.00745872124105531	0.999367155059135	0.0317634632493852	1	0.0161458669589125	0.214641845102567	Candidate Driver
SEMA4G	0	1	0	0	0	1191.43833205728	0	0	0	0.000486291360385582	0.990735782338764	0.00227944503647493	1	0.00745872124105531	0.999367155059135	0.0317634632493852	1	0.0161471857936591	0.214641845102567	Candidate Driver
NUTM2B	0	1	0	0	0	1189.43155531202	0	0	0	0.000487170427369565	0.99044111960854	0.00228327767383629	1	0.00745872124105531	0.999367155059135	0.0317696646169283	1	0.0161704996617507	0.214641845102567	Candidate Driver
SLC4A1AP	0	1	0	0	0	1189.26703195571	0	0	0	0.000487242633574025	0.989740430251603	0.0022835683687471	1	0.00745872124105531	0.999367155059135	0.0317696646169283	1	0.0161722676913484	0.214641845102567	Candidate Driver
ITCH	0	1	0	0	0	1188.5578528232	0	0	0	0.000487554116950673	0.987763479975181	0.00228484994278699	1	0.00745872124105531	0.999367155059135	0.0317696646169283	1	0.0161800618855932	0.214641845102567	Candidate Driver
ZNF341	0	1	0	0	0	1185.8358234577	0	0	0	0.000488753276719933	0.990684751663498	0.00229020353978482	1	0.00745872124105531	0.999367155059135	0.0317739225648377	1	0.0162126132773618	0.214641845102567	Candidate Driver
CHAMP1	0	1	0	0	0	1185.30776527979	0	0	0	0.000488986570443051	0.990744955560107	0.00229122498362966	1	0.00745872124105531	0.999367155059135	0.0317739225648377	1	0.016218822523784	0.214641845102567	Candidate Driver
GPRASP2	0	1	0	0	0	1184.90326698296	0	0	0	0.000489165422277726	0.990879443010076	0.00229201094326004	1	0.00745872124105531	0.999367155059135	0.0317739225648377	1	0.016223599977182	0.214641845102567	Candidate Driver
DHX15	0	1	0	0	0	1184.85136356578	0	0	0	0.000489188380943362	0.988766340659329	0.00229203382638177	1	0.00745872124105531	0.999367155059135	0.0317739225648377	1	0.0162237390681349	0.214641845102567	Candidate Driver
SH2B2	0	1	0	0	0	1183.46294311093	0	0	0	0.00048980330459103	0.991996571279074	0.0022948325402774	1	0.00745872124105531	0.999367155059135	0.0317739225648377	1	0.0162407488268018	0.214641845102567	Candidate Driver
NEK4	0	1	0	0	0	1182.81170060935	0	0	0	0.000490092253665364	0.988466089690415	0.00229597058278153	1	0.00745872124105531	0.999367155059135	0.0317739225648377	1	0.016247664537535	0.214641845102567	Candidate Driver
PCDHB14	0	1	0	0	0	1182.48917548499	0	0	0	0.000490235477073941	0.992352718448802	0.0022967307682431	1	0.00745872124105531	0.999367155059135	0.0317739225648377	1	0.0162522837543836	0.214641845102567	Candidate Driver
PEG10	0	1	0	0	0	1177.46849275984	0	0	0	0.000492475532625547	0.991016266548663	0.00230647536065698	1	0.00748687486940863	0.999367155059135	0.0318857773599889	1	0.0163114738719649	0.215275605716811	Candidate Driver
VPS16	0	1	0	0	0	1176.03977518328	0	0	0	0.000493116614043054	0.988791638094343	0.00230919353212011	1	0.00749069474739236	0.999367155059135	0.0319004046824012	1	0.0163279771024638	0.215345509952604	Candidate Driver
MCM6	0	1	0	0	0	1172.95378300831	0	0	0	0.00049450687800634	0.988939639908147	0.00231526973772977	1	0.00750588006932846	0.999367155059135	0.0319613672990053	1	0.0163648568902421	0.215683875173452	Candidate Driver
SECISBP2	0	1	0	0	0	1171.13578665677	0	0	0	0.000495329467858907	0.988683278108407	0.0023188502965682	1	0.00751243177141023	0.999367155059135	0.0319878157206421	1	0.0163865817742747	0.215822176404703	Candidate Driver
MCPH1	0	1	0	0	0	1167.2722010612	0	0	0	0.000497086479723796	0.989533875413391	0.00232655280649297	1	0.00752719763149919	0.999367155059135	0.0320485230935426	1	0.0164332976877373	0.216143870999155	Candidate Driver
MZF1	0	1	0	0	0	1167.29382606815	0	0	0	0.000497076611817859	0.991788043776901	0.00232658668377872	1	0.00752719763149919	0.999367155059135	0.0320485230935426	1	0.016433503097927	0.216143870999155	Candidate Driver
RIPK4	0	1	0	0	0	1164.47783911968	0	0	0	0.000498364808893204	0.992137772349182	0.00233221839519693	1	0.00754061273046598	0.999367155059135	0.0321030864484987	1	0.0164676433418699	0.216296810975647	Candidate Driver
CEP97	0	1	0	0	0	1163.4767574885	0	0	0	0.00049882432530024	0.988761894116049	0.00233410514351373	1	0.00754162725017263	0.999367155059135	0.0321060590105654	1	0.0164790780384877	0.216299155455997	Candidate Driver
JPH2	0	1	0	0	0	1160.28293658891	0	0	0	0.000500295867403522	0.992638038108982	0.00234065706374265	1	0.00755289692657079	0.999367155059135	0.0321526567065922	1	0.0165187743180368	0.216538861800652	Candidate Driver
RSBN1	0	1	0	0	0	1160.15316326702	0	0	0	0.000500355838235045	0.990131042262613	0.00234083923462336	1	0.00755289692657079	0.999367155059135	0.0321526567065922	1	0.0165198777789215	0.216538861800652	Candidate Driver
SLFN13	0	1	0	0	0	1156.78613048959	0	0	0	0.000501916704822913	0.99085421658103	0.00234767213271858	1	0.00757051130288627	0.999367155059135	0.0322234769302288	1	0.016561256359074	0.216933266663917	Candidate Driver
COPG2	0	1	0	0	0	1155.48790653063	0	0	0	0.000502521054980942	0.988806509719624	0.00235023063933393	1	0.00757368203334415	0.999367155059135	0.0322355688547043	1	0.0165767450114179	0.216988237152185	Candidate Driver
GPRC6A	0	1	0	0	0	1153.10283952155	0	0	0	0.000503635043211825	0.989964068258257	0.00235513307886004	1	0.00758452271971664	0.999367155059135	0.0322797697884269	1	0.0166064155537893	0.217104874402612	Candidate Driver
DTHD1	0	1	0	0	0	1152.03461837515	0	0	0	0.000504135531109062	0.989667504157469	0.00235730378953647	1	0.00758611461690818	0.999367155059135	0.0322864929577568	1	0.0166195498671026	0.217104874402612	Candidate Driver
TYRO3	0	1	0	0	0	1150.07728544459	0	0	0	0.000505055099959573	0.989559802840958	0.00236130808047497	1	0.00759400532145786	0.999367155059135	0.0323183020472984	1	0.0166437733763283	0.217273606793155	Candidate Driver
MICALL1	0	1	0	0	0	1145.84189317513	0	0	0	0.000507056107367454	0.990791467817801	0.00237007365358588	1	0.00761758993565689	0.999367155059135	0.032415185286339	1	0.016696776042352	0.217692014514011	Candidate Driver
LONRF2	0	1	0	0	0	1143.95201748152	0	0	0	0.000507953952186724	0.990392998792516	0.0023739717508604	1	0.00761758993565689	0.999367155059135	0.0324158027186801	1	0.0167203361903797	0.217692014514011	Candidate Driver
AMPD2	0	1	0	0	0	1143.87826522548	0	0	0	0.000507989053095903	0.990677450608193	0.00237413472150572	1	0.00761758993565689	0.999367155059135	0.0324158027186801	1	0.0167213210475038	0.217692014514011	Candidate Driver
NYAP1	0	1	0	0	0	1143.39472668478	0	0	0	0.000508219300285773	0.991964919689516	0.00237517954974509	1	0.00761758993565689	0.999367155059135	0.0324158027186801	1	0.0167276348423951	0.217692014514011	Candidate Driver
CDH15	0	1	0	0	0	1141.91156318342	0	0	0	0.000508926805840915	0.991193913072203	0.0023782375772925	1	0.00761758993565689	0.999367155059135	0.0324178349887857	1	0.0167461115634084	0.217692014514011	Candidate Driver
TELO2	0	1	0	0	0	1140.77500065688	0	0	0	0.000509470269688728	0.990350869753904	0.00238057586323992	1	0.00761758993565689	0.999367155059135	0.0324178349887857	1	0.0167602369246682	0.217692014514011	Candidate Driver
PIK3R5	0	1	0	0	0	1140.66095550501	0	0	0	0.000509524864240829	0.990047990898307	0.00238080256627382	1	0.00761758993565689	0.999367155059135	0.0324178349887857	1	0.0167616062937957	0.217692014514011	Candidate Driver
RASA3	0	1	0	0	0	1139.4261962565	0	0	0	0.000510116683866801	0.989892642421491	0.00238337446676018	1	0.00761758993565689	0.999367155059135	0.0324178349887857	1	0.0167771400009915	0.217692014514011	Candidate Driver
AMER3	0	1	0	0	0	1139.27047484785	0	0	0	0.000510191415861283	0.991742927675117	0.00238376357406089	1	0.00761758993565689	0.999367155059135	0.0324178349887857	1	0.0167794898808086	0.217692014514011	Candidate Driver
MTBP	0	1	0	0	0	1137.99053975842	0	0	0	0.000510806473638215	0.987885105064249	0.00238629499819287	1	0.00761811835150603	0.999367155059135	0.0324191317282273	1	0.0167947759966156	0.217692014514011	Candidate Driver
GANC	0	1	0	0	0	1137.54751396676	0	0	0	0.000511019699994342	0.988097532171268	0.00238723310758959	1	0.00761811835150603	0.999367155059135	0.0324191317282273	1	0.0168004401292817	0.217692014514011	Candidate Driver
RAPGEF3	0	1	0	0	0	1136.27994926456	0	0	0	0.000511630728931789	0.988849366165772	0.00238992635321533	1	0.00762131479624283	0.999367155059135	0.0324327858780973	1	0.0168166994050172	0.217755859681139	Candidate Driver
PLEKHH3	0	1	0	0	0	1133.60209506705	0	0	0	0.000512926262289048	0.991155096146029	0.00239565373692319	1	0.00763448262056244	0.999367155059135	0.0324875668374848	1	0.0168512658578481	0.218021071509137	Candidate Driver
FAM47A	0	1	0	0	0	1132.72665957801	0	0	0	0.00051335117637541	0.992189197038872	0.00239753603431814	1	0.00763448262056244	0.999367155059135	0.0324880478617445	1	0.0168626230876349	0.218021071509137	Candidate Driver
FAM83G	0	1	0	0	0	1131.99547237401	0	0	0	0.000513706600145047	0.991767794408215	0.00239907056181388	1	0.00763448262056244	0.999367155059135	0.0324880478617445	1	0.0168718808824533	0.218021071509137	Candidate Driver
ANO5	0	1	0	0	0	1130.42710619416	0	0	0	0.000514470583122595	0.988020894289776	0.00240225321118304	1	0.00763552342042078	0.999367155059135	0.0324917091614236	1	0.0168910786580334	0.218021071509137	Candidate Driver
DPP8	0	1	0	0	0	1130.22060601449	0	0	0	0.000514571337918657	0.988725675951048	0.00240272266436214	1	0.00763552342042078	0.999367155059135	0.0324917091614236	1	0.0168939100477261	0.218021071509137	Candidate Driver
LRP12	0	1	0	0	0	1129.02541298577	0	0	0	0.000515155245393362	0.989741849100855	0.00240530528806704	1	0.00763828950268429	0.999367155059135	0.0325037597858623	1	0.0169094848582629	0.218075611433812	Candidate Driver
OSBPL8	0	1	0	0	1	1125.05189500036	0	0	23.2990589063084	0.000517105775109106	0.98761825447223	0.00241370176574107	0.038918901316422	0.00764820037792324	0.999367155059135	0.0325442713002126	1	0.000965019141946022	0.128693320468779	Candidate Driver
TBCK	0	1	0	0	0	1126.55085313155	0	0	0	0.000516368281241908	0.988413564132301	0.00241052910427164	1	0.00764820037792324	0.999367155059135	0.0325442713002126	1	0.0169409792113449	0.21833524917854	Candidate Driver
EML2	0	1	0	0	0	1125.56811401721	0	0	0	0.000516851562378573	0.989667717020295	0.00241268397556715	1	0.00764820037792324	0.999367155059135	0.0325442713002126	1	0.0169539676165658	0.218356194182257	Candidate Driver
DZIP1	0	1	0	0	0	1124.42316756252	0	0	0	0.000517415720821202	0.988215590099768	0.00241507758503867	1	0.00764820037792324	0.999367155059135	0.0325442713002126	1	0.0169683927509253	0.2183956028813	Candidate Driver
HACE1	0	1	0	0	0	1122.39955722628	0	0	0	0.000518415759427238	0.987742147272277	0.00241940629424398	1	0.00765709241595219	0.999367155059135	0.0325797556763786	1	0.0169944737789003	0.218584878269979	Candidate Driver
COPG1	0	1	0	0	0	1118.90008256186	0	0	0	0.000520154032476849	0.989509724184757	0.00242704312808961	1	0.00767686627348321	0.999367155059135	0.0326597064071218	1	0.0170404678060101	0.219012912934403	Candidate Driver
COL9A1	0	1	0	0	0	1116.71437358476	0	0	0	0.00052124547872745	0.987744291061111	0.00243171254225205	1	0.0076791943732805	0.999367155059135	0.0326723726415667	1	0.0170685782407335	0.219012912934403	Candidate Driver
KIFC3	0	1	0	0	0	1115.97738812085	0	0	0	0.000521614499621625	0.989829651968232	0.00243340638302036	1	0.0076791943732805	0.999367155059135	0.0326723726415667	1	0.017078773148723	0.219012912934403	Candidate Driver
RPS6KA4	0	1	0	0	0	1115.14509544369	0	0	0	0.000522031852713711	0.990786423071873	0.00243525641137887	1	0.0076791943732805	0.999367155059135	0.0326723726415667	1	0.017089906773241	0.219012912934403	Candidate Driver
OSBPL7	0	1	0	0	0	1114.7688729461	0	0	0	0.000522220722284361	0.988899933230135	0.00243600421992396	1	0.0076791943732805	0.999367155059135	0.0326723726415667	1	0.0170944067483296	0.219012912934403	Candidate Driver
MOCOS	0	1	0	0	0	1113.97180869196	0	0	0	0.000522621299562043	0.989498714710954	0.00243777042191751	1	0.0076791943732805	0.999367155059135	0.0326723726415667	1	0.017105034045359	0.219012912934403	Candidate Driver
KLHL29	0	1	0	0	0	1113.79641723063	0	0	0	0.00052270952540856	0.990328368290198	0.00243818600999202	1	0.0076791943732805	0.999367155059135	0.0326723726415667	1	0.0171075344668266	0.219012912934403	Candidate Driver
TTF1	0	1	0	0	0	1111.83809811242	0	0	0	0.000523696571270493	0.989669408117694	0.00244245132212306	1	0.00768781765739786	0.999367155059135	0.0327067209797329	1	0.0171331929926843	0.219195363879775	Candidate Driver
DAG1	0	1	0	0	0	1110.40653746799	0	0	0	0.000524420408977599	0.992267766781152	0.00244568750681684	1	0.00769256685413248	0.999367155059135	0.0327272500912203	1	0.0171526557016314	0.219298357925847	Candidate Driver
WWP2	0	1	0	0	0	1108.30469279619	0	0	0	0.000525486687426135	0.989062115013628	0.00245020625861081	1	0.00770232813545432	0.999367155059135	0.0327649015069348	1	0.0171798247227971	0.219499675447652	Candidate Driver
AGO2	0	1	0	0	0	1105.57775531562	0	0	0	0.000526876367579532	0.990362987148807	0.0024562959323976	1	0.00771660206128295	0.999367155059135	0.0328224496086288	1	0.01721642574135	0.219723536686107	Candidate Driver
LGR4	0	1	0	0	0	1104.8202649266	0	0	0	0.00052726366082767	0.989041307198159	0.00245792594644134	1	0.00771660206128295	0.999367155059135	0.0328224496086288	1	0.017226220119291	0.219723536686107	Candidate Driver
RFX6	0	1	0	0	0	1102.47165356024	0	0	0	0.000528467990872583	0.988061036332286	0.00246311392377441	1	0.00771715762348628	0.999367155059135	0.0328273731555088	1	0.0172573862849892	0.219723536686107	Candidate Driver
MSH4	0	1	0	0	0	1101.55738185989	0	0	0	0.000528938259906742	0.987502051376732	0.00246512995441484	1	0.00771715762348628	0.999367155059135	0.0328273731555088	1	0.0172694944032779	0.219723536686107	Candidate Driver
IPO11	0	1	0	0	0	1101.11241418526	0	0	0	0.000529167429574651	0.986494146335842	0.0024660744538314	1	0.00771715762348628	0.999367155059135	0.0328273731555088	1	0.0172751664237638	0.219723536686107	Candidate Driver
ZNF512B	0	1	0	0	0	1100.76713418004	0	0	0	0.000529345390417602	0.990390159844217	0.00246702180686187	1	0.00771715762348628	0.999367155059135	0.0328273731555088	1	0.0172808552177306	0.219723536686107	Candidate Driver
DSE	0	1	0	0	0	1100.0470709143	0	0	0	0.000529716892434751	0.989845278431928	0.00246861430726319	1	0.00771715762348628	0.999367155059135	0.0328273731555088	1	0.0172904172604456	0.219723536686107	Candidate Driver
SMCR8	0	1	0	0	0	1099.50679336777	0	0	0	0.000529995970190211	0.991692069384524	0.00246989238341722	1	0.00771715762348628	0.999367155059135	0.0328273731555088	1	0.0172980906245106	0.219723536686107	Candidate Driver
C6	0	1	0	0	0	1099.28073178484	0	0	0	0.00053011282592641	0.987970888163774	0.00247025299661041	1	0.00771715762348628	0.999367155059135	0.0328273731555088	1	0.0173002555685928	0.219723536686107	Candidate Driver
HNRNPUL1	0	1	0	0	0	1096.69814184446	0	0	0	0.000531451376431735	0.98912450094291	0.00247611622838106	1	0.0077307870170418	0.999367155059135	0.0328825497198138	1	0.017335448144899	0.220025080285587	Candidate Driver
TMTC1	0	1	0	0	0	1095.15473609458	0	0	0	0.000532254456822256	0.988995593570996	0.00247959714853629	1	0.00773661243744061	0.999367155059135	0.0329060350872054	1	0.017356334923881	0.220144773529569	Candidate Driver
WDR3	0	1	0	0	0	1092.82395439931	0	0	0	0.000533471707423572	0.98836083598266	0.00248485275478816	1	0.00774552475916083	0.999367155059135	0.0329421587942447	1	0.0173878612043311	0.220321881226003	Candidate Driver
CYLD	0	1	0	0	0	1092.43808347601	0	0	0	0.00053367375005875	0.988767854686174	0.00248574782741751	1	0.00774552475916083	0.999367155059135	0.0329421587942447	1	0.0173932292787181	0.220321881226003	Candidate Driver
CTNNA1	0	1	0	0	0	1091.38808694061	0	0	0	0.000534224282727092	0.989467231125621	0.00248816686065334	1	0.0077476632580255	0.999367155059135	0.0329514916570052	1	0.0174077354839669	0.22033417052224	Candidate Driver
EIF3B	0	1	0	0	0	1090.35655342259	0	0	0	0.000534766209503768	0.989549626707518	0.00249052201816768	1	0.00774772541986457	0.999367155059135	0.0329521542462712	1	0.0174218563864678	0.22033417052224	Candidate Driver
ETAA1	0	1	0	0	0	1089.8457668966	0	0	0	0.000535034951715252	0.988576773351178	0.00249164655078227	1	0.00774772541986457	0.999367155059135	0.0329521542462712	1	0.0174285980013429	0.22033417052224	Candidate Driver
ENPEP	0	1	0	0	1	1087.6591778358	0	0	21.6452634933345	0.000536188360306222	0.987705936317801	0.0024966105526486	0.0416018650541556	0.00775858097262377	0.999367155059135	0.0329950951717301	1	0.00105654592158289	0.128693320468779	Candidate Driver
ZBTB10	0	1	0	0	0	1085.62691607781	0	0	0	0.00053726469849491	0.989630671985573	0.00250136553608016	1	0.00776517641656707	0.999367155059135	0.03303521659197	1	0.0174868425559122	0.220925158812891	Candidate Driver
OSBPL3	0	1	0	0	0	1084.07087146957	0	0	0	0.000538091659073814	0.988248189052864	0.00250489243955698	1	0.00776857199155703	0.999367155059135	0.0330590749440433	1	0.0175079694618513	0.221046741904688	Candidate Driver
ALS2CL	0	1	0	0	0	1080.66728098453	0	0	0	0.000539909139694261	0.988692226625243	0.00251279457541553	1	0.00778895948075445	0.999367155059135	0.0331406043659471	1	0.0175552869282459	0.221498616948899	Candidate Driver
SNX14	0	1	0	0	0	1079.05341938664	0	0	0	0.000540775095387747	0.987820851687489	0.00251650884008692	1	0.00779559957462186	0.999367155059135	0.033166827072092	1	0.0175775191090924	0.221633600525145	Candidate Driver
OSBPL1A	0	1	0	0	0	1077.45707010067	0	0	0	0.000541634310797789	0.98737836510535	0.00252021208801312	1	0.00780213262090729	0.999367155059135	0.0331928687342427	1	0.0175996798901298	0.221767507389334	Candidate Driver
PHC1	0	1	0	0	1	1075.89187309848	0	0	20.6329974394174	0.000542479335632673	0.987562700917721	0.00252388421825256	0.0434350638397309	0.00780845162061232	0.999367155059135	0.0332184651629734	1	0.00110923520272477	0.128693320468779	Candidate Driver
PMS1	0	1	0	0	0	1071.83967542869	0	0	0	0.000544678987539626	0.988601990092471	0.00253346641133023	1	0.00782581939704349	0.999367155059135	0.0332894721579467	1	0.0176789511775304	0.222404935523414	Candidate Driver
ITIH2	0	1	0	0	0	1071.63942054178	0	0	0	0.000544788140772967	0.988678898874253	0.0025339428706791	1	0.00782581939704349	0.999367155059135	0.0332894721579467	1	0.0176817994861869	0.222404935523414	Candidate Driver
IWS1	0	1	0	0	0	1071.42016490018	0	0	0	0.0005449076994819	0.989026506526659	0.00253447636173376	1	0.00782581939704349	0.999367155059135	0.0332894721579467	1	0.0176849886282149	0.222404935523414	Candidate Driver
ADAMTS8	0	1	0	0	0	1069.49025848142	0	0	0	0.000545962266453537	0.990931228202449	0.00253912171087889	1	0.00783510897100162	0.999367155059135	0.0333277068280387	1	0.0177127531941896	0.222608414244309	Candidate Driver
IPO13	0	1	0	0	0	1068.60384469265	0	0	0	0.000546447962085916	0.988974592652738	0.00254114747881395	1	0.00783622689510669	0.999367155059135	0.0333315289780812	1	0.0177248582479425	0.22261495169442	Candidate Driver
RBM25	0	1	0	0	0	1067.14867611792	0	0	0	0.000547247118537375	0.987732381112844	0.002544551516662	1	0.00784183492156167	0.999367155059135	0.0333534119673785	1	0.0177451955701211	0.222724806058424	Candidate Driver
IRF2BPL	0	1	0	0	0	1057.823296582	0	0	0	0.000552422816350484	0.992502693331689	0.00256715225172965	1	0.00791010196646118	0.999367155059135	0.0336267196109319	1	0.0178801077866961	0.22427163918352	Candidate Driver
ARHGEF33	0	1	0	0	0	1056.45596441123	0	0	0	0.000553189698542123	0.98948328624003	0.00257036186212123	1	0.00791518484526093	0.999367155059135	0.033645826663843	1	0.0178992509725058	0.224365301166126	Candidate Driver
FBXO10	0	1	0	0	0	1055.25896298851	0	0	0	0.000553862747275646	0.99044017769234	0.00257331354307144	1	0.0079189185652149	0.999367155059135	0.0336615337261136	1	0.0179168522434	0.224439525886033	Candidate Driver
TDRD5	0	1	0	0	0	1052.91046231057	0	0	0	0.000555187888850006	0.98788984389115	0.0025789358717152	1	0.00793196317631355	0.999367155059135	0.0337121304155642	1	0.0179503695827745	0.224712900262277	Candidate Driver
RALGDS	0	1	0	0	0	1050.21824523507	0	0	0	0.000556714562906291	0.990021085370407	0.0025856362488289	1	0.0079478655578063	0.999367155059135	0.0337767410995895	1	0.0179902976692617	0.225066119799827	Candidate Driver
CNTN3	0	1	0	0	1	1048.32766624898	0	0	20.1517613475359	0.000557791531580309	0.988166031797732	0.00259021246892177	0.044364590977284	0.00794877345691883	0.999367155059135	0.0337807377708546	1	0.00115733384784122	0.128693320468779	Candidate Driver
CEP104	0	1	0	0	0	1048.30917039084	0	0	0	0.000557802087723491	0.988267334788727	0.00259026298331788	1	0.00794877345691883	0.999367155059135	0.0337807377708546	1	0.0180178586153769	0.225188716394052	Candidate Driver
PLD2	0	1	0	0	0	1047.92905112673	0	0	0	0.000558019119139441	0.988572377919509	0.00259121604258117	1	0.00794877345691883	0.999367155059135	0.0337807377708546	1	0.018023534857101	0.225188716394052	Candidate Driver
DNAAF5	0	1	0	0	2	1046.46681240144	0	0	48.4489776322768	0.000558855523418278	0.990795312605297	0.00259492679774542	0.00332343663809361	0.00795479091704121	0.999367155059135	0.0338061785393058	1	0.000109189004509291	0.077983140474505	Candidate Driver
PTPRN	0	1	0	0	0	1045.24985978429	0	0	0	0.000559553480898756	0.989570873542062	0.00259789604461158	1	0.00795883026569244	0.999367155059135	0.0338219311607426	1	0.0180633098612902	0.225539026832068	Candidate Driver
KIAA0319L	0	1	0	0	1	1042.71842428562	0	0	19.7487261205852	0.000561010765869785	0.98780122431872	0.00260411506607339	0.0451743207930942	0.00797355912815761	0.999367155059135	0.0338799425251633	1	0.00118202489580732	0.128693320468779	Candidate Driver
PIGG	0	1	0	0	0	1042.01175208284	0	0	0	0.000561418895732579	0.990179012450644	0.00260598660695344	1	0.00797355912815761	0.999367155059135	0.0338813522592809	1	0.0181114608256865	0.225993396900254	Candidate Driver
BBX	0	1	0	0	0	1033.55254128338	0	0	0	0.000566349523788312	0.988305859598523	0.00262721175097758	1	0.00803191345334209	0.999367155059135	0.0341118835856046	1	0.0182376630395716	0.227277165982614	Candidate Driver
EMC1	0	1	0	0	0	1033.52861456447	0	0	0	0.000566363589158958	0.988218947474372	0.00262726830280469	1	0.00803191345334209	0.999367155059135	0.0341118835856046	1	0.0182379990604283	0.227277165982614	Candidate Driver
EPHA1	0	1	0	0	0	1030.86053065929	0	0	0	0.000567936292123483	0.988708759148361	0.00263408501238716	1	0.00803989346822272	0.999367155059135	0.0341449400980731	1	0.0182784938222822	0.227417803612956	Candidate Driver
HLTF	0	1	0	0	0	1030.57715831633	0	0	0	0.00056810382408512	0.98799750589182	0.00263477430049119	1	0.00803989346822272	0.999367155059135	0.0341449400980731	1	0.018282587565384	0.227417803612956	Candidate Driver
PDE8B	0	1	0	0	0	1030.44586114332	0	0	0	0.000568181480529062	0.988730304951294	0.00263514499195683	1	0.00803989346822272	0.999367155059135	0.0341449400980731	1	0.0182847890602632	0.227417803612956	Candidate Driver
VPS35L	0	1	0	0	0	1029.25928896142	0	0	0	0.000568884220797927	0.988329543284229	0.00263816089152313	1	0.00804391404477776	0.999367155059135	0.0341609836196149	1	0.0183026982109215	0.22749330454144	Candidate Driver
HERC4	0	1	0	0	0	1028.43122552504	0	0	0	0.000569375636618186	0.988338048600909	0.00264028340942057	1	0.00804494281856989	0.999367155059135	0.0341654451147648	1	0.018315300175034	0.227502784850326	Candidate Driver
DDHD1	0	1	0	0	0	1025.09979657823	0	0	0	0.000571361032158157	0.9894682736249	0.00264890777744908	1	0.00806330994964536	0.999367155059135	0.0342374180234028	1	0.0183664878481159	0.227880931440751	Candidate Driver
CEP112	0	1	0	0	0	1024.84273772609	0	0	0	0.000571514787230276	0.986249078448105	0.00264940885724396	1	0.00806330994964536	0.999367155059135	0.0342374180234028	1	0.0183694610117466	0.227880931440751	Candidate Driver
ZC3H3	0	1	0	0	0	1021.04128448945	0	0	0	0.000573797967901468	0.991080079044958	0.00265949203736193	1	0.00808921015271007	0.999367155059135	0.0343446229771148	1	0.0184292695784809	0.228428091467946	Candidate Driver
ANKRD18A	0	1	0	0	0	1019.55389996313	0	0	0	0.000574696127098373	0.988499656746055	0.00266325782041865	1	0.00808921015271007	0.999367155059135	0.0343447512768633	1	0.0184515965766526	0.228428091467946	Candidate Driver
FLT3	0	1	0	0	0	1019.09542318382	0	0	0	0.000574973529323897	0.986983418349517	0.002664377004577	1	0.00808921015271007	0.999367155059135	0.0343447512768633	1	0.0184582310948311	0.228428091467946	Candidate Driver
MAGEE1	0	1	0	0	0	1018.99487326585	0	0	0	0.000575034401988028	0.992106188931482	0.00266486387145104	1	0.00808921015271007	0.999367155059135	0.0343447512768633	1	0.0184611170925125	0.228428091467946	Candidate Driver
ZNF280D	0	1	0	0	0	1016.04521928902	0	0	0	0.000576825696856353	0.987596606028175	0.00267240040822092	1	0.00810270229363613	0.999367155059135	0.0343978436844329	1	0.0185057800381674	0.228698160516516	Candidate Driver
ATG9B	0	1	0	0	0	1016.02692422661	0	0	0	0.000576836841054029	0.990047912653339	0.00267256352106882	1	0.00810270229363613	0.999367155059135	0.0343978436844329	1	0.0185067464406319	0.228698160516516	Candidate Driver
GRM4	0	1	0	0	0	1014.65582038021	0	0	0	0.000577673221790698	0.991257391983175	0.00267621892503034	1	0.0081085234696348	0.999367155059135	0.0344218359192657	1	0.0185284011764577	0.22881860990155	Candidate Driver
AXDND1	0	1	0	0	0	1008.98371286407	0	0	0	0.00058115838971895	0.987471462884907	0.00269107842505545	1	0.00815148877141558	0.999367155059135	0.0345898080373682	1	0.018616378023852	0.229757431025266	Candidate Driver
USP20	0	1	0	0	0	1005.82733452461	0	0	0	0.000583115520986	0.989069811381997	0.00269959438964285	1	0.00817297436270384	0.999367155059135	0.0346760733899578	1	0.0186667604517764	0.230231366393668	Candidate Driver
PCDHGA8	0	1	0	0	0	1004.70804227573	0	0	0	0.00058381262034457	0.991718136373767	0.00270270688300611	1	0.00817678084004465	0.999367155059135	0.0346928627012996	1	0.0186851679787153	0.230310575932645	Candidate Driver
GRIK4	0	1	0	0	0	1001.59167574889	0	0	0	0.000585762052197403	0.990002463606251	0.00271104094460406	1	0.0081943128378543	0.999367155059135	0.034759905067055	1	0.0187344386278728	0.23059521924813	Candidate Driver
KIF23	0	1	0	0	0	1001.34444399576	0	0	0	0.000585917248085543	0.986731787976785	0.00271154754868419	1	0.0081943128378543	0.999367155059135	0.034759905067055	1	0.0187374328247493	0.23059521924813	Candidate Driver
STK31	0	1	0	0	1	999.662633144307	0	0	20.3295710064848	0.000586975100094311	0.987076114068577	0.00271612407667254	0.0440165353335085	0.00819542051000079	0.999367155059135	0.03477120190209	1	0.00119933828589258	0.128693320468779	Candidate Driver
HPS3	0	1	0	0	0	998.873299929347	0	0	0	0.00058747286641414	0.988307389498567	0.00271833299305313	1	0.00819542051000079	0.999367155059135	0.03477120190209	1	0.0187775279177185	0.23059521924813	Candidate Driver
FBXO41	0	1	0	0	0	998.018366034872	0	0	0	0.000588012926521553	0.990858716396476	0.00272077286442629	1	0.00819542051000079	0.999367155059135	0.03477120190209	1	0.0187919409401395	0.23059521924813	Candidate Driver
ZNF99	0	1	0	0	0	997.367242946644	0	0	0	0.000588424886486028	0.989301431907454	0.00272248124683916	1	0.00819542051000079	0.999367155059135	0.03477120190209	1	0.0188020315442741	0.23059521924813	Candidate Driver
PCDHGA3	0	1	0	0	0	996.996095341502	0	0	0	0.000588659959095517	0.991458678474235	0.00272358250798332	1	0.00819542051000079	0.999367155059135	0.03477120190209	1	0.0188085356029053	0.23059521924813	Candidate Driver
TOGARAM2	0	1	0	0	0	996.124793231301	0	0	0	0.000589212529772731	0.989587901121167	0.00272588649176653	1	0.00819542051000079	0.999367155059135	0.03477120190209	1	0.0188221415126044	0.23059521924813	Candidate Driver
XPO1	0	1	0	0	0	994.455935153908	0	0	0	0.000590273717313683	0.986385150490991	0.00273029132638025	1	0.00819542051000079	0.999367155059135	0.03477120190209	1	0.0188481483347588	0.23059521924813	Candidate Driver
SKIDA1	0	1	0	0	0	993.833513884873	0	0	0	0.00059067045053629	0.992111784063098	0.00273226381135139	1	0.00819542051000079	0.999367155059135	0.03477120190209	1	0.0188597918855875	0.23059521924813	Candidate Driver
FBXW10	0	1	0	0	0	993.477449009005	0	0	0	0.000590897640147747	0.988567582100225	0.00273309506838426	1	0.00819542051000079	0.999367155059135	0.03477120190209	1	0.01886469835751	0.23059521924813	Candidate Driver
GOLGA2	0	1	0	0	0	992.890670941052	0	0	0	0.000591272408097421	0.986963568223065	0.00273462433386074	1	0.00819542051000079	0.999367155059135	0.03477120190209	1	0.0188737241448553	0.23059521924813	Candidate Driver
MRTFA	0	1	0	0	0	992.942603195174	0	0	0	0.000591239220999795	0.989943466071689	0.00273462926859669	1	0.00819542051000079	0.999367155059135	0.03477120190209	1	0.0188737532684842	0.23059521924813	Candidate Driver
PRPF6	0	1	0	0	0	992.397168926361	0	0	0	0.000591587959064444	0.989312789655877	0.00273610262468527	1	0.00819542051000079	0.999367155059135	0.03477120190209	1	0.0188824482647999	0.23059521924813	Candidate Driver
RFX1	0	1	0	0	0	992.147664596693	0	0	0	0.000591747619466565	0.988919233598223	0.00273677158703634	1	0.00819542051000079	0.999367155059135	0.03477120190209	1	0.0188863958775488	0.23059521924813	Candidate Driver
PIGO	0	1	0	0	0	991.566774062045	0	0	0	0.000592119661495749	0.989361507377301	0.00273839391777442	1	0.00819542051000079	0.999367155059135	0.03477120190209	1	0.0188959687320392	0.23059521924813	Candidate Driver
SLF1	0	1	0	0	0	990.691573945099	0	0	0	0.0005926810574437	0.987417358265855	0.00274071344392801	1	0.00819542051000079	0.999367155059135	0.03477120190209	1	0.0189096538442415	0.23059521924813	Candidate Driver
ELAPOR2	0	1	0	0	0	990.248658495438	0	0	0	0.000592965558779635	0.987925602755088	0.0027419650559225	1	0.00819542051000079	0.999367155059135	0.03477120190209	1	0.0189170374897814	0.23059521924813	Candidate Driver
ODAD2	0	1	0	0	0	989.811270458249	0	0	0	0.000593246769848621	0.988211064320132	0.0027431901583872	1	0.00819542051000079	0.999367155059135	0.03477120190209	1	0.0189242641941247	0.23059521924813	Candidate Driver
SMARCAD1	0	1	0	0	0	987.898443076151	0	0	0	0.000594479635966927	0.987256956702767	0.00274844577527855	1	0.00820655221604919	0.999367155059135	0.0348148543294348	1	0.0189552601219205	0.230826538975174	Candidate Driver
B4GALNT3	0	1	0	0	0	986.939511898962	0	0	0	0.000595099564449919	0.988744328146833	0.00275119065683394	1	0.00820921265647498	0.999367155059135	0.0348266664438214	1	0.0189714445488566	0.230877313775065	Candidate Driver
PARG	0	1	0	0	0	985.887080739496	0	0	0	0.000595781384194694	0.987900048871881	0.00275408190581361	1	0.00821272243808123	0.999367155059135	0.0348403146162701	1	0.0189884890289264	0.230938484291044	Candidate Driver
MIB1	0	1	0	0	0	984.398794581316	0	0	0	0.000596748165136662	0.987774979444884	0.00275823490701099	1	0.00822015250269972	0.999367155059135	0.0348698960349495	1	0.0190129664755486	0.231089920173398	Candidate Driver
FAM160A2	0	1	0	0	0	983.517512322161	0	0	0	0.000597322076687723	0.990091446328882	0.00276081510095727	1	0.00822216405847513	0.999367155059135	0.0348795680341847	1	0.0190281707760315	0.231128526948306	Candidate Driver
EGFLAM	0	1	0	0	0	980.607667761799	0	0	0	0.000599224665218667	0.98896880349471	0.00276894802980976	1	0.00823210723401296	0.999367155059135	0.0349209566726545	1	0.0190760798904228	0.231249657066989	Candidate Driver
DENND2A	0	1	0	0	0	980.46609994205	0	0	0	0.000599317528699905	0.989213120463851	0.0027693590212805	1	0.00823210723401296	0.999367155059135	0.0349209566726545	1	0.0190785003069789	0.231249657066989	Candidate Driver
FRMD4B	0	1	0	0	0	979.436703013001	0	0	0	0.000599993617397931	0.987027542233796	0.00277215359233685	1	0.00823210723401296	0.999367155059135	0.0349209566726545	1	0.019094956515921	0.231249657066989	Candidate Driver
ZFR2	0	1	0	0	0	978.596415905786	0	0	0	0.000600546600400431	0.989336560610571	0.00277465045964886	1	0.00823210723401296	0.999367155059135	0.0349209566726545	1	0.0191096572730997	0.231249657066989	Candidate Driver
PHF20L1	0	1	0	0	0	978.081609242947	0	0	0	0.000600885877396151	0.987159253395266	0.0027759977897448	1	0.00823210723401296	0.999367155059135	0.0349209566726545	1	0.0191175889888652	0.231249657066989	Candidate Driver
KANK3	0	1	0	0	0	978.04359626106	0	0	0	0.000600910944130617	0.990943475531266	0.00277628627424009	1	0.00823210723401296	0.999367155059135	0.0349209566726545	1	0.0191192872085455	0.231249657066989	Candidate Driver
NLRP3	0	1	0	0	0	977.843059880967	0	0	0	0.000601043216554964	0.989915236670362	0.00277681212509451	1	0.00823210723401296	0.999367155059135	0.0349209566726545	1	0.0191223826540095	0.231249657066989	Candidate Driver
FAM83B	0	1	0	0	0	977.090655272462	0	0	0	0.000601540001555323	0.988568662747923	0.0027788849664202	1	0.00823304321217029	0.999367155059135	0.0349241684203601	1	0.0191345835609332	0.231251671513769	Candidate Driver
IPO7	0	1	0	0	0	973.961855799096	0	0	0	0.000603614406446185	0.986945218539012	0.00278771576709547	1	0.00825555475748746	0.999367155059135	0.0350122524055598	1	0.0191865450367247	0.231733909129919	Candidate Driver
ADAMTS1	0	1	0	0	0	973.036054552547	0	0	0	0.000604230879737822	0.990512741438987	0.00279054170305559	1	0.00825810852421193	0.999367155059135	0.0350248526230675	1	0.0192031672656748	0.231788983779653	Candidate Driver
NLRP12	0	1	0	0	0	971.180595599893	0	0	0	0.000605470079377501	0.989922957383716	0.00279584225640406	1	0.00826212286519519	0.999367155059135	0.03503940630959	1	0.019234337542844	0.231793378844894	Candidate Driver
MYO1D	0	1	0	0	0	971.061063643269	0	0	0	0.00060555007991514	0.987853167692271	0.00279608502378825	1	0.00826212286519519	0.999367155059135	0.03503940630959	1	0.0192357649127266	0.231793378844894	Candidate Driver
CCDC73	0	1	0	0	0	970.525058964772	0	0	0	0.0006059090703322	0.986792857139956	0.00279756858518088	1	0.00826212286519519	0.999367155059135	0.03503940630959	1	0.0192444871704192	0.231793378844894	Candidate Driver
MLLT10	0	1	0	0	0	970.013839892702	0	0	0	0.00060625184550378	0.986016636665306	0.00279899503982206	1	0.00826212286519519	0.999367155059135	0.03503940630959	1	0.0192528729402123	0.231793378844894	Candidate Driver
USP11	0	1	0	0	0	969.384401163959	0	0	0	0.000606674404807994	0.988308892940834	0.00280094008912934	1	0.00826212286519519	0.999367155059135	0.0350409275733786	1	0.0192643062268693	0.231793378844894	Candidate Driver
PUM2	0	1	0	0	0	968.647147073303	0	0	0	0.000607170070787588	0.986160157742734	0.00280294894000022	1	0.00826301705400446	0.999367155059135	0.0350432445224751	1	0.0192761131306559	0.231793378844894	Candidate Driver
CLSTN1	0	1	0	0	0	967.34097349336	0	0	0	0.000608050161144291	0.989101084233451	0.00280689018289293	1	0.00826392623684799	0.999367155059135	0.0350485258666556	1	0.0192992733735345	0.231793378844894	Candidate Driver
BCLAF1	0	1	0	0	0	967.271580598577	0	0	0	0.000608096986828843	0.987691612163229	0.00280701921881676	1	0.00826392623684799	0.999367155059135	0.0350485258666556	1	0.0193000315441211	0.231793378844894	Candidate Driver
PIK3CB	0	1	0	0	0	965.097772428112	0	0	0	0.000609567403615063	0.987089323365263	0.00281330169431893	1	0.00827717204318847	0.999367155059135	0.0351027041056343	1	0.0193369380338072	0.232067166593165	Candidate Driver
NLRP11	0	1	0	0	0	964.558630689104	0	0	0	0.000609933160551357	0.989816216518722	0.0028150118144662	1	0.00827717204318847	0.999367155059135	0.0351027041056343	1	0.019346981727844	0.232067166593165	Candidate Driver
PKD2	0	1	0	0	1	963.879209053015	0	0	21.3995484278787	0.000610394691102689	0.988717131009043	0.00281694180260117	0.0420324503515363	0.00827758954426907	0.999367155059135	0.0351039907125707	1	0.00118893353437233	0.128693320468779	Candidate Driver
ATP2A2	0	1	0	0	0	960.822149524407	0	0	0	0.000612479760828122	0.989114425712611	0.00282591472268801	1	0.00830000781669477	0.999367155059135	0.0351929859437283	1	0.0194109911183725	0.232689710125169	Candidate Driver
FARP2	0	1	0	0	0	958.412995859388	0	0	0	0.00061413268763888	0.987644560777679	0.00283293476629953	1	0.00831615217927608	0.999367155059135	0.0352575611847227	1	0.0194521825027182	0.23299589596418	Candidate Driver
HDAC9	0	1	0	0	0	956.842575434062	0	0	0	0.000615214825051336	0.986785111345566	0.00283753048352042	1	0.00831615217927608	0.999367155059135	0.0352587581407341	1	0.0194791392859546	0.23299589596418	Candidate Driver
OGT	0	1	0	0	0	956.571218045189	0	0	0	0.000615402185622949	0.98759898179271	0.00283838106784606	1	0.00831615217927608	0.999367155059135	0.0352587581407341	1	0.0194841276834263	0.23299589596418	Candidate Driver
PCDHA13	0	1	0	0	0	956.576856953099	0	0	0	0.000615398291073821	0.991224592736225	0.00283853553516422	1	0.00831615217927608	0.999367155059135	0.0352587581407341	1	0.0194850335561219	0.23299589596418	Candidate Driver
RANBP17	0	1	0	0	0	953.397260274393	0	0	0	0.000617601915769761	0.986361666979777	0.00284774834491708	1	0.00832995287798327	0.999367155059135	0.0353135365525721	1	0.0195390468405515	0.233256102464529	Candidate Driver
MTREX	0	1	0	0	0	953.26762948103	0	0	0	0.000617692081458232	0.987413951602645	0.00284819693257643	1	0.00832995287798327	0.999367155059135	0.0353135365525721	1	0.0195416760791663	0.233256102464529	Candidate Driver
GRIN1	0	1	0	0	0	953.221863798144	0	0	0	0.000617723920229296	0.989876548633922	0.00284845866239003	1	0.00832995287798327	0.999367155059135	0.0353135365525721	1	0.0195432100836747	0.233256102464529	Candidate Driver
DSG1	0	1	0	0	0	951.966613378788	0	0	0	0.000618598429688144	0.988626854701071	0.00285215047070619	1	0.00833589580987895	0.999367155059135	0.0353365077015411	1	0.0195648452968392	0.233369377544421	Candidate Driver
USPL1	0	1	0	0	0	950.423535117555	0	0	0	0.000619676760418519	0.988247257340315	0.00285675656267625	1	0.00834457507232114	0.999367155059135	0.0353707693997338	1	0.019591831813817	0.233546302812845	Candidate Driver
BUB1	0	1	0	0	0	949.142489307979	0	0	0	0.00062057475277022	0.98662995850071	0.00286051692900291	1	0.00835081544063904	0.999367155059135	0.0353945224132131	1	0.0196138578230308	0.233663913160174	Candidate Driver
EPHB4	0	1	0	0	0	947.904128397954	0	0	0	0.000621445227003137	0.989677972010901	0.00286441250235203	1	0.00835667703435429	0.999367155059135	0.0354199167601008	1	0.0196366705822668	0.2337907446771	Candidate Driver
WDR72	0	1	0	0	0	945.794447037117	0	0	0	0.000622933642061452	0.987476668026523	0.00287068167976301	1	0.00837083417192507	0.999367155059135	0.0354746103912064	1	0.0196733722180918	0.234046789791457	Candidate Driver
PCDHA8	0	1	0	0	0	944.607259950831	0	0	0	0.000623774267321409	0.9915439475322	0.00287447840350474	1	0.00837538183769375	0.999367155059135	0.0354943618873158	1	0.0196955927137188	0.234046789791457	Candidate Driver
SEC16B	0	1	0	0	0	943.973480597324	0	0	0	0.000624223936533275	0.986800810009217	0.00287617420661346	1	0.00837538183769375	0.999367155059135	0.0354943618873158	1	0.0197055158567534	0.234046789791457	Candidate Driver
SUPT16H	0	1	0	0	0	941.998987339065	0	0	0	0.000625628888773155	0.986983584070375	0.00288220730985356	1	0.00837538183769375	0.999367155059135	0.0354943618873158	1	0.0197408109960218	0.234046789791457	Candidate Driver
RANBP6	0	1	0	0	0	941.794729675597	0	0	0	0.000625774578714156	0.989344898280251	0.00288295832236063	1	0.00837538183769375	0.999367155059135	0.0354943618873158	1	0.0197452037196789	0.234046789791457	Candidate Driver
RBL1	0	1	0	0	0	940.632155544561	0	0	0	0.000626605057876151	0.987473061344242	0.00288641933902545	1	0.00837538183769375	0.999367155059135	0.0354943618873158	1	0.0197654449160052	0.234046789791457	Candidate Driver
ITGA9	0	1	0	0	0	940.634783563437	0	0	0	0.00062660317815233	0.988076574458001	0.00288644474057831	1	0.00837538183769375	0.999367155059135	0.0354943618873158	1	0.0197655934575328	0.234046789791457	Candidate Driver
TMEM132A	0	1	0	0	0	940.583396835772	0	0	0	0.000626639935147444	0.990604299929611	0.00288672445812954	1	0.00837538183769375	0.999367155059135	0.0354943618873158	1	0.0197672291566195	0.234046789791457	Candidate Driver
PCDHA6	0	1	0	0	0	940.351573519206	0	0	0	0.000626805810698405	0.991643151604628	0.00288747718761295	1	0.00837538183769375	0.999367155059135	0.0354943618873158	1	0.0197716307441246	0.234046789791457	Candidate Driver
ATP11C	0	1	0	0	0	939.808457860422	0	0	0	0.00062719475772488	0.986749693068753	0.00288890414195264	1	0.00837538183769375	0.999367155059135	0.0354943618873158	1	0.0197799743245902	0.234046789791457	Candidate Driver
TACC2	0	1	0	0	0	937.015578100906	0	0	0	0.000629202269638696	0.988786276137138	0.00289761905662567	1	0.00839635473151193	0.999367155059135	0.0355786886850599	1	0.0198309162359193	0.23450516085503	Candidate Driver
USP53	0	1	0	0	0	935.54065919035	0	0	0	0.000630267474294177	0.987608918319245	0.002902119035887	1	0.00840473267594511	0.999367155059135	0.0356111873522379	1	0.0198572100188406	0.23467167756583	Candidate Driver
AP3B1	0	1	0	0	0	934.83869542291	0	0	0	0.000630775670981798	0.987066227724379	0.0029042645309264	1	0.00840567634784066	0.999367155059135	0.0356147716823751	1	0.0198697438819038	0.234675475374716	Candidate Driver
STK11IP	0	1	0	0	1	931.607965572854	0	0	19.041471466129	0.000633124890245362	0.988143326225579	0.00291438656762377	0.046669262500662	0.00842529632337596	0.999367155059135	0.0356933411621787	1	0.00134689762451379	0.135756889061738	Candidate Driver
ANKRD52	0	1	0	0	0	931.946216010567	0	0	0	0.00063287813682289	0.989470082065353	0.00291339789484379	1	0.00842529632337596	0.999367155059135	0.0356933411621787	1	0.0199230827667684	0.235160908136499	Candidate Driver
HELQ	0	1	0	0	0	930.467610986954	0	0	0	0.000633958155136782	0.98838484311807	0.00291796751155105	1	0.00842834611566888	0.999367155059135	0.0357053717200032	1	0.0199497585960703	0.235263745635903	Candidate Driver
FMNL2	0	1	0	0	0	930.094447118411	0	0	0	0.000634231290760678	0.987448468639941	0.00291908508389493	1	0.00842834611566888	0.999367155059135	0.0357053717200032	1	0.0199562815042944	0.235263745635903	Candidate Driver
JMY	0	1	0	0	0	928.688963496097	0	0	0	0.000635262080760257	0.98871684894402	0.00292356751423084	1	0.00843147720056606	0.999367155059135	0.0357374512426589	1	0.0199824397021291	0.235388424920394	Candidate Driver
GRIP2	0	1	0	0	0	927.774416577296	0	0	0	0.00063593456220612	0.989251390939364	0.0029264733654204	1	0.00843147720056606	0.999367155059135	0.0357421935364655	1	0.0199993937567938	0.235388424920394	Candidate Driver
DSG2	0	1	0	0	0	926.918589133186	0	0	0	0.000636565118400934	0.988662459853579	0.00292914254665533	1	0.00843147720056606	0.999367155059135	0.0357421935364655	1	0.0200149644290203	0.235388424920394	Candidate Driver
CEP126	0	1	0	0	0	926.228973892216	0	0	0	0.000637074096018986	0.986891056645829	0.00293122134602697	1	0.00843147720056606	0.999367155059135	0.0357421935364655	1	0.0200270894229511	0.235388424920394	Candidate Driver
SEMA5A	0	1	0	0	0	926.194518340632	0	0	0	0.000637099547003639	0.988021132757496	0.0029313955564878	1	0.00843147720056606	0.999367155059135	0.0357421935364655	1	0.0200281054717342	0.235388424920394	Candidate Driver
LIFR	0	1	0	0	0	923.270084770654	0	0	0	0.000639266925612558	0.986952230710355	0.00294060882401947	1	0.00845433808848652	0.999367155059135	0.0358317940154459	1	0.0200818253336811	0.23587552299023	Candidate Driver
STXBP5	0	1	0	0	0	922.233506876106	0	0	0	0.000640038599785564	0.986462489429587	0.00294388033506021	1	0.00845872196250302	0.999367155059135	0.035848925550391	1	0.0201008936059369	0.235955266665659	Candidate Driver
PDGFRA	0	1	0	0	0	920.767251926673	0	0	0	0.000641133235604996	0.988311486455179	0.00294867119468178	1	0.0084657246459141	0.999367155059135	0.0358770002444218	1	0.0201288109676516	0.236079944639281	Candidate Driver
UBAP2	0	1	0	0	0	920.344418735871	0	0	0	0.000641449577667097	0.98651894751377	0.00294991987854842	1	0.0084657246459141	0.999367155059135	0.0358770002444218	1	0.0201360860357921	0.236079944639281	Candidate Driver
EFL1	0	1	0	0	0	918.987814544337	0	0	0	0.000642466566639799	0.987229441953155	0.00295431307878813	1	0.00847332707244363	0.999367155059135	0.0359077040619815	1	0.0201616774508382	0.236091891465757	Candidate Driver
PRPF4B	0	1	0	0	0	917.228463493327	0	0	0	0.000643790146064194	0.988145749233261	0.00296002608176271	1	0.00848495984003398	0.999367155059135	0.0359544002447233	1	0.0201949472541828	0.236337458243835	Candidate Driver
JAK2	0	1	0	0	0	915.019362624854	0	0	0	0.000645459587110375	0.98695542469764	0.00296709548622154	1	0.00850113188890539	0.999367155059135	0.0360175027563064	1	0.0202361008308233	0.236674932175959	Candidate Driver
XPO4	0	1	0	0	0	913.862525664482	0	0	0	0.000646337175961853	0.98597039857611	0.00297078511473425	1	0.00850279976390898	0.999367155059135	0.0360252802268018	1	0.0202575728093767	0.236685625676051	Candidate Driver
CARD10	0	1	0	0	0	913.686131953946	0	0	0	0.000646471193540332	0.988078183293962	0.00297148569730854	1	0.00850279976390898	0.999367155059135	0.0360252802268018	1	0.0202616493670433	0.236685625676051	Candidate Driver
SLC4A10	0	1	0	0	0	910.659129392656	0	0	0	0.00064877943006425	0.986949157354806	0.00298128594752511	1	0.00852732252265023	0.999367155059135	0.0361213056542513	1	0.0203186578731444	0.237207369192188	Candidate Driver
CACNA2D3	0	1	0	0	0	908.743635258342	0	0	0	0.00065024836493921	0.987354437469177	0.00298758757281559	1	0.00853143734752195	0.999367155059135	0.0361395079900729	1	0.0203552976930252	0.237259882782921	Candidate Driver
TSHZ1	0	1	0	0	0	908.735361302509	0	0	0	0.000650254723982058	0.991252837462126	0.00298781046449959	1	0.00853143734752195	0.999367155059135	0.0361395079900729	1	0.0203565934184967	0.237259882782921	Candidate Driver
RAD51AP2	0	1	0	0	0	908.514618292816	0	0	0	0.000650424423091156	0.988984360834325	0.00298843038073615	1	0.00853143734752195	0.999367155059135	0.0361395079900729	1	0.0203601970602122	0.237259882782921	Candidate Driver
ESPNL	0	1	0	0	0	907.818449951785	0	0	0	0.000650960174903736	0.991032465772856	0.00299081570657944	1	0.00853264032806971	0.999367155059135	0.0361456066777551	1	0.0203740620242877	0.237277561126493	Candidate Driver
ADAMTS6	0	1	0	0	0	906.233363363015	0	0	0	0.000652183212940693	0.987087031455963	0.00299583799268877	1	0.00854090788364774	0.999367155059135	0.0361775820043389	1	0.0204032483869575	0.237419919649251	Candidate Driver
ARHGAP30	0	1	0	0	0	905.849784835775	0	0	0	0.000652479848729959	0.989272774254684	0.00299722681884407	1	0.00854090788364774	0.999367155059135	0.0361775820043389	1	0.0204113178829185	0.237419919649251	Candidate Driver
NCKAP1L	0	1	0	0	0	905.19609427279	0	0	0	0.000652985975934439	0.987607043377147	0.00299929815097844	1	0.00854171444081428	0.999367155059135	0.0361798576705597	1	0.0204233517475131	0.237419919649251	Candidate Driver
U2SURP	0	1	0	0	0	901.65567117963	0	0	0	0.000655740474621136	0.98623636718362	0.00301097727320832	1	0.00857191085736037	0.999367155059135	0.0362979543801575	1	0.0204911774616827	0.238064368865596	Candidate Driver
HEPH	0	1	0	0	0	901.009448520147	0	0	0	0.000656245679137135	0.987721264763222	0.00301322594298381	1	0.00857268318851066	0.999367155059135	0.0363022882259416	1	0.0205042312534049	0.238072089284247	Candidate Driver
ADCY7	0	1	0	0	0	900.005216828484	0	0	0	0.000657032268388202	0.989348254894721	0.00301667278800399	1	0.00857497128262904	0.999367155059135	0.0363134090174446	1	0.0205242373357852	0.238101255261088	Candidate Driver
RADIL	0	1	0	0	0	899.646969815203	0	0	0	0.000657313316991703	0.99051714639531	0.00301792850753846	1	0.00857497128262904	0.999367155059135	0.0363134090174446	1	0.0205315247693393	0.238101255261088	Candidate Driver
SPINK5	0	1	0	0	0	898.179732177056	0	0	0	0.000658466818224457	0.986310667069311	0.0030226215696314	1	0.0085841915732708	0.999367155059135	0.0363471189499606	1	0.0205587558279313	0.238273252104661	Candidate Driver
ATP11B	0	1	0	0	0	897.269696116882	0	0	0	0.000659184238263166	0.985925806877518	0.00302565838380564	1	0.00858771818472204	0.999367155059135	0.036360882741219	1	0.020576372777415	0.238333682514048	Candidate Driver
PIK3CG	0	1	0	0	0	894.042612411186	0	0	0	0.000661740552843626	0.989254182658356	0.00303676446435985	1	0.00861518053078802	0.999367155059135	0.0364715412169618	1	0.0206407746450186	0.23893561781848	Candidate Driver
WASHC5	0	1	0	0	0	891.28387030963	0	0	0	0.000663941167912574	0.986388012379715	0.0030459864020379	1	0.00863611132416239	0.999367155059135	0.0365524384021504	1	0.0206942198850381	0.239354328199722	Candidate Driver
ITGA10	0	1	0	0	0	890.901733407198	0	0	0	0.000664247113713157	0.986592091484333	0.00304730465863057	1	0.00863611132416239	0.999367155059135	0.0365524384021504	1	0.0207018574868827	0.239354328199722	Candidate Driver
ANKIB1	0	1	0	0	0	889.556271294918	0	0	0	0.000665326495273177	0.987507746773119	0.00305196540987818	1	0.00864429610085827	0.999367155059135	0.0365855067474854	1	0.0207288559765544	0.239522367074846	Candidate Driver
CACHD1	0	1	0	0	0	887.613489269979	0	0	0	0.000666891086721688	0.988325309374986	0.00305868540645249	1	0.00865587965660395	0.999367155059135	0.0366320470296451	1	0.0207677705989301	0.239732308608655	Candidate Driver
AP3B2	0	1	0	0	0	886.964239718134	0	0	0	0.000667415542729866	0.9886932298273	0.00306094214128305	1	0.00865587965660395	0.999367155059135	0.0366320470296451	1	0.0207808357423696	0.239732308608655	Candidate Driver
MCM9	0	1	0	0	0	886.773956142309	0	0	0	0.000667569403158152	0.98812950566208	0.00306156679483816	1	0.00865587965660395	0.999367155059135	0.0366320470296451	1	0.0207844518183815	0.239732308608655	Candidate Driver
CCDC158	0	1	0	0	0	885.73655059078	0	0	0	0.000668409445198082	0.985521257731362	0.00306498308760639	1	0.00866092778079996	0.999367155059135	0.036650102682915	1	0.020804226245868	0.239816443635632	Candidate Driver
VWA3A	0	1	0	0	0	883.99875736965	0	0	0	0.000669821231731649	0.986520409707856	0.00307106890587472	1	0.00867337249929607	0.999367155059135	0.0367000373726919	1	0.0208394431787665	0.240078381368811	Candidate Driver
BOC	0	1	0	0	0	882.326412725891	0	0	0	0.00067118531982302	0.989044059102335	0.0030770322037228	1	0.00868518323617451	0.999367155059135	0.0367484467537211	1	0.0208739394217194	0.240331707566064	Candidate Driver
GTF2IRD2B	0	1	0	0	0	880.208795202076	0	0	0	0.000672920356117546	0.988983982078534	0.00308442335861214	1	0.00870177494155771	0.999367155059135	0.0368138380491248	1	0.0209166794375369	0.240679588066892	Candidate Driver
SLC4A7	0	1	0	0	0	879.017869514339	0	0	0	0.00067389994959377	0.987737870376832	0.0030885271204063	1	0.0087069670063447	0.999367155059135	0.0368324794183397	1	0.0209404021584461	0.240750132734249	Candidate Driver
USP7	0	1	0	0	0	878.619692894793	0	0	0	0.00067422808625317	0.986063634910595	0.00308981873555181	1	0.0087069670063447	0.999367155059135	0.0368324794183397	1	0.0209478675026886	0.240750132734249	Candidate Driver
KCNH3	0	1	0	0	0	877.557734455778	0	0	0	0.000675104761818313	0.990126525232574	0.00309378863873622	1	0.00871243324587018	0.999367155059135	0.0368569389224768	1	0.0209708095760082	0.240869741071472	Candidate Driver
TNKS2	0	1	0	0	0	874.567235818094	0	0	0	0.000677585421791527	0.987260705932073	0.00310419743566115	1	0.0087385781645275	0.999367155059135	0.0369580284533238	1	0.0210309378495924	0.241416070321247	Candidate Driver
MAP3K21	0	1	0	0	1	872.785952519894	0	0	19.9962993506408	0.000679071440341295	0.989072050546008	0.00311063033229997	0.0446734548772744	0.00874036775304388	0.999367155059135	0.0369668084693326	1	0.00137313196870925	0.135756889061738	Candidate Driver
TTF2	0	1	0	0	0	873.476979128477	0	0	0	0.00067849420814925	0.986051822231551	0.00310798883001595	1	0.00874036775304388	0.999367155059135	0.0369668084693326	1	0.0210528308378455	0.241523102913456	Candidate Driver
TOPORS	0	1	0	0	0	872.765270765596	0	0	0	0.000679088731020738	0.989113057065508	0.00311070614565523	1	0.00874036775304388	0.999367155059135	0.0369668084693326	1	0.0210685188314879	0.241558865075102	Candidate Driver
PLEKHG4	0	1	0	0	0	867.326593870962	0	0	0	0.000683665488947049	0.987800126191421	0.00313011518864026	1	0.00878865122686503	0.999367155059135	0.0371560939792286	1	0.0211805049777442	0.242578896006137	Candidate Driver
SUPT5H	0	1	0	0	0	867.221082995643	0	0	0	0.000683754870116737	0.987898665679031	0.00313050146504845	1	0.00878865122686503	0.999367155059135	0.0371560939792286	1	0.0211827324884626	0.242578896006137	Candidate Driver
NUP133	0	1	0	0	0	862.854678595842	0	0	0	0.000687473752990719	0.986415002960493	0.00314623055921293	1	0.00882539492223203	0.999367155059135	0.0373005267001271	1	0.0212733958372179	0.243331419622038	Candidate Driver
PDGFRB	0	1	0	0	0	862.423616028159	0	0	0	0.000687843019197221	0.989040515864367	0.00314796065419731	1	0.00882539492223203	0.999367155059135	0.0373005267001271	1	0.0212833633907071	0.243331419622038	Candidate Driver
MMRN1	0	1	0	0	0	862.250599955246	0	0	0	0.000687991340211469	0.98736277407501	0.00314849366713188	1	0.00882539492223203	0.999367155059135	0.0373005267001271	1	0.0212864340333392	0.243331419622038	Candidate Driver
CTC1	0	1	0	0	0	860.7822392497	0	0	0	0.000689252619452296	0.987077185641183	0.00315384018393239	1	0.00883567600760195	0.999367155059135	0.037340845948518	1	0.0213172298768783	0.243538578664741	Candidate Driver
LARP1B	0	1	0	0	2	858.64262190709	0	0	37.1615814097034	0.000691098537957902	0.986264820872572	0.00316163617446086	0.00530655968229736	0.00885343300359936	0.999367155059135	0.0374100989707142	1	0.000201253051036687	0.0803139772641763	Candidate Driver
ITGA7	0	1	0	0	1	857.246346561672	0	0	17.5432846248853	0.00069230832961853	0.988587852900033	0.00316692513656613	0.0501885577254046	0.00885712174563892	0.999367155059135	0.0374265888218049	1	0.00154921538655317	0.143635370814895	Candidate Driver
ATP9B	0	1	0	0	0	857.618550311298	0	0	0	0.000691985435294917	0.98738025942007	0.00316548014159368	1	0.00885712174563892	0.999367155059135	0.0374265888218049	1	0.0213842445046231	0.244159026976136	Candidate Driver
MAN2A2	0	1	0	0	0	854.116757657006	0	0	0	0.000695034914141912	0.988713358911965	0.00317852266683605	1	0.00888119748417534	0.999367155059135	0.0375206925436337	1	0.0214592832811454	0.244742712559322	Candidate Driver
SLF2	0	1	0	0	0	854.025719559701	0	0	0	0.000695114540809727	0.987564764329689	0.00317879306104474	1	0.00888119748417534	0.999367155059135	0.0375206925436337	1	0.0214608383983377	0.244742712559322	Candidate Driver
PCDH10	0	1	0	0	1	852.628833929333	0	0	19.9194643867574	0.000696338552170883	0.990986429986505	0.00318417841465213	0.0448277041418175	0.00889092466346558	0.999367155059135	0.0375611862590272	1	0.00140662405533132	0.137446908842266	Candidate Driver
JAK3	0	1	0	0	0	850.764923894758	0	0	0	0.000697978315363113	0.988334690117144	0.00319100886914936	1	0.00890594376362388	0.999367155059135	0.0376186665212111	1	0.0215310711677325	0.245398021090834	Candidate Driver
ITGAE	0	1	0	0	1	849.44812866207	0	0	17.5730190056055	0.000699141279138171	0.987467497861722	0.00319589699558787	0.0501135393419918	0.00890895147209489	0.999367155059135	0.0376301205068728	1	0.00155983223808243	0.143635370814895	Candidate Driver
PRG4	0	1	0	0	0	849.581411607814	0	0	0	0.000699023395738796	0.990066878412167	0.00319554278986656	1	0.00890895147209489	0.999367155059135	0.0376301205068728	1	0.0215571262864944	0.245549341269281	Candidate Driver
ZBTB38	0	1	0	0	0	847.319538773629	0	0	0	0.000701029169728251	0.989613677360824	0.00320403987187778	1	0.00892708848608222	0.999367155059135	0.0377028966184957	1	0.0216059392183929	0.245959554514596	Candidate Driver
UPF1	0	1	0	0	0	846.584130508902	0	0	0	0.00070168371861723	0.988792074385789	0.00320677516991674	1	0.00892950618340973	0.999367155059135	0.0377119900031335	1	0.0216216478054719	0.245992649040822	Candidate Driver
FNIP1	0	1	0	0	0	840.681356859606	0	0	0	0.000706980721551953	0.986830028275825	0.00322914316243406	1	0.00899096065211273	0.999367155059135	0.0379518134613656	1	0.0217500179367071	0.247306712823528	Candidate Driver
MPHOSPH9	0	1	0	0	0	838.378802770542	0	0	0	0.00070906805921056	0.986131557513984	0.00323795318351838	1	0.00901154221282416	0.999367155059135	0.0380320955834286	1	0.0218005361441898	0.247734537283708	Candidate Driver
ADCY3	0	1	0	0	0	836.427338247114	0	0	0	0.000710846502633089	0.989381839075512	0.00324570151458459	1	0.00902817342670022	0.999367155059135	0.0380998169237981	1	0.0218449466207074	0.248092490699475	Candidate Driver
SEC31A	0	1	0	0	0	832.942300196059	0	0	0	0.000714044161089666	0.985488190866109	0.00325901475089785	1	0.00906010838663557	0.999367155059135	0.0382241694932518	1	0.0219212098396214	0.248746436019236	Candidate Driver
SF3B3	0	1	0	0	0	832.66052064016	0	0	0	0.000714303924112869	0.987783236914748	0.00326027340754786	1	0.00906010838663557	0.999367155059135	0.0382241694932518	1	0.0219284170803802	0.248746436019236	Candidate Driver
PRDM10	0	1	0	0	0	831.520449760592	0	0	0	0.000715356790252919	0.987312229051477	0.0032647080050846	1	0.00906747762631932	0.999367155059135	0.0382528225766499	1	0.0219538063239273	0.248887517593267	Candidate Driver
STYXL2	0	1	0	0	0	830.427719525327	0	0	0	0.000716368765442787	0.989917523963056	0.00326915107964343	1	0.00907431918045393	0.999367155059135	0.0382815400039172	1	0.0219792380596775	0.249028914242195	Candidate Driver
MACF1	0	2	0	0	0	271.065089497768	0	0	0	0.000785926095261513	0.966030396339279	0.00327792717668773	1	0.00962546580404413	0.999367155059135	0.038360930954465	1	0.0220294538678549	0.249450786991574	Candidate Driver
CDAN1	0	1	0	0	0	825.012879168518	0	0	0	0.000721424679694826	0.987034310213318	0.00329040986207219	1	0.00912555706807065	0.999367155059135	0.0384584665805657	1	0.0221008378814529	0.249937387629844	Candidate Driver
INPP5D	0	1	0	0	0	824.601111355113	0	0	0	0.000721811985533227	0.988092419839791	0.00329211900909498	1	0.00912555706807065	0.999367155059135	0.0384584665805657	1	0.0221106081921605	0.249937387629844	Candidate Driver
ZSWIM5	0	1	0	0	0	824.573041462593	0	0	0	0.000721838402553465	0.988670671470126	0.00329226569135255	1	0.00912555706807065	0.999367155059135	0.0384584665805657	1	0.0221114466575112	0.249937387629844	Candidate Driver
RGS22	0	1	0	0	0	823.733215681351	0	0	0	0.000722629644032358	0.98545031835167	0.0032954024552061	1	0.00912955374077961	0.999367155059135	0.0384717214940707	1	0.0221293754682634	0.24999299176846	Candidate Driver
USP40	0	1	0	0	0	822.742395682471	0	0	0	0.000723565310066343	0.985707415770763	0.00329938546957698	1	0.00913398785694741	0.999367155059135	0.0384918062086039	1	0.022152136893365	0.250015572774254	Candidate Driver
ZCCHC2	0	1	0	0	0	822.108587829275	0	0	0	0.000724165070113414	0.988111895514885	0.00330208933563747	1	0.00913398785694741	0.999367155059135	0.0384918062086039	1	0.0221675857279264	0.250015572774254	Candidate Driver
PAN2	0	1	0	0	0	821.472853829964	0	0	0	0.000724767622082956	0.987146229197806	0.00330457967517139	1	0.00913398785694741	0.999367155059135	0.0384918062086039	1	0.0221818125966152	0.250015572774254	Candidate Driver
PRDM15	0	1	0	0	0	821.268140199245	0	0	0	0.000724961857720863	0.988654223943037	0.00330549714246064	1	0.00913398785694741	0.999367155059135	0.0384918062086039	1	0.0221870534516059	0.250015572774254	Candidate Driver
NOL8	0	1	0	0	0	820.851716717438	0	0	0	0.00072535727881462	0.988098339173101	0.00330713842893449	1	0.00913398785694741	0.999367155059135	0.0384918062086039	1	0.0221964283489215	0.250015572774254	Candidate Driver
NOMO2	0	1	0	0	0	818.350048426763	0	0	0	0.00072774160650757	0.987448251133393	0.00331719446171064	1	0.00915801094345087	0.999367155059135	0.0385854774674525	1	0.0222538498363817	0.250515511690633	Candidate Driver
WDR17	0	1	0	0	0	816.634079992362	0	0	0	0.000729385894275514	0.986062024254991	0.00332406036009436	1	0.00917269590601981	0.999367155059135	0.038641950320371	1	0.0222930376497569	0.250809725689536	Candidate Driver
BRPF3	0	1	0	0	0	816.024996252238	0	0	0	0.000729971268675467	0.989581683929125	0.00332676242455521	1	0.00917405356368069	0.999367155059135	0.0386499798973717	1	0.0223084560670699	0.250836332232191	Candidate Driver
ITIH6	0	1	0	0	0	813.015941084044	0	0	0	0.000732876611539202	0.989046513680661	0.00333902996984414	1	0.00920454703747536	0.999367155059135	0.0387690633840031	1	0.0223784290927027	0.251475961079167	Candidate Driver
SYDE2	0	1	0	0	0	810.978920552476	0	0	0	0.000734856182913246	0.988757897422559	0.00334738977484861	1	0.0092215788498206	0.999367155059135	0.0388426581603206	1	0.0224260868709982	0.251864222859791	Candidate Driver
ERCC5	0	1	0	0	0	809.09036783367	0	0	0	0.000736700758232178	0.987392206644648	0.00335510764430236	1	0.00922976066557702	0.999367155059135	0.0388907553810014	1	0.0224700665517484	0.252093858559006	Candidate Driver
NOS3	0	1	0	0	0	808.983490414848	0	0	0	0.000736805415330721	0.987884832011239	0.00335558245325251	1	0.00922976066557702	0.999367155059135	0.0388907553810014	1	0.0224727716336166	0.252093858559006	Candidate Driver
AHI1	0	1	0	0	0	808.146942574618	0	0	0	0.000737625581399226	0.986499494634602	0.00335895802894848	1	0.00923401509587461	0.999367155059135	0.0389064119856986	1	0.0224920010296232	0.252162363935379	Candidate Driver
CTR9	0	1	0	0	0	807.52862570637	0	0	0	0.000738232928749194	0.986460313736587	0.00336152396808564	1	0.00923560153570606	0.999367155059135	0.0389126774522492	1	0.0225066159584915	0.25217908586494	Candidate Driver
PLEKHG3	0	1	0	0	0	806.9851705403	0	0	0	0.000738767543779995	0.989475726178969	0.00336397668301247	1	0.00923627659159166	0.999367155059135	0.0389176254911304	1	0.0225205841604654	0.252188546169874	Candidate Driver
ADAMTS14	0	1	0	0	0	803.335210039729	0	0	0	0.000742377676395178	0.988267132656911	0.00337917051227088	1	0.00927089670290763	0.999367155059135	0.0390518094371076	1	0.0226070731577929	0.252874360821856	Candidate Driver
IGSF1	0	1	0	0	0	802.744893851813	0	0	0	0.000742964767033505	0.986346298976396	0.00338152283210802	1	0.00927089670290763	0.999367155059135	0.0390518094371076	1	0.0226204573331675	0.252874360821856	Candidate Driver
FAM205A	0	1	0	0	0	802.725550730242	0	0	0	0.000742984019695969	0.987316483786181	0.00338167209114004	1	0.00927089670290763	0.999367155059135	0.0390518094371076	1	0.022621306528558	0.252874360821856	Candidate Driver
SEC24B	0	1	0	0	0	800.259967554631	0	0	0	0.000745446018324047	0.985915306312329	0.00339197798743451	1	0.0092955812382316	0.999367155059135	0.0391472967006256	1	0.0226799250521846	0.253382232443477	Candidate Driver
CARD11	0	1	0	0	0	798.643356363953	0	0	0	0.000747068883236612	0.987821070858808	0.00339896905914316	1	0.00930977669278518	0.999367155059135	0.03920309018754	1	0.0227196714776543	0.253653483492544	Candidate Driver
PTPRC	0	1	0	0	0	798.14821074374	0	0	0	0.000747567315600994	0.985281758537682	0.00340089255529918	1	0.00930995044497	0.999367155059135	0.03920309018754	1	0.0227306046302124	0.253653483492544	Candidate Driver
PHLPP2	0	1	0	0	0	795.262889685656	0	0	0	0.000750484663863404	0.987370296442047	0.00341336908651113	1	0.00934022882176113	0.999367155059135	0.0393233215625887	1	0.0228014948495265	0.254296880457633	Candidate Driver
TBC1D32	0	1	0	0	0	792.388833045368	0	0	0	0.000753412649589169	0.985372237665153	0.00342558746129118	1	0.00937060030712328	0.999367155059135	0.0394404365824873	1	0.0228708740538897	0.254911962421139	Candidate Driver
EHBP1	0	1	0	0	0	791.891871220163	0	0	0	0.000753921183899608	0.985634470892523	0.00342775499047787	1	0.00937085994166551	0.999367155059135	0.0394417604173789	1	0.0228831773093497	0.254911962421139	Candidate Driver
CSPP1	0	1	0	0	2	790.863335020161	0	0	34.1898803406669	0.000754975788063939	0.985639578666164	0.00343220762462526	0.00612826286691583	0.00937790222588018	0.999367155059135	0.0394693606910826	1	0.000247551234628163	0.0816749645556229	Candidate Driver
SUCO	0	1	0	0	0	788.27866957819	0	0	0	0.000757638629238722	0.986289231164854	0.00344349645107078	1	0.00940489915985224	0.999367155059135	0.0395754950979522	1	0.0229724873846134	0.255758584926264	Candidate Driver
ABCC4	0	1	0	0	0	786.16791209531	0	0	0	0.000759826773521266	0.98608035874737	0.00345271437299832	1	0.00942581056208182	0.999367155059135	0.0396577163129323	1	0.0230247523627026	0.25614830782448	Candidate Driver
SPATA31A6	0	1	0	0	0	785.316565618474	0	0	0	0.000760712804465657	0.98730988291087	0.00345654146264829	1	0.00942581056208182	0.999367155059135	0.0396596775820991	1	0.0230464444621133	0.25614830782448	Candidate Driver
ATN1	0	1	0	0	0	784.894170880245	0	0	0	0.00076115315180858	0.98950383673155	0.00345853744335334	1	0.00942581056208182	0.999367155059135	0.0396596775820991	1	0.0230577560801677	0.25614830782448	Candidate Driver
NPC1L1	0	1	0	0	0	784.767519260316	0	0	0	0.000761285282699364	0.9891910759994	0.00345907679161106	1	0.00942581056208182	0.999367155059135	0.0396596775820991	1	0.0230608124758717	0.25614830782448	Candidate Driver
PLEKHA5	0	1	0	0	0	783.622846215584	0	0	0	0.000762481497620926	0.984605058092987	0.00346379617482995	1	0.00943062513656354	0.999367155059135	0.0396779400039088	1	0.0230875528394987	0.256194620122577	Candidate Driver
ANKS1B	0	1	0	0	0	783.433707090489	0	0	0	0.000762679504149211	0.986759989477002	0.00346479929884258	1	0.00943062513656354	0.999367155059135	0.0396779400039088	1	0.0230932357831404	0.256194620122577	Candidate Driver
VWA5B2	0	1	0	0	0	782.988054196292	0	0	0	0.000763146445012297	0.988282466998287	0.00346687231547971	1	0.00943062513656354	0.999367155059135	0.0396780335999155	1	0.0231049790108465	0.256194620122577	Candidate Driver
PCDH1	0	1	0	0	0	781.597636858781	0	0	0	0.000764606848854821	0.990621909290569	0.00347316642819873	1	0.00944259974781121	0.999367155059135	0.0397264083834921	1	0.0231406263176785	0.256441911949545	Candidate Driver
NEK1	0	1	0	0	0	778.984121898713	0	0	0	0.000767366630172517	0.984495860271629	0.00348438680577212	1	0.00947059548194932	0.999367155059135	0.0398310391788918	1	0.0232041457169563	0.256997616194255	Candidate Driver
STAG1	0	1	0	0	0	775.816317346244	0	0	0	0.000770737721512593	0.985672251198199	0.00349869233131894	1	0.00950609502990115	0.999367155059135	0.0399707918184452	1	0.0232850779860518	0.257745425449293	Candidate Driver
TDRD12	0	1	0	0	0	774.707781104331	0	0	0	0.000771924187055406	0.98638090549371	0.00350374668893572	1	0.00951083892562783	0.999367155059135	0.0399908205157908	1	0.0233136585791576	0.257818646424054	Candidate Driver
SPATA31A1	0	1	0	0	0	774.53238693564	0	0	0	0.000772112235844058	0.987328946296988	0.00350460770964778	1	0.00951083892562783	0.999367155059135	0.0399908205157908	1	0.0233185266176626	0.257818646424054	Candidate Driver
DIAPH1	0	1	0	0	0	773.377233919564	0	0	0	0.000773352954905548	0.987089724097091	0.00350981871752698	1	0.00952001946282192	0.999367155059135	0.0400265142290792	1	0.0233479840992193	0.257995895601264	Candidate Driver
ZSWIM6	0	1	0	0	0	772.757174874872	0	0	0	0.000774020539408782	0.988821846474485	0.00351274647418676	1	0.00952213744256028	0.999367155059135	0.040036142495832	1	0.0233645311179687	0.258030362047635	Candidate Driver
DCTN1	0	1	0	0	0	770.418037329425	0	0	0	0.000776549053271958	0.986415674412573	0.00352323310091407	1	0.00954713154681634	0.999367155059135	0.0401318596722968	1	0.0234237791527823	0.258536094313535	Candidate Driver
DGKK	0	1	0	0	0	768.049990636168	0	0	0	0.000779125180167317	0.986338241749176	0.00353407590971855	1	0.00956618950994955	0.999367155059135	0.0402063428045855	1	0.0234850067487785	0.258870414219907	Candidate Driver
CECR2	0	1	0	0	0	767.826269161646	0	0	0	0.000779369416865294	0.986757947215333	0.00353513564904662	1	0.00956618950994955	0.999367155059135	0.0402063428045855	1	0.0234909891399648	0.258870414219907	Candidate Driver
AOX1	0	1	0	0	0	767.172397734418	0	0	0	0.000780084099850975	0.985697526628471	0.00353806358347186	1	0.00956618950994955	0.999367155059135	0.0402063428045855	1	0.0235075161281781	0.258870414219907	Candidate Driver
ITPRID2	0	1	0	0	0	767.166551500394	0	0	0	0.000780090495529295	0.986352984459809	0.0035381414281096	1	0.00956618950994955	0.999367155059135	0.0402063428045855	1	0.0235079554961354	0.258870414219907	Candidate Driver
SLC4A2	0	1	0	0	0	762.772791275555	0	0	0	0.000784926112765705	0.988803172853033	0.00355866543954508	1	0.00961934960644501	0.999367155059135	0.0404156708547862	1	0.0236237367584646	0.259996406386401	Candidate Driver
MAP3K19	0	1	0	0	0	760.18884473146	0	0	0	0.00078779714241517	0.987471335672809	0.00357065710538063	1	0.00964223559786618	0.999367155059135	0.0405279072279942	1	0.0236913300219813	0.260591069091238	Candidate Driver
ABCC11	0	1	0	0	0	759.487430720249	0	0	0	0.00078858000175952	0.987217655479374	0.0035739323676941	1	0.00964567365614955	0.999367155059135	0.0405411359962278	1	0.023709784641887	0.260644863660469	Candidate Driver
ERBB3	0	1	0	0	0	757.921917713974	0	0	0	0.000790332746983813	0.986081861530287	0.0035812193892617	1	0.00965613698795935	0.999367155059135	0.0405799970142862	1	0.0237508329445395	0.26082012705407	Candidate Driver
PPFIA2	0	1	0	0	0	757.825948774836	0	0	0	0.000790440439324525	0.98497006219356	0.00358158175146905	1	0.00965613698795935	0.999367155059135	0.0405799970142862	1	0.0237528737689749	0.26082012705407	Candidate Driver
EEA1	0	1	0	0	0	757.108854808784	0	0	0	0.000791246033624127	0.98254426390825	0.0035847476213603	1	0.00965968412318672	0.999367155059135	0.0405919329947316	1	0.0237707023934784	0.260866828779601	Candidate Driver
PFAS	0	1	0	0	0	756.673243971852	0	0	0	0.000791736183077596	0.988200931730599	0.00358727492621858	1	0.00965968412318672	0.999367155059135	0.0405966283758635	1	0.0237849329262992	0.260874013191647	Candidate Driver
PCDH11X	0	1	0	0	0	755.930679456726	0	0	0	0.000792573075226732	0.989187136840476	0.00359085700983408	1	0.00966375901875437	0.999367155059135	0.0406132479699657	1	0.0238050995674836	0.260886017583829	Candidate Driver
PCDH8	0	1	0	0	0	755.168474692898	0	0	0	0.000793433887966821	0.992092054438867	0.0035946300697649	1	0.00966466471365431	0.999367155059135	0.0406157131913729	1	0.0238263375151151	0.260886017583829	Candidate Driver
ZNF516	0	1	0	0	0	754.576287512394	0	0	0	0.000794103939741109	0.990724215198014	0.00359738096136009	1	0.00966466471365431	0.999367155059135	0.0406157131913729	1	0.0238418193449975	0.260886017583829	Candidate Driver
PAPLN	0	1	0	0	0	754.123303059548	0	0	0	0.000794617226468008	0.987004074493872	0.00359930470211234	1	0.00966466471365431	0.999367155059135	0.0406157131913729	1	0.0238526447764666	0.260886017583829	Candidate Driver
ASTN1	0	1	0	0	0	754.086328899715	0	0	0	0.000794659151101884	0.987682931625581	0.00359952953605891	1	0.00966466471365431	0.999367155059135	0.0406157131913729	1	0.0238539099133424	0.260886017583829	Candidate Driver
ARID4B	0	1	0	0	0	750.183225566965	0	0	0	0.000799109090165229	0.985813882864696	0.00361809165251081	1	0.00971263774611957	0.999367155059135	0.0408012025790187	1	0.0239583102753194	0.261878777161853	Candidate Driver
GIGYF2	0	1	0	0	0	749.131524344048	0	0	0	0.000800316410775714	0.983806045530849	0.00362299067293714	1	0.00972116317918213	0.999367155059135	0.0408324860827919	1	0.0239858483150626	0.262030734066084	Candidate Driver
SALL1	0	1	0	0	1	746.809057863605	0	0	15.6499339068789	0.000802995097029302	0.98914444195507	0.00363465482823255	0.05547859588871	0.00973315115311796	0.999367155059135	0.0408825336873744	1	0.0019174473238992	0.149630606080079	Candidate Driver
CARMIL3	0	1	0	0	0	747.421261107977	0	0	0	0.000802287308698579	0.985965063376245	0.00363145595991621	1	0.00973315115311796	0.999367155059135	0.0408825336873744	1	0.0240334172012521	0.26237816731708	Candidate Driver
NPHP3	0	1	0	0	0	746.634920474832	0	0	0	0.000803196644175053	0.985095893889972	0.00363520358251057	1	0.00973315115311796	0.999367155059135	0.0408825336873744	1	0.0240544698676861	0.26237816731708	Candidate Driver
PPFIA3	0	1	0	0	0	746.520266246375	0	0	0	0.000803329398878283	0.987389696132346	0.00363594140672996	1	0.00973315115311796	0.999367155059135	0.0408825336873744	1	0.0240586142179795	0.26237816731708	Candidate Driver
KIF16B	0	1	0	0	0	745.384745411685	0	0	0	0.000804646484866334	0.986152557886451	0.0036413793477722	1	0.00974296588102802	0.999367155059135	0.0409197342378892	1	0.0240891544550227	0.262562218949357	Candidate Driver
RIC1	0	1	0	0	0	740.723203918274	0	0	0	0.000810097537461862	0.985628125261807	0.00366422184914483	1	0.00980279236767453	0.999367155059135	0.0411523594699983	1	0.0242173525745416	0.263809890630607	Candidate Driver
NUP155	0	1	0	0	0	739.259006174466	0	0	0	0.000811824524031168	0.984563265114083	0.00367137794527628	1	0.00981750790042979	0.999367155059135	0.0412086440399702	1	0.0242574851312272	0.264097356533519	Candidate Driver
TNR	0	1	0	0	0	738.659918188591	0	0	0	0.00081253319320207	0.987211798540814	0.0036745673555324	1	0.00981989801293772	0.999367155059135	0.0412203656181615	1	0.0242753673699055	0.264142389229957	Candidate Driver
SHOC1	0	1	0	0	0	733.758919067375	0	0	0	0.00081837599301382	0.984825608328057	0.00369888357534187	1	0.00988429483454027	0.999367155059135	0.0414689304456064	1	0.0244116115977735	0.265474549214949	Candidate Driver
USP6	0	1	0	0	0	727.110824679024	0	0	0	0.000826432994651349	0.985542757595175	0.00373271887974724	1	0.00996970029680587	0.999367155059135	0.0418045432209109	1	0.0246009256886237	0.267258258418327	Candidate Driver
MST1R	0	1	0	0	0	727.068457016349	0	0	0	0.00082648483413883	0.988632446485068	0.00373317007530616	1	0.00996970029680587	0.999367155059135	0.0418045432209109	1	0.024603448123544	0.267258258418327	Candidate Driver
GAK	0	1	0	0	1	725.672507537261	0	0	15.8050018495537	0.000828196397846814	0.987170661357737	0.00374023761955278	0.0550036064267278	0.00998192121482939	0.999367155059135	0.0418515666109967	1	0.00195213162661623	0.150532658558567	Candidate Driver
UBE2O	0	1	0	0	0	725.283385273064	0	0	0	0.000828674723010625	0.988759152171213	0.00374235392813016	1	0.00998192121482939	0.999367155059135	0.0418515666109967	1	0.0246547791427819	0.267578105311755	Candidate Driver
ABCC10	0	1	0	0	0	724.957349306272	0	0	0	0.000829075912377575	0.987473190122698	0.00374394477164353	1	0.00998192121482939	0.999367155059135	0.0418515666109967	1	0.0246636685026416	0.267578105311755	Candidate Driver
GPRASP1	0	1	0	0	0	724.551548131023	0	0	0	0.000829575779562997	0.988061464187177	0.00374608110797847	1	0.00998192121482939	0.999367155059135	0.0418515666109967	1	0.0246756049192066	0.267578105311755	Candidate Driver
ASXL2	0	1	0	0	0	724.088497837603	0	0	0	0.000830146880473892	0.987134653680174	0.00374840570670598	1	0.00998254221225676	0.999367155059135	0.0418532039860907	1	0.0246885918358525	0.267578105311755	Candidate Driver
CNTLN	0	1	0	0	0	723.002481826614	0	0	0	0.000831489307481448	0.984739227739406	0.00375382968587612	1	0.00998936655881423	0.999367155059135	0.0418799363148922	1	0.0247188885645377	0.267684953834583	Candidate Driver
BRD4	0	1	0	0	0	722.788679573567	0	0	0	0.000831754084830494	0.987420510617859	0.00375515873597831	1	0.00998936655881423	0.999367155059135	0.0418799363148922	1	0.0247263110458152	0.267684953834583	Candidate Driver
PRDM16	0	1	0	0	0	715.777774561208	0	0	0	0.0008405280026057	0.989335511861598	0.00379202098950171	1	0.0100884360387702	0.999367155059135	0.0422665170152348	1	0.0249319925593938	0.26975966724173	Candidate Driver
ROBO3	0	1	0	0	1	713.001432328726	0	0	14.9503694496139	0.000844052278943686	0.986280111989398	0.00380654317337681	0.0577280079311595	0.0101094033026793	0.999367155059135	0.0423682533162735	1	0.00207065941288642	0.153037658761636	Candidate Driver
FGD6	0	1	0	0	0	713.400911321977	0	0	0	0.000843543419199122	0.985851968522728	0.00380437897512009	1	0.0101094033026793	0.999367155059135	0.0423682533162735	1	0.0250008664364817	0.27035264459394	Candidate Driver
YTHDC2	0	1	0	0	0	712.744964995406	0	0	0	0.000844379282930907	0.984582330818561	0.0038077629827854	1	0.0101094033026793	0.999367155059135	0.0423682533162735	1	0.0250197192774996	0.270404345127352	Candidate Driver
PNPLA7	0	1	0	0	0	709.991524066874	0	0	0	0.000847905538744365	0.987668516094549	0.00382276635779799	1	0.0101453006429089	0.999367155059135	0.0425105777381054	1	0.0251032692603587	0.2711548184975	Candidate Driver
USP19	0	1	0	0	2	708.885608482512	0	0	29.9439168615372	0.000849329900815543	0.986876420688495	0.0038286611108802	0.00767976683361976	0.0101560195233799	0.999367155059135	0.0425515048621596	1	0.000336208414113748	0.0921421887687796	Candidate Driver
ATXN2	0	1	0	0	0	708.086263096819	0	0	0	0.000850362306977659	0.986040643238611	0.00383290895701327	1	0.0101620411012952	0.999367155059135	0.0425740916288827	1	0.0251597174450275	0.271611871024522	Candidate Driver
WRN	0	1	0	0	0	704.574780940648	0	0	0	0.000854926572085635	0.984921970768408	0.00385188612459786	1	0.0102102355557474	0.999367155059135	0.0427601639342995	1	0.0252652619944173	0.272598132781989	Candidate Driver
WASHC2A	0	1	0	0	0	703.578128877738	0	0	0	0.000856230694431415	0.98654713781578	0.00385747525515534	1	0.0102194590212385	0.999367155059135	0.0427974852789059	1	0.0252963289932591	0.272780167191058	Candidate Driver
EHMT1	0	1	0	0	0	702.043456241953	0	0	0	0.000858246374570659	0.987052243382019	0.00386593621228137	1	0.0102371584939477	0.999367155059135	0.0428666071870738	1	0.0253433435410025	0.273133869592768	Candidate Driver
ABCC5	0	1	0	0	0	701.209396394479	0	0	0	0.000859345712970527	0.986400635847583	0.00387047543268115	1	0.0102439126677678	0.999367155059135	0.0428921891086511	1	0.0253685587494016	0.273252368233465	Candidate Driver
TTN	0	2	1	0	0	57.2500664305587	319.831026390006	319.831026390006	0	0.00435883985675134	0.00200840419279757	0.00387691750914565	1	0.0445055614704218	0.266162034267574	0.0429388166315521	1	0.025404335118559	0.273484427808532	Candidate Driver
RFX7	0	1	0	0	0	697.475233696456	0	0	0	0.000864301197516015	0.986739863583838	0.00389119543530236	1	0.0102965975272584	0.999367155059135	0.0430721264313193	1	0.0254835901126512	0.274184024414729	Candidate Driver
ADAMTS13	0	1	0	0	0	696.847039911476	0	0	0	0.000865140299445621	0.986963654696056	0.00389471624155813	1	0.0103002081748123	0.999367155059135	0.0430862793884749	1	0.0255031256110221	0.274240661299049	Candidate Driver
MIA2	0	1	0	0	0	694.538480932361	0	0	0	0.000868237536198246	0.984952877957723	0.00390746981141421	1	0.0103306826598053	0.999367155059135	0.0432024970633691	1	0.0255738632728024	0.274847514905018	Candidate Driver
TNS3	0	1	0	0	0	692.731078634431	0	0	0	0.000870677442549872	0.987479981107088	0.00391786446275799	1	0.0103533030544792	0.999367155059135	0.0432925149605276	1	0.0256314863998459	0.275312824292588	Candidate Driver
MBD5	0	1	0	0	0	692.102436149172	0	0	0	0.000871529197165488	0.986662223516654	0.00392135281428374	1	0.0103570222960619	0.999367155059135	0.0433061584363657	1	0.0256508180190074	0.27536654695712	Candidate Driver
ATP10B	0	1	0	0	1	691.13791136217	0	0	14.1834216324312	0.000872839186394136	0.98669745248489	0.00392682027642277	0.0604144735693109	0.0103571572493393	0.999367155059135	0.0433082916776888	1	0.0022173221381997	0.158847522946095	Candidate Driver
ABCC3	0	1	0	0	0	690.903956944361	0	0	0	0.000873157511653289	0.987077349788817	0.00392817879742013	1	0.0103571572493393	0.999367155059135	0.0433082916776888	1	0.0256886370285577	0.275429734269799	Candidate Driver
PRR36	0	1	0	0	0	690.92276849171	0	0	0	0.000873131907791147	0.990473748982621	0.00392830726447813	1	0.0103571572493393	0.999367155059135	0.0433082916776888	1	0.0256893486799213	0.275429734269799	Candidate Driver
PLEKHH2	0	1	0	0	0	690.064225164811	0	0	0	0.00087430193075877	0.984387095110081	0.00393271485428026	1	0.0103589033697783	0.999367155059135	0.0433114187511529	1	0.025713762257571	0.275429734269799	Candidate Driver
PPIP5K1	0	1	0	0	0	689.833398780604	0	0	0	0.000874617019435031	0.985583603179158	0.00393413992392211	1	0.0103589033697783	0.999367155059135	0.0433114187511529	1	0.0257216546411492	0.275429734269799	Candidate Driver
ABCA10	0	1	0	0	0	689.610168220266	0	0	0	0.000874921948852525	0.984937341648477	0.00393535268211453	1	0.0103589033697783	0.999367155059135	0.0433114187511529	1	0.0257283707855063	0.275429734269799	Candidate Driver
SNAPC4	0	1	0	0	1	688.482649604129	0	0	14.1062329432752	0.000876465275169935	0.987177200294347	0.00394198160540782	0.0606988300311621	0.0103601388846396	0.999367155059135	0.0433170320105192	1	0.00223431423692289	0.158847522946095	Candidate Driver
NSD3	0	1	0	0	0	688.412115064635	0	0	0	0.000876561996881242	0.985450420150547	0.00394223853513243	1	0.0103601388846396	0.999367155059135	0.0433170320105192	1	0.0257664969302067	0.275524490199458	Candidate Driver
UHRF1BP1L	0	1	0	0	0	688.352526135454	0	0	0	0.00087664372535512	0.98597073106353	0.00394262536357193	1	0.0103601388846396	0.999367155059135	0.0433170320105192	1	0.0257686383960077	0.275524490199458	Candidate Driver
SHROOM4	0	1	0	0	0	687.719045145626	0	0	0	0.000877513482375636	0.987205491093673	0.00394635444178226	1	0.0103601766484584	0.999367155059135	0.0433189774307302	1	0.0257892804685589	0.275524490199458	Candidate Driver
DISP1	0	1	0	0	0	687.56502099548	0	0	0	0.000877725207311109	0.988173145459021	0.00394731106792301	1	0.0103601766484584	0.999367155059135	0.0433189774307302	1	0.0257945752429655	0.275524490199458	Candidate Driver
NBPF12	0	1	0	0	0	686.842532928414	0	0	0	0.000878719677839701	0.984780727649935	0.00395117239626253	1	0.0103626901774703	0.999367155059135	0.0433294924223681	1	0.0258159447287623	0.275541378289817	Candidate Driver
ZC3H4	0	1	0	0	0	686.627048885805	0	0	0	0.000879016704271263	0.989370373760567	0.00395277894548351	1	0.0103626901774703	0.999367155059135	0.0433294924223681	1	0.0258248346325958	0.275541378289817	Candidate Driver
ATAD2	0	1	0	0	0	683.057155850498	0	0	0	0.000883965963745625	0.984908336288652	0.00397304908244323	1	0.0104146474306168	0.999367155059135	0.043526859274931	1	0.0259369442348593	0.27658397359437	Candidate Driver
DAPK1	0	1	0	0	0	680.691945929864	0	0	0	0.000887274909727287	0.98767932655207	0.00398707191328196	1	0.0104472271233576	0.999367155059135	0.0436555976556274	1	0.0260144408314201	0.277256514152285	Candidate Driver
ZNF608	0	1	0	0	0	679.133323085357	0	0	0	0.000889468585180575	0.98779127476231	0.00399621745945222	1	0.0104597734825924	0.999367155059135	0.0437038640940432	1	0.0260649567326285	0.277455995140761	Candidate Driver
LTBP3	0	1	0	0	0	679.123178003336	0	0	0	0.000889482898249416	0.987063781999873	0.00399621964501884	1	0.0104597734825924	0.999367155059135	0.0437038640940432	1	0.0260649688022163	0.277455995140761	Candidate Driver
FLT4	0	1	0	0	0	678.775673072526	0	0	0	0.000889973441092762	0.987573553360733	0.00399830313683014	1	0.0104597734825924	0.999367155059135	0.0437038640940432	1	0.0260764741478047	0.277455995140761	Candidate Driver
MROH2B	0	1	0	0	0	675.656418643716	0	0	0	0.000894400208611756	0.98444277822602	0.00401645805994411	1	0.01050537555543	0.999367155059135	0.0438773496758874	1	0.0261766823940889	0.278368084606979	Candidate Driver
IGSF9B	0	1	0	0	0	674.106178612154	0	0	0	0.000896616179040355	0.987487278337977	0.00402595126127692	1	0.0105249703704578	0.999367155059135	0.0439560678617598	1	0.0262290485443308	0.278770684086207	Candidate Driver
CLUH	0	1	0	0	0	673.57140864776	0	0	0	0.000897383068956814	0.988421218920278	0.00402921406027679	1	0.0105275415464433	0.999367155059135	0.0439667106089033	1	0.0262470415396298	0.278807711567455	Candidate Driver
MAST3	0	1	0	0	0	672.849348503264	0	0	0	0.000898420562386426	0.988290930426894	0.00403352192309847	1	0.0105332822006208	0.999367155059135	0.0439887385211465	1	0.0262707935855646	0.278905839524978	Candidate Driver
AQR	0	1	0	0	0	671.95870206249	0	0	0	0.000899703495376047	0.984369804767737	0.00403852008487704	1	0.0105354946880883	0.999367155059135	0.0439965032763914	1	0.0262983459325575	0.278907310241826	Candidate Driver
MAPK8IP3	0	1	0	0	0	671.957099642457	0	0	0	0.000899705806783557	0.987550537112961	0.00403881306096765	1	0.0105354946880883	0.999367155059135	0.0439965032763914	1	0.0262999607700972	0.278907310241826	Candidate Driver
ACIN1	0	1	0	0	0	670.518167150957	0	0	0	0.000901786046849651	0.985867805515635	0.00404732521631901	1	0.0105534230671516	0.999367155059135	0.044064250060502	1	0.0263468691418812	0.279250654953331	Candidate Driver
DENND4B	0	1	0	0	1	668.425771204364	0	0	13.8518119082261	0.000904827671063257	0.986643438382008	0.00406004374289726	0.0616554402162626	0.0105825736622955	0.999367155059135	0.0441776900133147	1	0.00232619768321518	0.159561017956973	Candidate Driver
SYCP2	0	1	0	0	0	667.706659022032	0	0	0	0.000905877607801697	0.983945398967823	0.00406415645597835	1	0.0105884088269571	0.999367155059135	0.0441974139547708	1	0.0264395692582989	0.280078700588463	Candidate Driver
SCAF11	0	1	0	0	1	666.685165511417	0	0	14.1640453733705	0.000907373099979236	0.986054961640099	0.00407057657707899	0.060485602102672	0.0105948972561172	0.999367155059135	0.0442234885767948	1	0.00229205968320256	0.159561017956973	Candidate Driver
KIAA0586	0	1	0	0	0	666.574480344625	0	0	0	0.000907535433158246	0.985032250271557	0.00407115691571347	1	0.0105948972561172	0.999367155059135	0.0442234885767948	1	0.0264781046072488	0.280332373626938	Candidate Driver
TOPBP1	0	1	0	0	0	664.934518552716	0	0	0	0.000909947246075404	0.984795326373828	0.00408115979724732	1	0.0106166036919156	0.999367155059135	0.0443070998101156	1	0.026533146468822	0.280760430916786	Candidate Driver
EFCAB6	0	1	0	0	0	664.061444202121	0	0	0	0.000911236307114427	0.985180122033236	0.00408655450910178	1	0.010625192280043	0.999367155059135	0.044340616288481	1	0.0265628212327663	0.280919742877731	Candidate Driver
SLIT2	0	1	0	0	0	658.973786441408	0	0	0	0.000918818987165615	0.984990155194937	0.0041180388572164	1	0.0107071107685715	0.999367155059135	0.0446570173139223	1	0.0267358658453235	0.282594278373892	Candidate Driver
NWD1	0	1	0	0	0	650.702842324723	0	0	0	0.000931410376137087	0.987380391481511	0.00417051828037251	1	0.0108472616896062	0.999367155059135	0.0452006087285044	1	0.0270237697049425	0.285480351099601	Candidate Driver
DCAF1	0	1	0	0	0	649.541349073333	0	0	0	0.000933205405293513	0.986370553521565	0.00417787741838371	1	0.0108557394508711	0.999367155059135	0.0452414899945385	1	0.0270640891946056	0.28563633544798	Candidate Driver
SPATA31D1	0	1	0	0	0	649.25454837914	0	0	0	0.000933649673577674	0.986589947526891	0.00417973958293283	1	0.0108557394508711	0.999367155059135	0.0452414899945385	1	0.0270742896275993	0.28563633544798	Candidate Driver
COL4A5	0	1	0	0	0	648.975630791959	0	0	0	0.000934082123762781	0.984684189562346	0.00418135336335868	1	0.0108557394508711	0.999367155059135	0.0452414899945385	1	0.0270831288086084	0.28563633544798	Candidate Driver
COL4A3	0	1	0	0	0	647.583615090243	0	0	0	0.000936246201064583	0.985304081596894	0.00419038876943789	1	0.0108706386704876	0.999367155059135	0.045313736968778	1	0.027132607059594	0.286001194326472	Candidate Driver
SCAF1	0	1	0	0	1	646.392823344665	0	0	15.7929645290285	0.000938105171976789	0.989968791188213	0.00419847679849372	0.0550401855111915	0.0108856455221654	0.999367155059135	0.045375663756949	1	0.00216589565817016	0.156465605140593	Candidate Driver
RNF17	0	1	0	0	0	642.32524090541	0	0	0	0.000944509449953168	0.984395352437376	0.00422454845829445	1	0.0109533455584189	0.999367155059135	0.0456317724421508	1	0.0273194911933456	0.287813236168492	Candidate Driver
NACAD	0	1	0	0	0	641.622163765947	0	0	0	0.000945625016995133	0.98787376906826	0.0042294908979128	1	0.0109596684720015	0.999367155059135	0.0456594927496025	1	0.027346507844235	0.28793999711497	Candidate Driver
FRMPD1	0	1	0	0	0	641.135812647829	0	0	0	0.000946398201376208	0.987416386218602	0.00423265671257556	1	0.0109620179853196	0.999367155059135	0.0456680131324267	1	0.0273638099694866	0.287964387937379	Candidate Driver
MAP3K1	0	1	0	0	0	640.176641361211	0	0	0	0.000947926654332742	0.985832839121319	0.00423884750358483	1	0.0109731075841313	0.999367155059135	0.0457091434505534	1	0.0273976376554365	0.288162564415362	Candidate Driver
USP32	0	1	0	0	0	639.336771410634	0	0	0	0.000949268931333291	0.984428671222717	0.00424426795862198	1	0.0109791221835243	0.999367155059135	0.0457321656212432	1	0.0274272486514013	0.28822214198715	Candidate Driver
TMEM131L	0	1	0	0	0	639.059882610131	0	0	0	0.000949712261437252	0.985250767229173	0.00424618716461322	1	0.0109791221835243	0.999367155059135	0.0457321656212432	1	0.0274377312774928	0.28822214198715	Candidate Driver
COL1A1	0	1	0	0	0	638.780311706048	0	0	0	0.000950160293047508	0.986081916967938	0.00424812217079096	1	0.0109791221835243	0.999367155059135	0.0457321656212432	1	0.0274482993253791	0.28822214198715	Candidate Driver
KCP	0	1	0	0	0	635.350298487372	0	0	0	0.000955690641798013	0.985552721435407	0.0042709696975034	1	0.0110363890461482	0.999367155059135	0.045952381694975	1	0.027573014695582	0.289373593877829	Candidate Driver
CCDC180	0	1	0	0	0	632.768238476038	0	0	0	0.000959895111990683	0.984470752192698	0.00428826091560364	1	0.011078284968176	0.999367155059135	0.0461126031081363	1	0.0276673191460919	0.290184993682258	Candidate Driver
SETBP1	0	1	0	0	0	632.088616586367	0	0	0	0.000961007730584496	0.988952260429007	0.00429326603119318	1	0.0110798564677397	0.999367155059135	0.0461168410051559	1	0.0276946034859211	0.290184993682258	Candidate Driver
PCF11	0	1	0	0	0	631.98080034997	0	0	0	0.000961184467720755	0.983181172536884	0.00429345485835886	1	0.0110798564677397	0.999367155059135	0.0461168410051559	1	0.0276956327234211	0.290184993682258	Candidate Driver
ARHGEF12	0	1	0	0	0	630.904279147905	0	0	0	0.000962952608140943	0.983123351236651	0.00430076264832935	1	0.0110886441466268	0.999367155059135	0.046154883973374	1	0.0277354588121004	0.290344900948523	Candidate Driver
ASXL1	0	1	0	0	0	630.814160718182	0	0	0	0.000963100909696091	0.987380774034583	0.00430180043694384	1	0.0110886441466268	0.999367155059135	0.046154883973374	1	0.0277411135585703	0.290344900948523	Candidate Driver
ARHGEF11	0	1	0	0	0	628.555236422988	0	0	0	0.000966832770960213	0.984730983371882	0.0043169851914816	1	0.0111249452256116	0.999367155059135	0.0462919572765126	1	0.0278238242906295	0.291052045491963	Candidate Driver
LMTK2	0	1	0	0	1	628.017269385769	0	0	13.7873420389724	0.000967725654192675	0.987624994126532	0.00432094883056455	0.0619026749186134	0.0111285554583881	0.999367155059135	0.0463086183648235	1	0.00246788100099915	0.160501228719299	Candidate Driver
PREX2	0	1	0	0	0	627.307951646142	0	0	0	0.000968905378852081	0.984857145893915	0.00432556806570428	1	0.0111354579904435	0.999367155059135	0.0463322831385582	1	0.0278705512136868	0.291382215518066	Candidate Driver
THSD7B	0	1	0	0	0	625.449182951675	0	0	0	0.000972010106726984	0.983735808259663	0.00433828261231617	1	0.011164462768001	0.999367155059135	0.046442584221876	1	0.0279397405156231	0.29194673939544	Candidate Driver
TOP2B	0	1	0	0	0	623.943963066539	0	0	0	0.000974538454076024	0.984682504354012	0.00434883377814821	1	0.0111868165672192	0.999367155059135	0.0465296157466013	1	0.0279971289570838	0.292387407630067	Candidate Driver
NRK	0	1	0	0	0	621.615089640355	0	0	0	0.000978475509146204	0.983655322341626	0.00436498889373471	1	0.0112253047067185	0.999367155059135	0.0466764755603819	1	0.0280849480435171	0.293145226292355	Candidate Driver
DEPDC5	0	1	0	0	0	610.245287685986	0	0	0	0.000998147503900815	0.984468430870941	0.00444627257286545	1	0.0114427677139982	0.999367155059135	0.0475132720829695	1	0.028525902738722	0.297489209581128	Candidate Driver
CDC42BPG	0	1	0	0	0	609.832493891004	0	0	0	0.000998876134791771	0.986173982912988	0.00444945231976479	1	0.0114427677139982	0.999367155059135	0.0475132720829695	1	0.0285431221228043	0.297489209581128	Candidate Driver
MAP3K4	0	1	0	0	0	609.475861718103	0	0	0	0.000999506463691624	0.98498817372884	0.00445193202980665	1	0.0114427677139982	0.999367155059135	0.0475132720829695	1	0.0285565489980133	0.297489209581128	Candidate Driver
EIF3A	0	1	0	0	0	609.302573439632	0	0	0	0.000999813019973095	0.984398636063929	0.00445313296323002	1	0.0114427677139982	0.999367155059135	0.0475132720829695	1	0.0285630511905277	0.297489209581128	Candidate Driver
ROBO1	0	1	0	0	0	608.880298783071	0	0	0	0.00100056080973676	0.98396216639288	0.00445616791248382	1	0.0114445098332748	0.999367155059135	0.0475192689269085	1	0.0285794818191492	0.29749909135253	Candidate Driver
CUX1	0	1	0	0	0	608.324762089936	0	0	0	0.00100154623973925	0.985996070526497	0.00446044480172036	1	0.0114489664145327	0.999367155059135	0.0475384954574922	1	0.0286026325622668	0.297578877810784	Candidate Driver
TTBK2	0	1	0	0	0	605.393190809235	0	0	0	0.00100677765147184	0.985701936250308	0.00448197918426174	1	0.0115019258922014	0.999367155059135	0.0477415255015375	1	0.0287191356549278	0.298629280706219	Candidate Driver
FHOD3	0	1	0	0	0	602.797378882913	0	0	0	0.00101145427272376	0.985562298272493	0.004501233616928	1	0.011548488000392	0.999367155059135	0.0479200582730684	1	0.0288232163693607	0.299549446053886	Candidate Driver
IRS2	0	1	0	0	0	602.279920133607	0	0	0	0.00101239156166533	0.99160196830135	0.00450558260522549	1	0.011552325563516	0.999367155059135	0.0479397980852785	1	0.0288467136089083	0.299631593896639	Candidate Driver
LRRIQ1	0	1	0	0	0	599.589567403783	0	0	0	0.00101729191685218	0.983410583668989	0.00452503777435276	1	0.0116013539906418	0.999367155059135	0.048120158202525	1	0.028951777011782	0.300560425207133	Candidate Driver
NHSL1	0	1	0	0	0	598.62297054514	0	0	0	0.00101906376511784	0.987853540371235	0.00453278674631019	1	0.0116146674439528	0.999367155059135	0.0481759016134384	1	0.0289936003336281	0.300669737728547	Candidate Driver
DDX60	0	1	0	0	0	594.033438687118	0	0	0	0.0010275589571197	0.98371363291594	0.00456732597455622	1	0.0117045482631963	0.999367155059135	0.0485161613748327	1	0.0291798571996507	0.302275005902149	Candidate Driver
CUL7	0	1	0	0	0	593.180039066408	0	0	0	0.00102915373756141	0.985441773361055	0.00457407737971727	1	0.0117157690882583	0.999367155059135	0.0485610336622359	1	0.0292162343690822	0.302488771355756	Candidate Driver
NUP188	0	1	0	0	0	592.318625978584	0	0	0	0.0010307683618126	0.984314211608034	0.00458059554546097	1	0.0117272023922977	0.999367155059135	0.0486033815580221	1	0.0292513453689731	0.30268920442121	Candidate Driver
UBR1	0	1	0	0	0	590.68300612285	0	0	0	0.00103384769198955	0.983034172415522	0.00459310706785543	1	0.0117552764788587	0.999367155059135	0.0487092413995088	1	0.0293187144343949	0.303223044440976	Candidate Driver
LAMC1	0	1	0	0	0	589.323483236281	0	0	0	0.00103642081403732	0.986022033989707	0.00460401941597643	1	0.0117775649689776	0.999367155059135	0.0487980348027596	1	0.0293774448185394	0.303667014326549	Candidate Driver
PPRC1	0	1	0	0	0	587.288524272394	0	0	0	0.00104029557000385	0.986818633032286	0.00462002373144155	1	0.0118146097359302	0.999367155059135	0.0489406703546752	1	0.029463533463822	0.30430979641627	Candidate Driver
DLEC1	0	1	0	0	0	586.529244421107	0	0	0	0.00104174850735772	0.985468040415892	0.00462585827933992	1	0.0118220364706378	0.999367155059135	0.0489643932621078	1	0.0294949042190623	0.30430979641627	Candidate Driver
CDC42BPA	0	1	0	0	0	586.304178505129	0	0	0	0.00104217994282163	0.98309182921018	0.00462735939654391	1	0.0118220364706378	0.999367155059135	0.0489643932621078	1	0.0295029741217481	0.30430979641627	Candidate Driver
MAST2	0	1	0	0	0	584.734307001516	0	0	0	0.00104519892723587	0.986181207046792	0.00464010752136546	1	0.011849287661218	0.999367155059135	0.049072265344281	1	0.0295714875505818	0.304852845907715	Candidate Driver
NUP98	0	1	0	0	0	582.105385570497	0	0	0	0.0010502926516851	0.984272298901371	0.00466082079585373	1	0.0119000139120171	0.999367155059135	0.0492642092481437	1	0.0296827341788468	0.305818536170186	Candidate Driver
IFT172	0	1	0	0	0	581.765042744294	0	0	0	0.00105095560705326	0.983708559077227	0.00466347664005928	1	0.01190050851216	0.999367155059135	0.049265182581297	1	0.0296969914911307	0.305818536170186	Candidate Driver
PBRM1	0	1	0	0	0	581.280142452986	0	0	0	0.00105190154762735	0.984342287509464	0.00466743443173767	1	0.0119042050289795	0.999367155059135	0.0492799011210281	1	0.029718235214336	0.305873383973584	Candidate Driver
ADGRB1	0	1	0	0	1	578.952526714298	0	0	13.0827523196306	0.0010564652958347	0.987041782478087	0.00468645131708867	0.0647406033038898	0.0119417865439762	0.999367155059135	0.0494263713003161	1	0.00276110896139525	0.168682915912523	Candidate Driver
TNKS1BP1	0	1	0	0	0	579.123266528769	0	0	0	0.001056129224138	0.986184767612883	0.00468498757603286	1	0.0119417865439762	0.999367155059135	0.0494263713003161	1	0.0298124125324322	0.306678436414998	Candidate Driver
LAMB4	0	1	0	0	1	577.348952562752	0	0	11.7685371320173	0.00105963178900659	0.983896479023352	0.00469910784399641	0.0707992486796153	0.011970537599971	0.999367155059135	0.0495326694076988	1	0.00299699760416561	0.171953961070928	Candidate Driver
C2CD6	0	1	0	0	0	573.735487861543	0	0	0	0.00106683491358306	0.98475750648323	0.00472875214866475	1	0.0120448294356123	0.999367155059135	0.0498178186890032	1	0.0300469353131164	0.30892557997691	Candidate Driver
MYO5C	0	1	0	0	0	571.46665766699	0	0	0	0.00107140628005276	0.982814637075502	0.00474725835549872	1	0.0120818332364894	0.999367155059135	0.049955758929508	1	0.0301459831174167	0.309578276153438	Candidate Driver
[truncated: 2 more rows]
