# Supplementary material for: Whole exome sequencing identifies somatically mutated genes in bladder cancer: A pilot study from Bangladesh
Source: Biochem Biophys Rep. 2026 Apr 3;46:102574. doi: 10.1016/j.bbrep.2026.102574 (PMC13087579; doi:10.1016/j.bbrep.2026.102574)
Supplement: Multimedia component 4 [file mmc4.csv]

gene_name	n_syn	n_mis	n_non	n_spl	n_ind	wmis_cv	wnon_cv	wspl_cv	wind_cv	pmis_cv	ptrunc_cv	pallsubs_cv	pind_cv	qmis_cv	qtrunc_cv	qallsubs_cv	qind_cv	pglobal_cv	qglobal_cv	Status
FRMPD3	0	1	0	0	3	558.610899641795	0	0	34.987900607336	0.00109804216617637	0.986509916059124	0.00485674769902744	0.00222061626017732	0.0123319569054618	0.999367155059135	0.0509150375256472	1	0.000134136556074971	0.077983140474505	Passenger
KRTAP9-1	0	0	0	0	4	0	0	0	330.456771738876	0.98420923001	0.994583492323393	0.999781117795398	4.14375079493631e-07	0.994614061101218	0.999367155059135	0.999979609178744	0.00796263152754962	6.50290309467394e-06	0.0217166273930909	Passenger
DOCK2	0	1	0	0	2	554.799995191538	0	0	22.6500954960289	0.00110618600230106	0.983804201753287	0.00488973987401298	0.0121662951447055	0.0124016745742224	0.999367155059135	0.0511771467423929	1	0.00063831017130267	0.113272966572591	Passenger
FER1L5	0	1	0	0	2	509.981468573228	0	0	20.1517613475359	0.00121153460349732	0.982290088039929	0.00531840614136958	0.0146522246627266	0.0133567693292051	0.999367155059135	0.0549159013501117	1	0.000815091104705123	0.123760942511769	Passenger
MYH14	0	1	0	0	2	453.022531939554	0	0	20.6947728808528	0.00137703638445774	0.983696176699279	0.00598584323348472	0.0140505758553439	0.0148649700324003	0.999367155059135	0.0606959735384618	1	0.000873295328011059	0.123760942511769	Passenger
PIEZO1	0	1	0	0	2	390.15807264508	0	0	16.4442207982668	0.00161881123859042	0.983584363070235	0.00694782436950858	0.0200376913799141	0.01718623025456	0.999367155059135	0.0694276615103884	1	0.00137540318682916	0.135756889061738	Passenger
THAP11	0	0	0	0	3	0	0	0	197.487261205852	0.978755542482799	0.994672438863252	0.999623223613418	2.1745623974167e-05	0.994614061101218	0.999367155059135	0.999979609178744	0.208931955143796	0.00025512080946144	0.0816749645556229	Passenger
AK9	0	1	0	0	1	534.135917963014	0	0	10.845273235677	0.00115246226869337	0.98293088186589	0.00507843882933823	0.0757869039504656	0.0128158072657475	0.999367155059135	0.0528069699916469	1	0.00341102275257732	0.18088183706566	Passenger
RAI1	0	1	0	0	1	521.059397113468	0	0	10.8737086662897	0.001183731427013	0.98812544736729	0.00520625776029959	0.0756227456083849	0.0131028704501624	0.999367155059135	0.0539317785023811	1	0.00348036724680667	0.181037981692868	Passenger
MYO16	0	1	0	0	1	515.975498735655	0	0	11.1544714505726	0.00119633591817414	0.984719328951001	0.0052570735317562	0.0740395424175495	0.0132271524761992	0.999367155059135	0.0544288388934413	1	0.00344521747250459	0.181037981692868	Passenger
FNDC1	0	1	0	0	1	490.318879628635	0	0	10.9425659243348	0.0012641238049691	0.985627163396322	0.00553171321767421	0.0752281837518501	0.0138570467976533	0.999367155059135	0.0568131486856374	1	0.00365558292391044	0.183889218497024	Passenger
DOCK11	0	1	0	0	1	485.871009968264	0	0	9.99814967532039	0.00127663796053257	0.981897128651945	0.0055817174309345	0.0810298806199607	0.0139782763815349	0.999367155059135	0.0572960908936097	1	0.00393542826678439	0.188586507667154	Passenger
MYO7A	0	1	0	0	1	437.357557954746	0	0	9.52948640928974	0.00143048478280716	0.984454807758901	0.00619986756573843	0.0842576549960132	0.0153823142621278	0.999367155059135	0.0626375684244109	1	0.00447011350016657	0.19433869008869	Passenger
SHANK1	0	1	0	0	1	422.522809919407	0	0	9.59119446189384	0.00148493137584871	0.98616104209758	0.00641728208966008	0.0838178990346487	0.0159321280392567	0.999367155059135	0.0646980548976433	1	0.00458699679667096	0.196019479972434	Passenger
AKAP6	0	1	0	0	1	417.632660628526	0	0	8.93800104595452	0.00150376754563231	0.983650582998754	0.00649185696815135	0.0887219022952758	0.0161072447920125	0.999367155059135	0.0653813016247361	1	0.00487239153735164	0.196583482626756	Passenger
POLE	0	1	0	0	1	413.039016798165	0	0	9.06697089051792	0.00152188725989488	0.983167493431349	0.00656379917323557	0.0877082202218394	0.0162922482374039	0.999367155059135	0.0660712231078548	1	0.0048703717794838	0.196583482626756	Passenger
ARID1B	0	1	0	0	1	389.212639805423	0	0	8.73837438963947	0.00162307316249322	0.983858818780831	0.00696470679487926	0.0903384968352224	0.0172124579969479	0.999367155059135	0.0695240549456623	1	0.00526693282631341	0.196583482626756	Passenger
USP24	0	1	0	0	1	380.979605485464	0	0	7.9115461375866	0.00166112436560328	0.978321427977473	0.00711364965334027	0.0977215342539279	0.0175675100767379	0.999367155059135	0.0708268869111848	1	0.00574990097066985	0.196583482626756	Passenger
ITPR2	0	1	0	0	1	376.017753670556	0	0	7.67437543546058	0.00168490072483207	0.980414249326827	0.00720775932710704	0.100070498233895	0.0178091596965749	0.999367155059135	0.0717267235782957	1	0.0059393974266756	0.196583482626756	Passenger
FLNC	0	1	0	0	1	351.617314737821	0	0	7.60680940081236	0.00181208083171003	0.984595561447947	0.00770740436176898	0.100760779067852	0.0190703067115563	0.999367155059135	0.0763824044434	1	0.00633753955008431	0.196583482626756	Passenger
HTT	0	1	0	0	1	324.109599704104	0	0	6.59756997346945	0.00197962328136647	0.979279108541457	0.00835826511062954	0.112357321041101	0.0207079156095472	0.999367155059135	0.0824499088120417	1	0.00748526531666061	0.196583482626756	Passenger
PCNT	0	1	0	0	1	284.627509744091	0	0	6.21401331333967	0.0022798244756389	0.978983787588545	0.00951351669373091	0.117510650486822	0.0236934056916588	0.999367155059135	0.0932712942789454	1	0.00871575621090481	0.196583482626756	Passenger
MYO15A	0	1	0	0	1	269.948552576717	0	0	5.87260334936689	0.00241503813914978	0.979840576750476	0.0100291937911022	0.122521078287784	0.0250444537948744	0.999367155059135	0.0981267759113139	1	0.00946378724083474	0.196583482626756	Passenger
AKAP9	0	1	0	0	1	261.906803701391	0	0	5.3060804571685	0.0024958766063421	0.974052670594521	0.0103337933316079	0.131874900230692	0.02585485976683	0.999367155059135	0.101004156999073	1	0.0103546344882747	0.196583482626756	Passenger
KMT2A	0	1	0	0	1	247.703032342036	0	0	5.22321471703136	0.0026521638880147	0.977927790285591	0.0109255586911639	0.133367273242379	0.027414729032862	0.999367155059135	0.106571337974317	1	0.0109739457925941	0.196701883596951	Passenger
FCGBP	0	1	0	0	1	231.889088924184	0	0	4.93131092190594	0.00284992176661603	0.98086697463639	0.0116685374433325	0.138912400247646	0.0293956503850207	0.999367155059135	0.1135879511201	1	0.0120348449282449	0.198920996820144	Passenger
FAT4	0	1	0	0	1	203.490008004491	0	0	4.16054623326936	0.0032866973182285	0.978625563166461	0.0132880511521281	0.156133282588283	0.033665871890767	0.999367155059135	0.128506890256312	1	0.0148921129772376	0.209953663221275	Passenger
RNF213	0	1	0	0	1	191.615065818641	0	0	3.9815980081825	0.0035099155894609	0.976084750310885	0.0141059776457676	0.160784598824735	0.0358949111054181	0.999367155059135	0.136211289668879	1	0.0160776733030219	0.214641845102567	Passenger
RYR1	0	1	0	0	1	182.357627352724	0	0	4.11922177723768	0.00370522924585637	0.97616077682751	0.0148181876726462	0.157182456803232	0.0378721729725404	0.999367155059135	0.143016722409628	1	0.0164490994092966	0.21620102205817	Passenger
CENPV	0	0	0	0	2	0	0	0	151.913277850655	0.979816913283393	0.994853968468942	0.999659253456843	0.000392612306602135	0.994614061101218	0.999367155059135	0.999979609178744	1	0.00347069887716389	0.181037981692868	Passenger
TBP	0	0	0	0	2	0	0	0	121.977426038909	0.980346538929045	0.992582376425364	0.999653417214731	0.000598153348503309	0.994614061101218	0.999367155059135	0.999979609178744	1	0.00503590754503591	0.196583482626756	Passenger
SLC39A13	0	0	0	0	2	0	0	0	113.622807817066	0.979080338595369	0.993961658937495	0.999627637616925	0.000684790994016817	0.994614061101218	0.999367155059135	0.999979609178744	1	0.00567259195056014	0.196583482626756	Passenger
ACP4	0	0	0	0	2	0	0	0	97.1248825602552	0.97691355210137	0.993531652818798	0.999548518972702	0.000921999199532205	0.994614061101218	0.999367155059135	0.999979609178744	1	0.00736291108686471	0.196583482626756	Passenger
MPND	0	0	0	0	2	0	0	0	82.614192934719	0.974399471871387	0.992262132719881	0.999438214498467	0.00124965916246449	0.994614061101218	0.999367155059135	0.999979609178744	1	0.00959879299035238	0.196583482626756	Passenger
NOC4L	0	0	0	0	2	0	0	0	80.217262772203	0.973623754233438	0.992352034849702	0.999407629481824	0.00132032053594526	0.994614061101218	0.999367155059135	0.999979609178744	1	0.0100687026428201	0.196583482626756	Passenger
IRX4	0	0	0	0	2	0	0	0	79.7544708715942	0.97186784560309	0.993914012431241	0.999349284645399	0.00133465277918581	0.994614061101218	0.999367155059135	0.999979609178744	1	0.0101630829656548	0.196583482626756	Passenger
C16orf71	0	0	0	0	2	0	0	0	79.6013912729922	0.973971325433354	0.991714145419707	0.999413958301852	0.0013394449288635	0.994614061101218	0.999367155059135	0.999979609178744	1	0.0101953496301068	0.196583482626756	Passenger
HOMEZ	0	0	0	0	2	0	0	0	75.2673772290907	0.973535615004397	0.991823971552975	0.999397411781311	0.00148660357350966	0.994614061101218	0.999367155059135	0.999979609178744	1	0.0111604346821343	0.196701883596951	Passenger
SBSN	0	0	0	0	2	0	0	0	70.1731384995414	0.973549343691544	0.992806329562478	0.999409834449853	0.00169283727063355	0.994614061101218	0.999367155059135	0.999979609178744	1	0.012489047592644	0.201128798084324	Passenger
KRT76	0	0	0	0	2	0	0	0	64.9019168282144	0.972699924475541	0.992952161430601	0.999375600506931	0.00195495572342304	0.994614061101218	0.999367155059135	0.999979609178744	1	0.0141411583783311	0.206092028902837	Passenger
FBXW7	0	0	0	0	2	0	0	0	58.576730018685	0.970298733246478	0.989883812027922	0.999226748125763	0.00235855117462999	0.994614061101218	0.999367155059135	0.999979609178744	1	0.0166160626275772	0.217104874402612	Passenger
CDH20	0	0	0	0	2	0	0	0	51.7111282459214	0.967531061319885	0.990762631447141	0.999104931360947	0.00295639436946795	0.994614061101218	0.999367155059135	0.999979609178744	1	0.0201583872291018	0.236091891465757	Passenger
PPARGC1B	0	0	0	0	2	0	0	0	40.5003172394814	0.96317980662506	0.989073548029454	0.998841357519168	0.00456640174332505	0.994614061101218	0.999367155059135	0.999979609178744	1	0.0291463610929646	0.302090870961385	Passenger
PAXIP1	0	0	0	0	2	0	0	0	38.7591821058215	0.964190558969063	0.985389481852637	0.998825209606453	0.00493152251061826	0.994614061101218	0.999367155059135	0.999979609178744	1	0.0310975211621264	0.317518579517227	Passenger
MAML3	0	0	0	0	2	0	0	0	36.411171951913	0.962729720933079	0.988272945346934	0.998800930561317	0.00549768118273233	0.994614061101218	0.999367155059135	0.999979609178744	1	0.0340701687302646	0.342980015093113	Passenger
MAGI1	0	0	0	0	2	0	0	0	32.9930985308106	0.959960650793092	0.987263729927419	0.998613381242412	0.00651410615855079	0.994614061101218	0.999367155059135	0.999979609178744	1	0.0392592434785831	0.387073177365035	Passenger
JCAD	0	0	0	0	2	0	0	0	30.4943565097272	0.957843505169253	0.988219194607274	0.998495035839991	0.00744724757873178	0.994614061101218	0.999367155059135	0.999979609178744	1	0.0438831703198197	0.427616126199622	Passenger
IQSEC2	0	0	0	0	2	0	0	0	27.8524680008254	0.954922778381912	0.988687520957889	0.998303330411611	0.0086707443218259	0.994614061101218	0.999367155059135	0.999979609178744	1	0.0497678505506161	0.480813985007862	Passenger
MICAL3	0	0	0	0	2	0	0	0	20.7051047694603	0.948145140395193	0.985152085914584	0.997714589520755	0.0140394917001849	0.994614061101218	0.999367155059135	0.999979609178744	1	0.0737933820237364	0.689695344828852	Passenger
BAHCC1	0	0	0	0	2	0	0	0	15.7092139595564	0.94012329414351	0.98554578501286	0.99701922065511	0.0214578218218455	0.994614061101218	0.999367155059135	0.999979609178744	1	0.103645794997155	0.937250633724863	Passenger
PRRC2C	0	0	0	0	2	0	0	0	14.7169357179663	0.940326381990915	0.978240037693051	0.996831073084664	0.0236300392119027	0.994614061101218	0.999367155059135	0.999979609178744	1	0.111849556157484	0.999999999792106	Passenger
ZFHX3	0	0	0	0	2	0	0	0	11.1966319798134	0.931247116480319	0.980932313420641	0.996000648726576	0.0347943419831071	0.994614061101218	0.999367155059135	0.999979609178744	1	0.151176595531943	0.999999999792106	Passenger
LRP2	0	0	0	0	2	0	0	0	8.90728626572787	0.921599867448157	0.975171077511608	0.994686715547309	0.0470311453125702	0.994614061101218	0.999367155059135	0.999979609178744	1	0.190038216019739	0.999999999792106	Passenger
POLR1A	0	1	0	0	0	567.978882774141	0	0	0	0.00107850808493626	0.985390027595819	0.00477666568345791	1	0.0121480723095751	0.999367155059135	0.0502124769000696	1	0.0303032269553402	0.310895253162742	Passenger
RGPD8	0	1	0	0	0	567.016114802467	0	0	0	0.00108048455323806	0.984072705755998	0.00478461073705672	1	0.0121632051406107	0.999367155059135	0.0502684964042	1	0.030345678817472	0.311164655366351	Passenger
XIRP1	0	1	0	0	0	566.484731417822	0	0	0	0.0010815784380277	0.987129318865359	0.00478942212768496	1	0.0121683906704568	0.999367155059135	0.0502915495112537	1	0.0303713805347707	0.311262105789949	Passenger
TNRC6B	0	1	0	0	0	565.146892393351	0	0	0	0.0010843419797244	0.983863348480648	0.004800382511848	1	0.0121923437579778	0.999367155059135	0.0503791099659591	1	0.0304299112019507	0.311695721565397	Passenger
SPEF2	0	1	0	0	0	560.428164374801	0	0	0	0.00109419945263245	0.982981642100077	0.00484061778004563	1	0.012295986363617	0.999367155059135	0.0507736415182079	1	0.0306445615494455	0.313727168212118	Passenger
FMN2	0	1	0	0	0	557.553212356854	0	0	0	0.00110029076162399	0.986466265626741	0.00486593999293616	1	0.012349992567387	0.999367155059135	0.0509835893698262	1	0.0307794808794944	0.314940630766968	Passenger
MAST1	0	1	0	0	0	554.860541176839	0	0	0	0.00110605570254041	0.98733112415352	0.00488959829561619	1	0.0124016745742224	0.999367155059135	0.0511771467423929	1	0.0309054156402007	0.316060919075091	Passenger
BTBD8	0	1	0	0	0	552.091418046157	0	0	0	0.00111204563538569	0.984398413728265	0.00491375857102327	1	0.0124600985012079	0.999367155059135	0.0514005360374432	1	0.0310339043000193	0.317206119696367	Passenger
CDC42BPB	0	1	0	0	0	551.314096073689	0	0	0	0.00111373837812334	0.984446038466516	0.00492067986441558	1	0.012471792933577	0.999367155059135	0.0514449315966321	1	0.0310706910587731	0.317413290476015	Passenger
PPL	0	1	0	0	0	548.775847281438	0	0	0	0.00111930072914457	0.986083754042854	0.004943585407023	1	0.0125255787863691	0.999367155059135	0.0516488068952202	1	0.031192364950645	0.318236643152706	Passenger
RALGAPA2	0	1	0	0	0	548.516816295621	0	0	0	0.00111987139879866	0.983081558323444	0.0049455560307663	1	0.0125255787863691	0.999367155059135	0.0516488068952202	1	0.0312028279087051	0.318236643152706	Passenger
FER1L6	0	1	0	0	0	548.233154859028	0	0	0	0.00112049697823524	0.984805650483264	0.00494832547053736	1	0.0125255787863691	0.999367155059135	0.0516496590124095	1	0.0312175308255023	0.318236643152706	Passenger
TSPOAP1	0	1	0	0	0	541.359889428703	0	0	0	0.00113586463217574	0.985299568701436	0.00501109295215296	1	0.0126826117210279	0.999367155059135	0.0522764181154024	1	0.0315503485175098	0.321458906210217	Passenger
PHLPP1	0	1	0	0	0	539.839531787136	0	0	0	0.00113931919819443	0.987516322517736	0.00502541750695962	1	0.0127137965810129	0.999367155059135	0.0523974079293196	1	0.0316261923555085	0.322060896822178	Passenger
PHIP	0	1	0	0	0	538.793141487622	0	0	0	0.00114170865352548	0.982349792557775	0.00503454346126819	1	0.0127330664458186	0.999367155059135	0.0524640928154716	1	0.0316744900022545	0.322381885531421	Passenger
GREB1L	0	1	0	0	0	536.184653590324	0	0	0	0.00114770764282313	0.984244232421455	0.00505924189647267	1	0.0127875195280239	0.999367155059135	0.0526928955461348	1	0.0318051196193685	0.323540062787604	Passenger
SOGA1	0	1	0	0	0	535.278051140876	0	0	0	0.00114980695756572	0.987162136730697	0.00506812691301539	1	0.0128010953050886	0.999367155059135	0.0527568400652783	1	0.0318520828051988	0.323846361473386	Passenger
RBBP6	0	1	0	0	0	534.491575179005	0	0	0	0.00115163414003616	0.984812351375451	0.00507530787609833	1	0.0128140136855442	0.999367155059135	0.0528029865441828	1	0.0318900275589176	0.324060692528905	Passenger
AKAP11	0	1	0	0	0	530.093104827106	0	0	0	0.00116195741402236	0.984842682352144	0.00511734471858849	1	0.012912705392788	0.999367155059135	0.0531768909920633	1	0.0321119500622356	0.326089084161314	Passenger
GBF1	0	1	0	0	0	529.855662589859	0	0	0	0.00116251979233573	0.984161797839592	0.00511954872685871	1	0.012912705392788	0.999367155059135	0.0531768909920633	1	0.0321235759948671	0.326089084161314	Passenger
TNRC6A	0	1	0	0	0	528.106779129654	0	0	0	0.00116667828531458	0.98243153396811	0.00513623732241841	1	0.0129425633525459	0.999367155059135	0.0532863684203833	1	0.0322115759749536	0.326580947566819	Passenger
ADAMTS20	0	1	0	0	0	527.876298415028	0	0	0	0.0011672284705434	0.981711329796445	0.00513837139678863	1	0.0129425633525459	0.999367155059135	0.0532863684203833	1	0.0322228251649413	0.326580947566819	Passenger
CHD2	0	1	0	0	0	527.888347752077	0	0	0	0.00116719969488166	0.98278063716973	0.0051384076125609	1	0.0129425633525459	0.999367155059135	0.0532863684203833	1	0.032223016058841	0.326580947566819	Passenger
PLXNA2	0	1	0	0	0	526.102850389053	0	0	0	0.00117147876453849	0.985507543873605	0.00515616356057014	1	0.0129822006570771	0.999367155059135	0.0534416607227162	1	0.0323165772318905	0.327356535628892	Passenger
TP53BP1	0	1	0	0	0	513.980489949202	0	0	0	0.00120135338404659	0.983367051797008	0.00527726017410479	1	0.0132697089585873	0.999367155059135	0.0545878578144376	1	0.0329530501871133	0.333497557650642	Passenger
EML5	0	1	0	0	0	513.896279839324	0	0	0	0.00120156606931421	0.983300544296413	0.00527811406219947	1	0.0132697089585873	0.999367155059135	0.0545878578144376	1	0.0329575282045467	0.333497557650642	Passenger
SCN2A	0	1	0	0	0	512.162594838697	0	0	0	0.00120596100387516	0.985130937190113	0.00529618615613248	1	0.0133105954339259	0.999367155059135	0.0547453002561816	1	0.0330522707304315	0.334280228608406	Passenger
CPAMD8	0	1	0	0	0	511.481903404447	0	0	0	0.00120769509151342	0.984345257678319	0.00530312074622374	1	0.013322083167923	0.999367155059135	0.0547875098169008	1	0.0330886087724876	0.334471702352511	Passenger
MYH3	0	1	0	0	0	507.625801432308	0	0	0	0.00121761048940161	0.983484338829163	0.00534320947552192	1	0.0134160568602875	0.999367155059135	0.0551423809246128	1	0.033298500914351	0.336416400404926	Passenger
KIAA2026	0	1	0	0	0	506.541105838679	0	0	0	0.0012204280780499	0.985071805759115	0.00535483869602205	1	0.0134393959586285	0.999367155059135	0.0552327323578957	1	0.0333593315217594	0.336853869953825	Passenger
TANC2	0	1	0	0	0	505.740777580785	0	0	0	0.00122251510215432	0.983941808154428	0.00536314837601926	1	0.0134546679284063	0.999367155059135	0.0552887656617951	1	0.0334027826655806	0.337115478834977	Passenger
TTC3	0	1	0	0	0	498.602520154633	0	0	0	0.00124143969152646	0.982329181231907	0.00543954360397503	1	0.0136551259944891	0.999367155059135	0.0560462573158092	1	0.0338016509693759	0.340961955395028	Passenger
ZNF638	0	1	0	0	0	496.278990641647	0	0	0	0.00124772258586137	0.983402601460193	0.00546511763152258	1	0.0137163828431991	0.999367155059135	0.0562795822118638	1	0.0339349354622852	0.342126820484403	Passenger
KIAA1217	0	1	0	0	0	494.149335758808	0	0	0	0.00125353552514329	0.985804437303047	0.00548894211130224	1	0.0137711178117757	0.999367155059135	0.0564923024725065	1	0.0340589941291866	0.342980015093113	Passenger
CASZ1	0	1	0	0	0	493.930833879355	0	0	0	0.00125413489647208	0.988397010644108	0.00549165388315165	1	0.0137711178117757	0.999367155059135	0.0564923024725065	1	0.0340731082854263	0.342980015093113	Passenger
MAP2	0	1	0	0	0	492.85381335045	0	0	0	0.00125709738876023	0.985250161971513	0.00550327178536203	1	0.0137957643760232	0.999367155059135	0.0565815252153648	1	0.0341335616768919	0.343408649834112	Passenger
TDRD6	0	1	0	0	0	491.131109150345	0	0	0	0.00126186417929974	0.985457142051417	0.00552256220374725	1	0.0138401724140547	0.999367155059135	0.0567494948166883	1	0.034233884620938	0.344057702340975	Passenger
MYH6	0	1	0	0	0	481.877100010849	0	0	0	0.00128808088920673	0.984861628153262	0.00562831972424194	1	0.014095536655465	0.999367155059135	0.0577436154944117	1	0.0347827025772566	0.349390701894701	Passenger
ANKRD12	0	1	0	0	0	481.383442292825	0	0	0	0.00128950905988701	0.983570710002732	0.00563389919589363	1	0.0141031338046606	0.999367155059135	0.0577700143800918	1	0.0348116011652027	0.349498290486173	Passenger
SHROOM3	0	1	0	0	0	480.214959943875	0	0	0	0.00129290176514718	0.985904083963109	0.00564789534549603	1	0.0141321958584006	0.999367155059135	0.0578826437114943	1	0.0348840692024406	0.350042962816762	Passenger
KAT6A	0	1	0	0	0	479.178863448865	0	0	0	0.0012959245663986	0.983711213870091	0.00565978566642444	1	0.014157183893073	0.999367155059135	0.0579735828177037	1	0.034945606612096	0.350477440844487	Passenger
ATG2B	0	1	0	0	0	478.216854010793	0	0	0	0.00129874348836156	0.982060142215459	0.00567089562817413	1	0.0141799175411113	0.999367155059135	0.0580564360101194	1	0.0350030827594988	0.350870755506797	Passenger
MYH9	0	1	0	0	0	477.895565284607	0	0	0	0.00129968758745869	0.984736278849452	0.0056750963450517	1	0.0141821673370847	0.999367155059135	0.0580685044550125	1	0.0350248090265267	0.35090549022614	Passenger
FREM3	0	1	0	0	0	473.956544931045	0	0	0	0.0013113711778272	0.986586880513382	0.00572240072833219	1	0.0143015372038181	0.999367155059135	0.0585213690237527	1	0.0352692549736942	0.353170403113344	Passenger
NIN	0	1	0	0	0	471.860931953691	0	0	0	0.00131767019713069	0.981588877791549	0.00574704282262872	1	0.0143458076532937	0.999367155059135	0.0587421142976774	1	0.0353964381650689	0.354259351968731	Passenger
SPG11	0	1	0	0	0	470.866444003369	0	0	0	0.00132067996809315	0.982269816182193	0.00575926637498381	1	0.0143704338997044	0.999367155059135	0.0588357589907968	1	0.0354594873353538	0.354705626567495	Passenger
ABCA1	0	1	0	0	0	468.430671566293	0	0	0	0.00132810820918861	0.983264150968074	0.00578930567735281	1	0.0144430828227325	0.999367155059135	0.0591112103591985	1	0.0356143201668876	0.356069082376125	Passenger
DYSF	0	1	0	0	0	466.04528523575	0	0	0	0.00133546154699782	0.983581377942431	0.00581892191234401	1	0.0145148354565102	0.999367155059135	0.0593820517618707	1	0.0357668197708457	0.357407804844811	Passenger
DNAJC13	0	1	0	0	0	464.334761544481	0	0	0	0.00134078318886599	0.981073206449711	0.00583990481861185	1	0.0145644373981056	0.999367155059135	0.059564549360109	1	0.0358747734547241	0.358300232175665	Passenger
SETD1B	0	1	0	0	0	464.075739665846	0	0	0	0.00134159261541456	0.987084516850799	0.00584403605754358	1	0.0145649964394385	0.999367155059135	0.0595750646587572	1	0.0358960191241171	0.358326183630667	Passenger
MALRD1	0	1	0	0	0	463.623950373159	0	0	0	0.00134300669257903	0.981747107858582	0.00584895417284093	1	0.0145721155305469	0.999367155059135	0.0595935861003771	1	0.0359213076448659	0.358392444290625	Passenger
MED13L	0	1	0	0	0	462.50948854501	0	0	0	0.0013465072619111	0.983811762526041	0.00586334488206974	1	0.0146018530163001	0.999367155059135	0.0597085507439598	1	0.0359952796782274	0.358944107055951	Passenger
ROS1	0	1	0	0	0	461.547252136453	0	0	0	0.00134954391642372	0.981817037723484	0.00587522585869249	1	0.0146265289892827	0.999367155059135	0.0597978496295736	1	0.0360563244042209	0.359366353605554	Passenger
MYO18A	0	1	0	0	0	460.794350624062	0	0	0	0.00135192920055482	0.983834804865969	0.00588512511727379	1	0.0146441214869569	0.999367155059135	0.0598650468123382	1	0.0361071686671974	0.359650175719665	Passenger
ABCA4	0	1	0	0	0	460.553533480157	0	0	0	0.00135269386135928	0.982944245484092	0.00588805882989796	1	0.0146441494309182	0.999367155059135	0.0598650468123382	1	0.0361222335105617	0.359650175719665	Passenger
BAZ2B	0	1	0	0	0	457.532752871236	0	0	0	0.00136235723870026	0.981718323551691	0.00592664703211532	1	0.0147404598529641	0.999367155059135	0.0602255152665933	1	0.0363202511555275	0.361434462042784	Passenger
ABCA7	0	1	0	0	0	454.367919369197	0	0	0	0.00137262571295582	0.984648457778316	0.00596829944612232	1	0.0148432052336292	0.999367155059135	0.0606167241842952	1	0.0365337110660842	0.363370492673847	Passenger
DSCAML1	0	1	0	0	0	453.963936210348	0	0	0	0.00137394724316109	0.985451950107606	0.00597371168497085	1	0.0148491396088771	0.999367155059135	0.0606396427566824	1	0.0365614262750721	0.363458027574643	Passenger
CRYBG1	0	1	0	0	0	452.83053903963	0	0	0	0.00137766804378947	0.984038478074647	0.00598842749007455	1	0.0148649700324003	0.999367155059135	0.0606959735384618	1	0.0366367587788067	0.363846187750004	Passenger
CABIN1	0	1	0	0	0	452.810895367855	0	0	0	0.00137773270335684	0.984375404393036	0.00598873677294565	1	0.0148649700324003	0.999367155059135	0.0606959735384618	1	0.0366383416577986	0.363846187750004	Passenger
GON4L	0	1	0	0	0	448.068178841495	0	0	0	0.00139351764785656	0.983171216591951	0.0060517991380642	1	0.0150268435023634	0.999367155059135	0.0613027792498901	1	0.0369607560766032	0.366669018465672	Passenger
KNL1	0	1	0	0	0	444.096098007417	0	0	0	0.00140700936095162	0.982690465200144	0.00610572698179068	1	0.015163820459925	0.999367155059135	0.0618164645321864	1	0.0372359475618839	0.369018034218236	Passenger
F8	0	1	0	0	0	440.79457939032	0	0	0	0.00141841717022906	0.981899126896508	0.00615121925317297	1	0.0152781975017498	0.999367155059135	0.0622442491674417	1	0.0374677221292825	0.371123581668192	Passenger
SVIL	0	1	0	0	0	437.892890432504	0	0	0	0.0014285921560595	0.983283286381614	0.00619212155430204	1	0.0153773191404212	0.999367155059135	0.0626149780562675	1	0.037675824348874	0.37291380807005	Passenger
PLCE1	0	1	0	0	0	437.71514493772	0	0	0	0.00142922002418777	0.981771027154604	0.00619437308935078	1	0.0153773191404212	0.999367155059135	0.0626149780562675	1	0.0376872718189029	0.37291380807005	Passenger
DOP1B	0	1	0	0	0	436.570466025473	0	0	0	0.00143327630985368	0.983071487045168	0.00621080050022815	1	0.015403712287555	0.999367155059135	0.0627150511888514	1	0.0377707688845292	0.373547655627954	Passenger
NBAS	0	1	0	0	0	427.449799882355	0	0	0	0.0014664094174528	0.981100427008892	0.00634266087511692	1	0.0157509912609128	0.999367155059135	0.0640129051345834	1	0.0384394228788542	0.379769640123425	Passenger
NAV3	0	1	0	0	0	422.948721645552	0	0	0	0.00148331240945332	0.982264726340645	0.00641021556669019	1	0.0159236487486341	0.999367155059135	0.064660736130981	1	0.0387809219973413	0.382946658325236	Passenger
ZNF318	0	1	0	0	0	418.179561200453	0	0	0	0.00150163804867787	0.984328441397216	0.00648349769418444	1	0.0160934058803089	0.999367155059135	0.0653313537972984	1	0.0391505693594485	0.386398223323658	Passenger
IGSF10	0	1	0	0	0	410.656403425373	0	0	0	0.00153145277437872	0.984674942104414	0.00660204078099358	1	0.0163764031788878	0.999367155059135	0.0664213694489909	1	0.0397467709619951	0.391678949131127	Passenger
PTPN13	0	1	0	0	0	409.194893253999	0	0	0	0.00153737805893117	0.979786401971558	0.00662465918910793	1	0.0164306211237049	0.999367155059135	0.0666140507471994	1	0.0398602851849996	0.392596227634522	Passenger
ABCA12	0	1	0	0	0	408.497999419474	0	0	0	0.00154021905600565	0.981086904476597	0.00663619844404195	1	0.0164518340078959	0.999367155059135	0.0666951826886559	1	0.0399181670792575	0.392964907067117	Passenger
ZDBF2	0	1	0	0	0	407.066978310699	0	0	0	0.00154608478012164	0.982968756631492	0.00665982423637446	1	0.0165053139637874	0.999367155059135	0.0668976385395565	1	0.0400366135253063	0.393929117000658	Passenger
LRRK2	0	1	0	0	0	406.762209143126	0	0	0	0.00154733960576203	0.981156604242867	0.00666446148028954	1	0.0165095379590912	0.999367155059135	0.066909243367421	1	0.0400598522111967	0.393956049176231	Passenger
HIVEP3	0	1	0	0	0	405.58164854783	0	0	0	0.00155221897135738	0.985539838349756	0.00668457903052067	1	0.0165524082983371	0.999367155059135	0.0670761726634387	1	0.040160630240734	0.394745100105343	Passenger
HIVEP2	0	1	0	0	0	401.755338616401	0	0	0	0.0015682399532273	0.983298015183465	0.00674771402937946	1	0.0167139761182561	0.999367155059135	0.0676743594929831	1	0.0404765100704729	0.397646532471476	Passenger
MPRIP	0	1	0	0	0	399.630124108644	0	0	0	0.0015772771941216	0.983285006658663	0.00678350595115229	1	0.0168009748127719	0.999367155059135	0.0679978353455099	1	0.0406553230763055	0.399199125311337	Passenger
COL6A5	0	1	0	0	0	396.355362616394	0	0	0	0.00159140155024839	0.981831775164938	0.00683913874238407	1	0.0169420344540571	0.999367155059135	0.0685197549914766	1	0.040932884628368	0.401719259968702	Passenger
CEP295	0	1	0	0	0	394.855463737015	0	0	0	0.00159795271818264	0.979081000139775	0.00686447218109332	1	0.0170023584898104	0.999367155059135	0.0687377266450699	1	0.0410591273262012	0.402752522052212	Passenger
POLQ	0	1	0	0	0	392.884952059818	0	0	0	0.00160663905530845	0.980689222884654	0.00689916397674251	1	0.0170853215754328	0.999367155059135	0.0690491328005646	1	0.0412318533870173	0.4042404564719	Passenger
NOTCH3	0	1	0	0	0	392.315956627438	0	0	0	0.00160916429032865	0.984535428677867	0.0069098707463735	1	0.017102710731723	0.999367155059135	0.0691202895691376	1	0.0412851257704157	0.40455633697313	Passenger
STAB1	0	1	0	0	0	390.180539352893	0	0	0	0.001618710223935	0.981575172754126	0.00694704326499163	1	0.01718623025456	0.999367155059135	0.0694276615103884	1	0.0414699519693118	0.406160345077623	Passenger
ACAN	0	1	0	0	0	389.360179333523	0	0	0	0.00162240664004043	0.98506843336833	0.00696228002521293	1	0.0172124579969479	0.999367155059135	0.0695240549456623	1	0.0415456534249312	0.406694486099581	Passenger
ATR	0	1	0	0	0	388.517604169484	0	0	0	0.00162622017976644	0.980046384247563	0.00697637989202282	1	0.0172363193460518	0.999367155059135	0.0696044216018227	1	0.0416156766961757	0.407172527186208	Passenger
CACNA1H	0	1	0	0	0	383.787439496112	0	0	0	0.00164795497950954	0.98583233498511	0.00706323491497107	1	0.0174570578204274	0.999367155059135	0.0704344172942834	1	0.0420463930023877	0.411177347549049	Passenger
SETD2	0	1	0	0	0	381.935323539214	0	0	0	0.00165661905223624	0.981381194466739	0.00709658324401163	1	0.0175391689849981	0.999367155059135	0.0707302612120994	1	0.0422114837431529	0.412581826860847	Passenger
SPTAN1	0	1	0	0	0	381.242612382469	0	0	0	0.00165988217456547	0.980408257684177	0.00710923612957814	1	0.0175640395740364	0.999367155059135	0.0708196378776431	1	0.0422740807426096	0.412983597127599	Passenger
UTP20	0	1	0	0	0	375.213495403579	0	0	0	0.00168881667149112	0.980529674644407	0.00722319334077282	1	0.0178407373058677	0.999367155059135	0.0718431072651607	1	0.042836845693248	0.418268712825942	Passenger
TENM1	0	1	0	0	0	374.898464755388	0	0	0	0.00169035536007733	0.98130630035455	0.00722941521920728	1	0.0178471805490363	0.999367155059135	0.0718677924740233	1	0.0428675197254608	0.418355641972806	Passenger
NSD1	0	1	0	0	0	367.416978492433	0	0	0	0.0017277099401436	0.981828024563307	0.00737633418160411	1	0.0182315618944532	0.999367155059135	0.0732904020856797	1	0.0435902881601268	0.42519338948477	Passenger
ITPR1	0	1	0	0	0	364.889390212626	0	0	0	0.00174069302428181	0.981375739278164	0.00742719289286642	1	0.0183584836194288	0.999367155059135	0.073757591022905	1	0.0438398029789604	0.427410276024202	Passenger
NCOR2	0	1	0	0	0	364.05070294302	0	0	0	0.00174504274183607	0.984272892172979	0.00744483847452793	1	0.0183942629331442	0.999367155059135	0.0738946364289921	1	0.0439262913917319	0.427819369175631	Passenger
APC2	0	1	0	0	0	358.407000146707	0	0	0	0.001774868102147	0.987219918166354	0.00756224158275132	1	0.018698391146303	0.999367155059135	0.0750211844368349	1	0.0445006732508851	0.433193990470622	Passenger
AKAP13	0	1	0	0	0	351.603962295232	0	0	0	0.00181215549829838	0.981091976414941	0.00770696828719308	1	0.0190703067115563	0.999367155059135	0.0763824044434	1	0.045206227377008	0.439616834654142	Passenger
TRANK1	0	1	0	0	0	345.457784828658	0	0	0	0.00184716765292758	0.982303190550802	0.00784396236386087	1	0.0194281191125651	0.999367155059135	0.0776956601979126	1	0.0458715795110306	0.445861543694468	Passenger
NBEA	0	1	0	0	0	344.720083286712	0	0	0	0.00185145804334397	0.979372298627521	0.00786000605400516	1	0.01946259177292	0.999367155059135	0.0778144648808672	1	0.0459493431036895	0.446391596097319	Passenger
DSP	0	1	0	0	0	342.173600759012	0	0	0	0.00186641719300851	0.980557263895499	0.00791862530395238	1	0.0195984004266948	0.999367155059135	0.0783544304020334	1	0.0462331920601139	0.448922192333072	Passenger
KMT2B	0	1	0	0	0	341.599136213072	0	0	0	0.00186982418370396	0.982799196066098	0.00793241499146946	1	0.0196234524926572	0.999367155059135	0.0784504819743063	1	0.0462999019826124	0.449342887120141	Passenger
COL12A1	0	1	0	0	0	334.070603222817	0	0	0	0.00191561038217414	0.979465867160285	0.0081098413485241	1	0.0200820344265457	0.999367155059135	0.0801639461693617	1	0.0471561077479766	0.457421386413488	Passenger
EYS	0	1	0	0	0	332.718700430999	0	0	0	0.00192406248765831	0.979628381733652	0.0081427367552529	1	0.020159642727831	0.999367155059135	0.0804477272436708	1	0.0473144218795915	0.458725494872971	Passenger
MAP1A	0	1	0	0	0	329.892864971663	0	0	0	0.00194196436849425	0.9837476588377	0.0082132488106097	1	0.0203361238719267	0.999367155059135	0.0811026665697204	1	0.0476533247918109	0.461778259808088	Passenger
CELSR2	0	1	0	0	0	328.484025233717	0	0	0	0.00195101018850974	0.98364673104149	0.00824834616673631	1	0.02041972319303	0.999367155059135	0.0814074062352362	1	0.047821787648291	0.463177152948367	Passenger
REV3L	0	1	0	0	0	322.451148523441	0	0	0	0.00199068418366888	0.979464686542938	0.00840117109208338	1	0.0208122890497177	0.999367155059135	0.0828306329940863	1	0.0485535951949044	0.470028153786037	Passenger
GOLGB1	0	1	0	0	0	318.393501090157	0	0	0	0.00201825626257879	0.977652666583177	0.00850738096653758	1	0.0210890768579195	0.999367155059135	0.0838347859758903	1	0.0490605444317526	0.474696587009344	Passenger
RANBP2	0	1	0	0	0	315.19247892543	0	0	0	0.00204053330770548	0.978947561508745	0.00859388535116823	1	0.0213102652396025	0.999367155059135	0.0846438241455913	1	0.0494724570494203	0.478441235360674	Passenger
CEP350	0	1	0	0	0	309.94042301678	0	0	0	0.0020781309176201	0.978417837469326	0.0087388870139371	1	0.0216911264057512	0.999367155059135	0.0860278959322825	1	0.0501609706282167	0.484368448036086	Passenger
UNC80	0	1	0	0	0	305.670158599267	0	0	0	0.00210970025383306	0.978702369309923	0.00886065631945709	1	0.0220086862527992	0.999367155059135	0.0871819620249296	1	0.0507373093155731	0.489441835245006	Passenger
LAMA3	0	1	0	0	0	305.046805003384	0	0	0	0.00211438620515192	0.978541118989034	0.00887865533662757	1	0.022045602451546	0.999367155059135	0.0873143505366609	1	0.0508223568218085	0.49001626125834	Passenger
SRCAP	0	1	0	0	0	300.85055965107	0	0	0	0.00214646135856533	0.981042672875821	0.009002797820583	1	0.0223678966736396	0.999367155059135	0.0884899043070705	1	0.0514079550997345	0.495366637654724	Passenger
TNRC18	0	1	0	0	0	300.444715451634	0	0	0	0.00214961342582543	0.984930510011609	0.00901585542169958	1	0.0223886024881633	0.999367155059135	0.0885729436520343	1	0.0514694498073557	0.495509492734542	Passenger
UTRN	0	1	0	0	0	296.16379964469	0	0	0	0.00218341452095105	0.975703191203736	0.00914312562686159	1	0.0227283279710701	0.999367155059135	0.0897773643565521	1	0.0520678419070758	0.500628862962889	Passenger
VCAN	0	1	0	0	0	293.667651091877	0	0	0	0.00220360119215635	0.981033924888581	0.00922224784875902	1	0.0229260425059428	0.999367155059135	0.0905080258742356	1	0.0524389598258517	0.503833526006783	Passenger
SZT2	0	1	0	0	0	288.907098446898	0	0	0	0.00224311623606488	0.978381419082381	0.00937289136038122	1	0.0233245246711162	0.999367155059135	0.0919394999392984	1	0.0531436721593581	0.510349227493366	Passenger
SVEP1	0	1	0	0	0	283.507328283131	0	0	0	0.00228962507226449	0.978878057171531	0.0095509400528565	1	0.02378239750737	0.999367155059135	0.0935904457193731	1	0.0539734672297332	0.517541989164946	Passenger
SPTBN5	0	1	0	0	0	280.682889196218	0	0	0	0.0023147012267617	0.976942275292182	0.00964605801101981	1	0.0240298750802014	0.999367155059135	0.0944743377878474	1	0.0544153997817212	0.521259382953915	Passenger
CELSR3	0	1	0	0	0	278.99877876727	0	0	0	0.00232990704587654	0.982617630172637	0.00970582563530431	1	0.0241746726747104	0.999367155059135	0.0950112814100905	1	0.0546926088539057	0.523653797576807	Passenger
XIRP2	0	1	0	0	0	262.290032479227	0	0	0	0.00249190603115945	0.978941366663364	0.0103206159317858	1	0.0258276517231715	0.999367155059135	0.100926695035723	1	0.0575231071266307	0.549658889381072	Passenger
DNAH12	0	1	0	0	0	255.169785306081	0	0	0	0.0025677262044157	0.97583383941307	0.0106063020335952	1	0.0265848204439936	0.999367155059135	0.103614997395814	1	0.0588258063969596	0.561548284015884	Passenger
FRAS1	0	1	0	0	0	252.220840801421	0	0	0	0.00260044660081948	0.977493109404984	0.0107304713775184	1	0.0269090909431057	0.999367155059135	0.104774765239021	1	0.0593895943315075	0.566367466339577	Passenger
PKHD1L1	0	1	0	0	0	251.12095670332	0	0	0	0.0026128573633063	0.975780433164477	0.0107766048373571	1	0.0270229639899321	0.999367155059135	0.105171781896726	1	0.0595986952171393	0.568079626633209	Passenger
PRKDC	0	1	0	0	0	247.105367066648	0	0	0	0.00265915454085397	0.975887845442792	0.0109510662169675	1	0.0274722116435752	0.999367155059135	0.106765950494798	1	0.0603876665536207	0.575314526769646	Passenger
FAT2	0	1	0	0	0	236.922312584197	0	0	0	0.00278396749971654	0.980466493668709	0.0114215561356689	1	0.0287462221786959	0.999367155059135	0.111296461816944	1	0.0625016427718402	0.594864570333671	Passenger
DYNC2H1	0	1	0	0	0	235.008291038393	0	0	0	0.00280869841139064	0.972538713320633	0.0115108123176585	1	0.0289860089545019	0.999367155059135	0.112109361123226	1	0.0629004711326669	0.598068012511295	Passenger
HUWE1	0	1	0	0	0	227.430240183405	0	0	0	0.00291091662005094	0.975928612219835	0.0118943030332537	1	0.0300086769157183	0.999367155059135	0.115727051689622	1	0.0646062349993936	0.613679392856326	Passenger
DNAH11	0	1	0	0	0	224.4387316783	0	0	0	0.00295326885240466	0.974943306624154	0.0120516754928948	1	0.0304289620738916	0.999367155059135	0.117198884752766	1	0.0653026253277552	0.619070176762775	Passenger
DNAH2	0	1	0	0	0	221.838463069998	0	0	0	0.00299105879277073	0.975867694096834	0.012192737539038	1	0.0308018144490259	0.999367155059135	0.11851069527069	1	0.0659250929082223	0.624355143087433	Passenger
FAT3	0	1	0	0	0	221.698451239703	0	0	0	0.00299312006049068	0.979720011953229	0.0122020434095913	1	0.0308065319134381	0.999367155059135	0.118541186126747	1	0.0659660995364209	0.62443574812407	Passenger
STARD9	0	1	0	0	0	221.444904261778	0	0	0	0.00299685978269648	0.976583368187204	0.0122146356460517	1	0.0308285104840983	0.999367155059135	0.1186035566319	1	0.0660215763471604	0.624653181234385	Passenger
HSPG2	0	1	0	0	0	220.12552014829	0	0	0	0.00301646651939025	0.97664544600342	0.0122875429437709	1	0.0310136011966843	0.999367155059135	0.119251224852273	1	0.0663425246172334	0.627072283839035	Passenger
DNAH17	0	1	0	0	0	219.774095360939	0	0	0	0.00302173064920774	0.977693811777689	0.0123075646234238	1	0.0310511102434096	0.999367155059135	0.119385240688395	1	0.0664305870725679	0.627287548494577	Passenger
DNAH8	0	1	0	0	0	216.393829838712	0	0	0	0.00307328414840691	0.973091670302299	0.0124967067755191	1	0.0315639915530663	0.999367155059135	0.121158787789291	1	0.0672609015021829	0.634816052684649	Passenger
DNAH10	0	1	0	0	0	214.803807794433	0	0	0	0.00309812475703308	0.97621265708172	0.0125903448541098	1	0.0318021182324507	0.999367155059135	0.12200507650861	1	0.0676709007864745	0.638058895737436	Passenger
ABCA13	0	1	0	0	0	211.691399454261	0	0	0	0.00314788659176668	0.975091424702501	0.012774032785884	1	0.0322956693792784	0.999367155059135	0.123722688514892	1	0.0684731698538386	0.644358683600079	Passenger
BIRC6	0	1	0	0	0	211.279012717707	0	0	0	0.00315459570476684	0.973936455677614	0.0127982557064789	1	0.0323472310900745	0.999367155059135	0.123894852219495	1	0.068578767092184	0.644762403579662	Passenger
DYNC1H1	0	1	0	0	0	208.600275351934	0	0	0	0.00319885598360425	0.975452592151978	0.0129625981845063	1	0.032783582176501	0.999367155059135	0.12542260156771	1	0.0692939942986082	0.650172555879909	Passenger
UBR4	0	1	0	0	0	195.897677702429	0	0	0	0.0034261275554458	0.97446480975481	0.0137983057413836	1	0.0350753687295932	0.999367155059135	0.133374367769833	1	0.0728993395175698	0.681670904218794	Passenger
C2orf16	0	1	0	0	0	192.326796300534	0	0	0	0.00349571846460517	0.972766989644738	0.0140521737589772	1	0.0357687571969398	0.999367155059135	0.135759965285322	1	0.0739843882117383	0.690808553875978	Passenger
AHNAK	0	1	0	0	0	173.803050903673	0	0	0	0.00390525244869266	0.983649573144156	0.0155470184129595	1	0.0398954444731942	0.999367155059135	0.14997565553385	1	0.0802830369537033	0.745995569681994	Passenger
SYNE2	0	1	0	0	0	149.375527591455	0	0	0	0.00461025161627016	0.966688955085822	0.0180604647724438	1	0.0470475810187187	0.999367155059135	0.174134415989604	1	0.0905557121182503	0.832194435229219	Passenger
CCDC168	0	1	0	0	0	148.529610701501	0	0	0	0.00463906029001004	0.972415874747981	0.0181676118961721	1	0.0473164450811216	0.999367155059135	0.175079654060603	1	0.0909854866783167	0.834946089785356	Passenger
DST	0	1	0	0	0	136.425475664532	0	0	0	0.0050927162443638	0.96596981414252	0.0197615214329712	1	0.0519159869239761	0.999367155059135	0.190344559326303	1	0.0973060989822866	0.885338067255501	Passenger
NEB	0	1	0	0	0	118.155884174977	0	0	0	0.00596469918913567	0.964834288620377	0.0227898486950504	1	0.0607728842091363	0.999367155059135	0.219403673609263	1	0.108968295850065	0.980765701665032	Passenger
CCL26	0	0	0	0	1	0	0	0	218.275393964363	0.98978322909792	0.996225583847624	0.99990682907206	0.00453079053567083	0.994614061101218	0.999367155059135	0.999979609178744	1	0.0289805492676332	0.300669737728547	Passenger
KRTAP12-1	0	0	0	0	1	0	0	0	213.774870377469	0.989072784105007	0.997507256498059	0.999901338984811	0.0046251030163838	0.994614061101218	0.999367155059135	0.999979609178744	1	0.0294883904915066	0.30430979641627	Passenger
HRCT1	0	0	0	0	1	0	0	0	178.76002091909	0.987438678336682	0.99802853092	0.999873019753122	0.00551890096281769	0.994614061101218	0.999367155059135	0.999979609178744	1	0.0342112050696084	0.344009689491154	Passenger
H2BC11	0	0	0	0	1	0	0	0	163.276869500901	0.986336669936339	0.997734951397561	0.99984934425891	0.00603457559724441	0.994614061101218	0.999367155059135	0.999979609178744	1	0.0368681180186781	0.365938923474648	Passenger
PHLDA3	0	0	0	0	1	0	0	0	162.001268957926	0.98635817755531	0.997365906165776	0.999848385720795	0.00608139039294553	0.994614061101218	0.999367155059135	0.999979609178744	1	0.0371071134882633	0.367931007631821	Passenger
FABP2	0	0	0	0	1	0	0	0	155.910995688831	0.987397084889632	0.995655786621696	0.999860429520323	0.00631530295850839	0.994614061101218	0.999367155059135	0.999979609178744	1	0.0382964559247447	0.378551798893979	Passenger
SRP14	0	0	0	0	1	0	0	0	151.358849829303	0.98744874264675	0.995802666184418	0.999862435326833	0.00650223958166789	0.994614061101218	0.999367155059135	0.999979609178744	1	0.0392404689010137	0.387073177365035	Passenger
DBNDD2	0	0	0	0	1	0	0	0	128.001002633423	0.985143089884402	0.996203448218293	0.999815317164011	0.00766671616096135	0.994614061101218	0.999367155059135	0.999979609178744	1	0.0450033732659385	0.437865731989	Passenger
CD3G	0	0	0	0	1	0	0	0	113.312362986964	0.98525468037769	0.993822195803304	0.99979926041549	0.00863974554576583	0.994614061101218	0.999367155059135	0.999979609178744	1	0.0496822376081956	0.480228308792297	Passenger
TCEAL4	0	0	0	0	1	0	0	0	110.888569126281	0.984578906627336	0.995950178641853	0.999800339574602	0.00882455694248207	0.994614061101218	0.999367155059135	0.999979609178744	1	0.0505582907551042	0.487959877021639	Passenger
FAM174A	0	0	0	0	1	0	0	0	108.566295427301	0.983768312329871	0.996138181145942	0.999781355078934	0.00900920019487248	0.994614061101218	0.999367155059135	0.999979609178744	1	0.0514288323335332	0.495366637654724	Passenger
SFTPC	0	0	0	0	1	0	0	0	108.00084597195	0.984429811251082	0.995722447661052	0.999795221184763	0.00905533476759419	0.994614061101218	0.999367155059135	0.999979609178744	1	0.0516465389237633	0.496965394070623	Passenger
CFAP20	0	0	0	0	1	0	0	0	106.887435188734	0.984179476721242	0.994805426575703	0.999782228298905	0.00914757245456797	0.994614061101218	0.999367155059135	0.999979609178744	1	0.0520793660003547	0.500628862962889	Passenger
DNAJC5B	0	0	0	0	1	0	0	0	103.680812133072	0.983870763237489	0.994791986140716	0.999774371521625	0.00942403415552268	0.994614061101218	0.999367155059135	0.999979609178744	1	0.0533724478518584	0.512050017056736	Passenger
IL18BP	0	0	0	0	1	0	0	0	103.680812133072	0.985255340818532	0.995224451365101	0.999811336993527	0.00942403415552268	0.994614061101218	0.999367155059135	0.999979609178744	1	0.0533740728645213	0.512050017056736	Passenger
RAB29	0	0	0	0	1	0	0	0	101.647855032424	0.983951085414356	0.994826064180109	0.999776679387972	0.00960813283085646	0.994614061101218	0.999367155059135	0.999979609178744	1	0.0542293392568335	0.519736151201652	Passenger
EBAG9	0	0	0	0	1	0	0	0	96.8979552645536	0.984222784068864	0.994125112435078	0.999777389598712	0.0100676495653321	0.994614061101218	0.999367155059135	0.999979609178744	1	0.0563527052337858	0.53927967319344	Passenger
NPM2	0	0	0	0	1	0	0	0	96.4472671005325	0.983876388105572	0.993923508301942	0.999766818349427	0.0101135440018576	0.994614061101218	0.999367155059135	0.999979609178744	1	0.0565631151370558	0.54102380312278	Passenger
TLDC2	0	0	0	0	1	0	0	0	96.000751975067	0.983672445326228	0.994867128592105	0.999769926020656	0.0101594280485894	0.994614061101218	0.999367155059135	0.999979609178744	1	0.0567739034764233	0.542769815523856	Passenger
HES4	0	0	0	0	1	0	0	0	93.406137056822	0.980996450469655	0.99587962844869	0.999703021592346	0.010434514379564	0.994614061101218	0.999367155059135	0.999979609178744	1	0.0580292689489674	0.55421989668159	Passenger
CLRN3	0	0	0	0	1	0	0	0	91.348733156892	0.983759233016188	0.995914554033215	0.999779727963625	0.0106634680419369	0.994614061101218	0.999367155059135	0.999979609178744	1	0.0590748805467567	0.563645930777794	Passenger
EFHD2	0	0	0	0	1	0	0	0	86.0421677452883	0.981103554043687	0.995489947230001	0.999703569301587	0.0113031648395161	0.994614061101218	0.999367155059135	0.999979609178744	1	0.0619565310722907	0.589968632846947	Passenger
SYF2	0	0	0	0	1	0	0	0	84.9842722402233	0.981791855788906	0.99441479763941	0.999715106716078	0.0114399801739249	0.994614061101218	0.999367155059135	0.999979609178744	1	0.06256945381787	0.595215160675342	Passenger
OCIAD1	0	0	0	0	1	0	0	0	84.2933431976198	0.982174407841537	0.992964341785474	0.999711559848622	0.0115311390481444	0.994614061101218	0.999367155059135	0.999979609178744	1	0.062976357615698	0.598493416391322	Passenger
BARX1	0	0	0	0	1	0	0	0	81.3182840259391	0.980190177019214	0.995477211994901	0.999675710190709	0.0119408465875284	0.994614061101218	0.999367155059135	0.999979609178744	1	0.0647952645865271	0.61459045390778	Passenger
TNFSF9	0	0	0	0	1	0	0	0	81.3182840259391	0.98046849655498	0.995319390075606	0.999683170155735	0.0119408465875284	0.994614061101218	0.999367155059135	0.999979609178744	1	0.0647956590351074	0.61459045390778	Passenger
ODF3	0	0	0	0	1	0	0	0	81.3182840259391	0.982034617114591	0.995320690999903	0.999729305403699	0.0119408465875284	0.994614061101218	0.999367155059135	0.999979609178744	1	0.0647980984396941	0.61459045390778	Passenger
ASPRV1	0	0	0	0	1	0	0	0	79.7544708715941	0.982588632585404	0.996498739526142	0.999752266827033	0.0121681038951008	0.994614061101218	0.999367155059135	0.999979609178744	1	0.065803218774156	0.623508211027703	Passenger
HSD17B10	0	0	0	0	1	0	0	0	79.1456581168491	0.981807012504728	0.994894067801054	0.999719563382623	0.0122589353736638	0.994614061101218	0.999367155059135	0.999979609178744	1	0.0662015095467471	0.626047346186167	Passenger
PMM1	0	0	0	0	1	0	0	0	78.8447240555684	0.980886859309031	0.993762820261139	0.99968252551773	0.0123043358198708	0.994614061101218	0.999367155059135	0.999979609178744	1	0.0663992080365208	0.627287548494577	Passenger
ZFAND1	0	0	0	0	1	0	0	0	77.0861056751467	0.981581550635224	0.992947947560959	0.999694501430475	0.0125765246526945	0.994614061101218	0.999367155059135	0.999979609178744	1	0.0675936188684076	0.637643092869574	Passenger
OLIG1	0	0	0	0	1	0	0	0	76.235891274318	0.979364306338443	0.996523921760427	0.999656046898283	0.0127124817821035	0.994614061101218	0.999367155059135	0.999979609178744	1	0.0681855505170706	0.642317079677645	Passenger
ABHD14A	0	0	0	0	1	0	0	0	76.235891274318	0.982060330043429	0.994654376092512	0.999724785569395	0.0127124817821035	0.994614061101218	0.999367155059135	0.999979609178744	1	0.0681893652447125	0.642317079677645	Passenger
RFXAP	0	0	0	0	1	0	0	0	75.9566389253277	0.980492489797649	0.994611204592037	0.999678306834464	0.0127577805137008	0.994614061101218	0.999367155059135	0.999979609178744	1	0.0683843929443191	0.643838556990708	Passenger
HVCN1	0	0	0	0	1	0	0	0	75.6794249146514	0.981434997687794	0.994223777203317	0.999703095362247	0.0128030690963368	0.994614061101218	0.999367155059135	0.999979609178744	1	0.0685831782325578	0.644762403579662	Passenger
TMEM106B	0	0	0	0	1	0	0	0	75.4042270058709	0.981758297729031	0.993165767756974	0.999701965739256	0.0128483475340929	0.994614061101218	0.999367155059135	0.999979609178744	1	0.06878031655294	0.646299541751245	Passenger
TMEM72	0	0	0	0	1	0	0	0	75.1310232848351	0.982265673646739	0.994966145080965	0.999733080234715	0.012893615831048	0.994614061101218	0.999367155059135	0.999979609178744	1	0.0689790599266512	0.647850251979731	Passenger
COX11	0	0	0	0	1	0	0	0	74.8597921538429	0.981037869401798	0.994151714425113	0.999690731989826	0.0129388739912787	0.994614061101218	0.999367155059135	0.999979609178744	1	0.0691734770909415	0.649358835261129	Passenger
TNFRSF4	0	0	0	0	1	0	0	0	74.5905123259514	0.981501354984465	0.99502331365892	0.999711777701492	0.0129841220188594	0.994614061101218	0.999367155059135	0.999979609178744	1	0.0693712550346007	0.650263005404493	Passenger
RAB40A	0	0	0	0	1	0	0	0	74.5905123259514	0.981322035939219	0.995903953120021	0.99971281498746	0.0129841220188594	0.994614061101218	0.999367155059135	0.999979609178744	1	0.0693713135449214	0.650263005404493	Passenger
GJC3	0	0	0	0	1	0	0	0	74.0577229521946	0.981734274800373	0.995040251940814	0.999718635801836	0.0130745876923555	0.994614061101218	0.999367155059135	0.999979609178744	1	0.0697642278438496	0.653627207336623	Passenger
ATPAF2	0	0	0	0	1	0	0	0	71.5040083676361	0.981013425812486	0.993464185419148	0.99968331801332	0.0135263094829278	0.994614061101218	0.999367155059135	0.999979609178744	1	0.0717131906895583	0.671559781818008	Passenger
FOXO3B	0	0	0	0	1	0	0	0	71.258290125823	0.97870916594559	0.994997776106432	0.999624312694837	0.0135714261557416	0.994614061101218	0.999367155059135	0.999979609178744	1	0.0719037672645531	0.673016459695885	Passenger
MBD3	0	0	0	0	1	0	0	0	71.014254885666	0.979411764019603	0.994953377936832	0.999647074279898	0.0136165327526977	0.994614061101218	0.999367155059135	0.999979609178744	1	0.0720989170663373	0.674514503576795	Passenger
PHF13	0	0	0	0	1	0	0	0	68.8909050718089	0.979663180828745	0.994790305550394	0.999653842981806	0.0140220393773667	0.994614061101218	0.999367155059135	0.999979609178744	1	0.073835120669639	0.689749965380546	Passenger
CFAP161	0	0	0	0	1	0	0	0	68.662789492101	0.98042094850903	0.993761418891623	0.999668352376088	0.0140670454375051	0.994614061101218	0.999367155059135	0.999979609178744	1	0.0740279144784367	0.690879264020223	Passenger
PILRA	0	0	0	0	1	0	0	0	68.2110606138635	0.981256256817064	0.993856342600547	0.999694418566731	0.0141570274671243	0.994614061101218	0.999367155059135	0.999979609178744	1	0.0744127774345748	0.694133947176111	Passenger
IFT46	0	0	0	0	1	0	0	0	67.9874177921786	0.979572910534635	0.993523825063345	0.999639332514554	0.0142020034446298	0.994614061101218	0.999367155059135	0.999979609178744	1	0.0746008199316602	0.695550390978546	Passenger
MAGEA1	0	0	0	0	1	0	0	0	66.8908465374661	0.980634044079979	0.994912054931004	0.999685103787633	0.0144267331193961	0.994614061101218	0.999367155059135	0.999979609178744	1	0.0755576708798966	0.70413006965475	Passenger
OR52E4	0	0	0	0	1	0	0	0	66.2497202128258	0.980992092174991	0.996059798945651	0.999704031765834	0.0145614508980721	0.994614061101218	0.999367155059135	0.999979609178744	1	0.0761290969271002	0.709111355574968	Passenger
TNFSF11	0	0	0	0	1	0	0	0	65.2080579453286	0.979597803505862	0.993290052759914	0.999637710559156	0.0147857808315865	0.994614061101218	0.999367155059135	0.999979609178744	1	0.077071807124127	0.717544498884314	Passenger
TOR2A	0	0	0	0	1	0	0	0	64.3980199584301	0.979108461561094	0.994600004455803	0.999634293965607	0.0149650653373125	0.994614061101218	0.999367155059135	0.999979609178744	1	0.0778258222058237	0.724213559083345	Passenger
PURA	0	0	0	0	1	0	0	0	64.1986452836361	0.97786155897176	0.995079525335888	0.99959603528688	0.0150098615744994	0.994614061101218	0.999367155059135	0.999979609178744	1	0.0780115266715457	0.725590269370969	Passenger
ELAVL1	0	0	0	0	1	0	0	0	63.4133407541728	0.978709550066382	0.994499275235054	0.999620214844668	0.0151889470852909	0.994614061101218	0.999367155059135	0.999979609178744	1	0.0787637580951431	0.73223240230105	Passenger
HOXA1	0	0	0	0	1	0	0	0	61.7147691268288	0.978228671679696	0.994309176047248	0.999602279311485	0.0155913088528315	0.994614061101218	0.999367155059135	0.999979609178744	1	0.0804415904916924	0.747107589602881	Passenger
NDRG4	0	0	0	0	1	0	0	0	60.9887130194544	0.979869690969109	0.993159926993588	0.999644982096511	0.0157698788280358	0.994614061101218	0.999367155059135	0.999979609178744	1	0.0811861794749371	0.753658755937387	Passenger
GPALPP1	0	0	0	0	1	0	0	0	60.8098604886055	0.978237766420211	0.992822460782057	0.999587569809296	0.0158144966103583	0.994614061101218	0.999367155059135	0.999979609178744	1	0.081367449437446	0.754291006912486	Passenger
RASSF1	0	0	0	0	1	0	0	0	60.8098604886055	0.977931813513891	0.993934080962977	0.999588594789938	0.0158144966103583	0.994614061101218	0.999367155059135	0.999979609178744	1	0.0813675166623563	0.754291006912486	Passenger
SLC51A	0	0	0	0	1	0	0	0	60.8098604886055	0.98015472342096	0.993517418172156	0.999657671323956	0.0158144966103583	0.994614061101218	0.999367155059135	0.999979609178744	1	0.0813720471133214	0.754291006912486	Passenger
MAGEB1	0	0	0	0	1	0	0	0	59.5866736396968	0.978218017277521	0.994804471234434	0.99960614811241	0.0161265447576455	0.994614061101218	0.999367155059135	0.999979609178744	1	0.082659233846303	0.765853345029199	Passenger
RSPH14	0	0	0	0	1	0	0	0	59.4159381851418	0.979274329619296	0.994437503631502	0.999638317374464	0.0161710836358447	0.994614061101218	0.999367155059135	0.999979609178744	1	0.0828450881923994	0.76720540467718	Passenger
C5AR1	0	0	0	0	1	0	0	0	59.0773858308105	0.979330271252226	0.995476889327243	0.99964836679387	0.0162601318599406	0.994614061101218	0.999367155059135	0.999979609178744	1	0.0832126981674515	0.770238539492171	Passenger
ROM1	0	0	0	0	1	0	0	0	58.9095523483366	0.98005848514793	0.994686159993431	0.999665488792087	0.0163046412136477	0.994614061101218	0.999367155059135	0.999979609178744	1	0.083397073510639	0.771573502446046	Passenger
VEGFD	0	0	0	0	1	0	0	0	58.4117251453929	0.978591843834769	0.993094585170282	0.99960258496656	0.0164381102882221	0.994614061101218	0.999367155059135	0.999979609178744	1	0.0839415409421973	0.776237079280685	Passenger
SIRT6	0	0	0	0	1	0	0	0	58.247647265771	0.977996913766996	0.993809771736278	0.999589652206895	0.0164825803305562	0.994614061101218	0.999367155059135	0.999979609178744	1	0.0841232404388782	0.777543140102686	Passenger
CHST10	0	0	0	0	1	0	0	0	58.0844885899565	0.978657017972852	0.993730698951629	0.999611353318824	0.016527040554785	0.994614061101218	0.999367155059135	0.999979609178744	1	0.0843071247926037	0.778868129814747	Passenger
HMX3	0	0	0	0	1	0	0	0	57.9222414151242	0.976037152044043	0.995063439141341	0.999529844973524	0.0165714909647994	0.994614061101218	0.999367155059135	0.999979609178744	1	0.084483842130377	0.780125665726729	Passenger
NAAA	0	0	0	0	1	0	0	0	57.6004511850402	0.978267851350051	0.993303957563587	0.999593842254808	0.0166603623577369	0.994614061101218	0.999367155059135	0.999979609178744	1	0.0848522202183022	0.783150943186789	Passenger
GMPPB	0	0	0	0	1	0	0	0	57.4408931485166	0.978588105659629	0.993847775031374	0.999610180841501	0.0167047833484305	0.994614061101218	0.999367155059135	0.999979609178744	1	0.0850351138498847	0.784462192865763	Passenger
MAB21L3	0	0	0	0	1	0	0	0	57.124414398387	0.979517202187142	0.992781420306953	0.99962955978745	0.0167935959376765	0.994614061101218	0.999367155059135	0.999979609178744	1	0.0853995277985674	0.787445933866253	Passenger
HAUS4	0	0	0	0	1	0	0	0	56.9674791939958	0.979165758851742	0.99235918955811	0.999613228477526	0.0168379875439862	0.994614061101218	0.999367155059135	0.999979609178744	1	0.0855797129934148	0.788728904019885	Passenger
CD244	0	0	0	0	1	0	0	0	56.6561814934822	0.979554475212374	0.991961925988076	0.999620941456537	0.0169267413993548	0.994614061101218	0.999367155059135	0.999979609178744	1	0.0859423874711128	0.791691715074259	Passenger
BHLHE22	0	0	0	0	1	0	0	0	54.2831477136505	0.975685509649541	0.996041891866456	0.999523342185318	0.0176353666179211	0.994614061101218	0.999367155059135	0.999979609178744	1	0.0888103684764182	0.817358612585879	Passenger
ADAP2	0	0	0	0	1	0	0	0	54.2831477136505	0.977803836309038	0.99265268233453	0.999570651075394	0.0176353666179211	0.994614061101218	0.999367155059135	0.999979609178744	1	0.0888137376706555	0.817358612585879	Passenger
BBOX1	0	0	0	0	1	0	0	0	53.4437175943672	0.977940695610426	0.993238313110173	0.999581895549616	0.0179004588631243	0.994614061101218	0.999367155059135	0.999979609178744	1	0.0898826224964454	0.826799652413449	Passenger
SH2D2A	0	0	0	0	1	0	0	0	53.1696472477294	0.978097508099027	0.993044972364986	0.999585228269023	0.0179887453464921	0.994614061101218	0.999367155059135	0.999979609178744	1	0.090237704792013	0.829668772862833	Passenger
HPD	0	0	0	0	1	0	0	0	52.629853874656	0.97745415455912	0.992423581057555	0.999555677786877	0.0181652020990572	0.994614061101218	0.999367155059135	0.999979609178744	1	0.0909434746032078	0.834946089785356	Passenger
VAT1	0	0	0	0	1	0	0	0	52.629853874656	0.977036512268772	0.994470471682606	0.999561809622637	0.0181652020990572	0.994614061101218	0.999367155059135	0.999979609178744	1	0.0909439211151666	0.834946089785356	Passenger
RBFOX1	0	0	0	0	1	0	0	0	52.1009106196344	0.976653672893973	0.992563569432184	0.999528472774625	0.0183415041026874	0.994614061101218	0.999367155059135	0.999979609178744	1	0.0916470531360187	0.840615643466222	Passenger
WWTR1	0	0	0	0	1	0	0	0	51.7111282459214	0.97651308404671	0.992603872939165	0.999523770330785	0.0184736291979025	0.994614061101218	0.999367155059135	0.999979609178744	1	0.0921743589274714	0.844265164543929	Passenger
RRAGD	0	0	0	0	1	0	0	0	51.7111282459214	0.976977351557608	0.993557079664067	0.999551087387871	0.0184736291979025	0.994614061101218	0.999367155059135	0.999979609178744	1	0.0921763734073022	0.844265164543929	Passenger
MAPKAPK2	0	0	0	0	1	0	0	0	51.7111282459214	0.977305113642135	0.992921875025434	0.999556114546618	0.0184736291979025	0.994614061101218	0.999367155059135	0.999979609178744	1	0.0921767441305767	0.844265164543929	Passenger
DAZAP1	0	0	0	0	1	0	0	0	50.823927516212	0.97689679482352	0.992003486530402	0.999530557037122	0.0187815836815607	0.994614061101218	0.999367155059135	0.999979609178744	1	0.0934010483847	0.854697007448581	Passenger
RBMS2	0	0	0	0	1	0	0	0	50.823927516212	0.978367192046362	0.991732823766313	0.999578768389179	0.0187815836815607	0.994614061101218	0.999367155059135	0.999979609178744	1	0.093404647983036	0.854697007448581	Passenger
NTSR2	0	0	0	0	1	0	0	0	50.4529499431009	0.976218668019973	0.994880972926976	0.999535211957903	0.0189134198184188	0.994614061101218	0.999367155059135	0.999979609178744	1	0.093924784843002	0.858692822857244	Passenger
NIPAL1	0	0	0	0	1	0	0	0	50.4529499431009	0.978660784836913	0.993993394062694	0.999614011492161	0.0189134198184188	0.994614061101218	0.999367155059135	0.999979609178744	1	0.0939306990864867	0.858692822857244	Passenger
AJAP1	0	0	0	0	1	0	0	0	50.3304913267342	0.97655979148607	0.993672838735602	0.999537008722951	0.0189573459775942	0.994614061101218	0.999367155059135	0.999979609178744	1	0.0940991022745967	0.859823275943248	Passenger
ACADS	0	0	0	0	1	0	0	0	50.2086257303014	0.976381895238833	0.993577310057514	0.999529476830313	0.0190012625331676	0.994614061101218	0.999367155059135	0.999979609178744	1	0.0942725777979889	0.860998980497222	Passenger
E2F4	0	0	0	0	1	0	0	0	50.0873488565567	0.97728065769354	0.993300762565494	0.999559340385147	0.0190451694889075	0.994614061101218	0.999367155059135	0.999979609178744	1	0.0944487332150586	0.862198032047775	Passenger
YY1	0	0	0	0	1	0	0	0	49.9666564496735	0.974820991124845	0.993466303512835	0.999468518484007	0.0190890668485807	0.994614061101218	0.999367155059135	0.999979609178744	1	0.094615636334914	0.863311523177449	Passenger
BFSP2	0	0	0	0	1	0	0	0	49.8465442947464	0.977115127409454	0.992493275071352	0.999544405088294	0.0191329546159516	0.994614061101218	0.999367155059135	0.999979609178744	1	0.0947949978510665	0.864537578882816	Passenger
POU4F1	0	0	0	0	1	0	0	0	49.3718153014631	0.973408613296513	0.995642687633805	0.999429688632539	0.0193084098376263	0.994614061101218	0.999367155059135	0.999979609178744	1	0.0954793766984546	0.870366082845116	Passenger
TASP1	0	0	0	0	1	0	0	0	49.254542581032	0.97713288055075	0.992376085150143	0.999543650996227	0.0193522496998778	0.994614061101218	0.999367155059135	0.999979609178744	1	0.0956610000706839	0.871608239619849	Passenger
ZP3	0	0	0	0	1	0	0	0	48.7909704155635	0.97719685203667	0.993355880361117	0.999556921154069	0.0195275134887661	0.994614061101218	0.999367155059135	0.999979609178744	1	0.0963523999540138	0.877491809249445	Passenger
ARL13B	0	0	0	0	1	0	0	0	48.3360429524813	0.976764965542527	0.992002865990329	0.999525751021305	0.0197026244012168	0.994614061101218	0.999367155059135	0.999979609178744	1	0.0970382021413756	0.883318849999372	Passenger
C5orf22	0	0	0	0	1	0	0	0	46.8084930623352	0.976473986100523	0.99180296007626	0.999512521988684	0.0203143121418364	0.994614061101218	0.999367155059135	0.999979609178744	1	0.0994290115715013	0.904225218342626	Passenger
POU3F2	0	0	0	0	1	0	0	0	46.703068528411	0.975182095945042	0.994356905532625	0.999491213356868	0.0203579328445035	0.994614061101218	0.999367155059135	0.999979609178744	1	0.0995971786412619	0.905326104432587	Passenger
FOXF2	0	0	0	0	1	0	0	0	46.5981178126168	0.97313083117052	0.99451966028185	0.999409350980712	0.0204015440631169	0.994614061101218	0.999367155059135	0.999979609178744	1	0.0997604009948695	0.906381023885301	Passenger
TBX19	0	0	0	0	1	0	0	0	46.1829898142861	0.976432339303172	0.992521317803957	0.999519821921253	0.0205758941710278	0.994614061101218	0.999367155059135	0.999979609178744	1	0.100446785408435	0.91218593024976	Passenger
ACVR1B	0	0	0	0	1	0	0	0	45.674366578446	0.975384394559048	0.992267499116891	0.999477129276082	0.0207936188582401	0.994614061101218	0.999367155059135	0.999979609178744	1	0.10128746106398	0.919385853474464	Passenger
SH3BP5	0	0	0	0	1	0	0	0	45.4740404092423	0.975125900379469	0.992250232968108	0.999466870841379	0.0208806425773878	0.994614061101218	0.999367155059135	0.999979609178744	1	0.101623372077535	0.921999394637351	Passenger
FAM155A	0	0	0	0	1	0	0	0	45.1768244588551	0.975251840966257	0.992630284404713	0.999476290649189	0.0210111073669736	0.994614061101218	0.999367155059135	0.999979609178744	1	0.102128290104071	0.925717839330291	Passenger
ATG4C	0	0	0	0	1	0	0	0	45.1768244588551	0.976072245449944	0.991387133525542	0.999492060085982	0.0210111073669736	0.994614061101218	0.999367155059135	0.999979609178744	1	0.102129570117622	0.925717839330291	Passenger
FEZF2	0	0	0	0	1	0	0	0	45.0786139709011	0.975112829154836	0.994651344595503	0.999491049577682	0.021054576767765	0.994614061101218	0.999367155059135	0.999979609178744	1	0.102297289273142	0.926800900835781	Passenger
CHRM1	0	0	0	0	1	0	0	0	44.9808295588167	0.975979259280501	0.994114754898115	0.999519603246893	0.0210980367434731	0.994614061101218	0.999367155059135	0.999979609178744	1	0.102467289202311	0.927903595340063	Passenger
SERINC5	0	0	0	0	1	0	0	0	44.8834684558755	0.976304470732871	0.991851883838243	0.999506862255934	0.0211414872977659	0.994614061101218	0.999367155059135	0.999979609178744	1	0.102633803137379	0.928973698110159	Passenger
KREMEN2	0	0	0	0	1	0	0	0	44.7865279192537	0.973678593940037	0.993455434094528	0.999422192358224	0.0211849284343095	0.994614061101218	0.999367155059135	0.999979609178744	1	0.102794314068383	0.929988483586653	Passenger
MMP1	0	0	0	0	1	0	0	0	44.1194945247117	0.975707010485766	0.99230353111041	0.999489959626335	0.0214887530006469	0.994614061101218	0.999367155059135	0.999979609178744	1	0.103968320147223	0.939724948235674	Passenger
HTR2A	0	0	0	0	1	0	0	0	43.9325475140137	0.976185317125823	0.993310394966748	0.999519405144269	0.0215754754683565	0.994614061101218	0.999367155059135	0.999979609178744	1	0.104303491133418	0.942311182707926	Passenger
FAM155B	0	0	0	0	1	0	0	0	43.8396668638784	0.974626412329082	0.993779714494288	0.999463929779386	0.0216188226285852	0.994614061101218	0.999367155059135	0.999979609178744	1	0.104465077837608	0.943327507390735	Passenger
CAP1	0	0	0	0	1	0	0	0	43.5633664424674	0.975864241829809	0.991790901096301	0.999489539639572	0.0217488078584822	0.994614061101218	0.999367155059135	0.999979609178744	1	0.104965011269007	0.947396738630927	Passenger
NARS2	0	0	0	0	1	0	0	0	43.3810929427081	0.975260087409994	0.99095328016222	0.999454998867529	0.0218354178391444	0.994614061101218	0.999367155059135	0.999979609178744	1	0.105293389421468	0.949914446536583	Passenger
RUNX2	0	0	0	0	1	0	0	0	42.6670008778076	0.974300261800091	0.992906926260223	0.999441723603351	0.0221814836771397	0.994614061101218	0.999367155059135	0.999979609178744	1	0.106612441139488	0.961363054404689	Passenger
MDM2	0	0	0	0	1	0	0	0	42.1466715988099	0.974508428245853	0.99066271713544	0.9994211483087	0.0224406410780975	0.994614061101218	0.999367155059135	0.999979609178744	1	0.107595774452421	0.96977504778505	Passenger
MNS1	0	0	0	0	1	0	0	0	41.8067790859163	0.97495498709542	0.99043839532784	0.999435546498354	0.022613226456202	0.994614061101218	0.999367155059135	0.999979609178744	1	0.108251353602093	0.975226446703153	Passenger
KCNA2	0	0	0	0	1	0	0	0	41.472324853229	0.975009744610968	0.993701165942789	0.999478322844815	0.0227856631251456	0.994614061101218	0.999367155059135	0.999979609178744	1	0.108907513629213	0.980677967150398	Passenger
NOS1AP	0	0	0	0	1	0	0	0	41.3070964673595	0.974040898386872	0.992481443364506	0.999426318788379	0.0228718257655391	0.994614061101218	0.999367155059135	0.999979609178744	1	0.109228566523347	0.982648002955356	Passenger
FGFRL1	0	0	0	0	1	0	0	0	41.0617077754742	0.973680177164777	0.993391090886765	0.999421593468066	0.0230010001892241	0.994614061101218	0.999367155059135	0.999979609178744	1	0.109715588241173	0.986567498194847	Passenger
NAP1L3	0	0	0	0	1	0	0	0	40.8997286520996	0.97446480708928	0.993235276865524	0.999451917698504	0.0230870701555206	0.994614061101218	0.999367155059135	0.999979609178744	1	0.110042602812389	0.988585156430703	Passenger
CYP7B1	0	0	0	0	1	0	0	0	40.8997286520996	0.9748708169172	0.992091789183442	0.999454904345841	0.0230870701555206	0.994614061101218	0.999367155059135	0.999979609178744	1	0.110042862698026	0.988585156430703	Passenger
TRMT5	0	0	0	0	1	0	0	0	40.6591420129696	0.974988486021515	0.992202595787236	0.999460904906451	0.0232161057022421	0.994614061101218	0.999367155059135	0.999979609178744	1	0.110529100715272	0.992489345488158	Passenger
NECTIN4	0	0	0	0	1	0	0	0	40.5795742203806	0.974142036540022	0.992474597748251	0.999430354508341	0.023259099058042	0.994614061101218	0.999367155059135	0.999979609178744	1	0.110688104087811	0.99345287629677	Passenger
PRSS16	0	0	0	0	1	0	0	0	40.2643930613873	0.974252717553179	0.991138615016422	0.999417655413525	0.023430980110809	0.994614061101218	0.999367155059135	0.999979609178744	1	0.111332538219112	0.998770333528694	Passenger
GTF2F1	0	0	0	0	1	0	0	0	40.0312015957808	0.972505312583498	0.992032681247482	0.999356386888416	0.0235597940111369	0.994614061101218	0.999367155059135	0.999979609178744	1	0.111810095315464	0.999999999792106	Passenger
RNPC3	0	0	0	0	1	0	0	0	40.0312015957808	0.974157204154841	0.990873844331035	0.999410046260605	0.0235597940111369	0.994614061101218	0.999367155059135	0.999979609178744	1	0.111814834601235	0.999999999792106	Passenger
PDIA5	0	0	0	0	1	0	0	0	39.8772354357971	0.974325486103575	0.991478016795024	0.999425226113477	0.0236456238602921	0.994614061101218	0.999367155059135	0.999979609178744	1	0.112137592258609	0.999999999792106	Passenger
UBXN11	0	0	0	0	1	0	0	0	39.8006956364961	0.973855964315226	0.991483052962208	0.999406182516021	0.0236885249702039	0.994614061101218	0.999367155059135	0.999979609178744	1	0.112296443540841	0.999999999792106	Passenger
CCDC82	0	0	0	0	1	0	0	0	39.7244490931312	0.973129106737042	0.990921672792895	0.999368160263225	0.0237314168750686	0.994614061101218	0.999367155059135	0.999979609178744	1	0.112453493090933	0.999999999792106	Passenger
GIN1	0	0	0	0	1	0	0	0	39.6484941235459	0.974558905381765	0.991823237260607	0.999439123460821	0.0237742995784313	0.994614061101218	0.999367155059135	0.999979609178744	1	0.112620111732309	0.999999999792106	Passenger
SIAE	0	0	0	0	1	0	0	0	39.5728290584246	0.974392554585962	0.991204422718884	0.999424208366733	0.0238171730838352	0.994614061101218	0.999367155059135	0.999979609178744	1	0.112778989877777	0.999999999792106	Passenger
VANGL1	0	0	0	0	1	0	0	0	39.4974522411704	0.97416846887853	0.992733046372714	0.999434428814314	0.0238600373948216	0.994614061101218	0.999367155059135	0.999979609178744	1	0.112939993739367	0.999999999792106	Passenger
BTN2A1	0	0	0	0	1	0	0	0	39.2730348988911	0.974440194223463	0.992359711916919	0.999441028948761	0.023988575196658	0.994614061101218	0.999367155059135	0.999979609178744	1	0.113420199544033	0.999999999792106	Passenger
ANKDD1B	0	0	0	0	1	0	0	0	39.1987947573053	0.974036658963232	0.99155786607889	0.999414574318861	0.0240314027653469	0.994614061101218	0.999367155059135	0.999979609178744	1	0.113577479769232	0.999999999792106	Passenger
IL21R	0	0	0	0	1	0	0	0	38.4715443907504	0.974525036120897	0.992162711892869	0.999442036496874	0.0244591743131887	0.994614061101218	0.999367155059135	0.999979609178744	1	0.115170407470548	0.999999999792106	Passenger
ZCCHC7	0	0	0	0	1	0	0	0	38.117945637159	0.972783797238929	0.990991204317268	0.9993544768711	0.0246727170596768	0.994614061101218	0.999367155059135	0.999979609178744	1	0.11595356024424	0.999999999792106	Passenger
PPM1G	0	0	0	0	1	0	0	0	37.9088892625493	0.972398989402394	0.991766492207493	0.999348400333086	0.0248007331914696	0.994614061101218	0.999367155059135	0.999979609178744	1	0.116426371420471	0.999999999792106	Passenger
GALNT14	0	0	0	0	1	0	0	0	37.4975812416175	0.973129888946549	0.991733569977803	0.999379247330962	0.0250565194845502	0.994614061101218	0.999367155059135	0.999979609178744	1	0.117373069905791	0.999999999792106	Passenger
DNAJC11	0	0	0	0	1	0	0	0	37.0288614760973	0.973133769370565	0.990761764554302	0.999366057920957	0.0253545231669593	0.994614061101218	0.999367155059135	0.999979609178744	1	0.118468206419218	0.999999999792106	Passenger
NT5C2	0	0	0	0	1	0	0	0	36.8970861683532	0.973341746777611	0.991005170022994	0.999378285684611	0.0254395854100108	0.994614061101218	0.999367155059135	0.999979609178744	1	0.118781648568657	0.999999999792106	Passenger
GRK1	0	0	0	0	1	0	0	0	36.7662454372597	0.972988238673763	0.992773869445751	0.999385903185248	0.0255246114078749	0.994614061101218	0.999367155059135	0.999979609178744	1	0.119094247416675	0.999999999792106	Passenger
TMPRSS13	0	0	0	0	1	0	0	0	36.5073282158706	0.97304251979535	0.99153658629934	0.999372966347834	0.0256945547788769	0.994614061101218	0.999367155059135	0.999979609178744	1	0.11971555882895	0.999999999792106	Passenger
TGFBR2	0	0	0	0	1	0	0	0	36.5073282158706	0.972715847118241	0.992784795675822	0.999374409434848	0.0256945547788769	0.994614061101218	0.999367155059135	0.999979609178744	1	0.119715694617807	0.999999999792106	Passenger
MLLT3	0	0	0	0	1	0	0	0	36.44316770934	0.973179544921583	0.992571615000171	0.999391666172371	0.0257370180116555	0.994614061101218	0.999367155059135	0.999979609178744	1	0.119872692715224	0.999999999792106	Passenger
RABEP2	0	0	0	0	1	0	0	0	36.3792323273938	0.972089040083843	0.991057319974417	0.999325323677562	0.0257794722073565	0.994614061101218	0.999367155059135	0.999979609178744	1	0.120021706379532	0.999999999792106	Passenger
MKKS	0	0	0	0	1	0	0	0	36.3155208872408	0.974152902713807	0.992304604163746	0.999428764697551	0.025821917369432	0.994614061101218	0.999367155059135	0.999979609178744	1	0.120186635680672	0.999999999792106	Passenger
FOXJ2	0	0	0	0	1	0	0	0	36.0628911767208	0.973148225504527	0.99079115181858	0.999367093439931	0.0259916077504556	0.994614061101218	0.999367155059135	0.999979609178744	1	0.120800448714275	0.999999999792106	Passenger
ZBTB3	0	0	0	0	1	0	0	0	36.0628911767208	0.9728325987558	0.992796984991829	0.999379541172294	0.0259916077504556	0.994614061101218	0.999367155059135	0.999979609178744	1	0.120801629819637	0.999999999792106	Passenger
SLAIN2	0	0	0	0	1	0	0	0	35.6291450629115	0.971730894417864	0.991340365637091	0.999313429365123	0.0262882189184	0.994614061101218	0.999367155059135	0.999979609178744	1	0.121875757440009	0.999999999792106	Passenger
GNL3L	0	0	0	0	1	0	0	0	35.5680316065429	0.972592165721828	0.990822229069174	0.999343842267645	0.0263305559455482	0.994614061101218	0.999367155059135	0.999979609178744	1	0.122032608670983	0.999999999792106	Passenger
ZBTB7A	0	0	0	0	1	0	0	0	35.4464314984863	0.969070091876166	0.994144675805328	0.999221640363416	0.0264152030365111	0.994614061101218	0.999367155059135	0.999979609178744	1	0.122328457733766	0.999999999792106	Passenger
GAB3	0	0	0	0	1	0	0	0	35.2655823581879	0.972415705048109	0.990974064865956	0.999338389369635	0.026542106315978	0.994614061101218	0.999367155059135	0.999979609178744	1	0.122800284258657	0.999999999792106	Passenger
DNAAF3	0	0	0	0	1	0	0	0	35.2057087039295	0.97119064603634	0.99114232805248	0.999286483767257	0.026584389460955	0.994614061101218	0.999367155059135	0.999979609178744	1	0.122948617199701	0.999999999792106	Passenger
SLC19A1	0	0	0	0	1	0	0	0	35.0273013963083	0.971501088013746	0.993284512541875	0.99932664389125	0.0267111850991778	0.994614061101218	0.999367155059135	0.999979609178744	1	0.123411907092812	0.999999999792106	Passenger
DACH2	0	0	0	0	1	0	0	0	34.5602707110241	0.972345345558915	0.99152737277092	0.999342936321373	0.0270489128919376	0.994614061101218	0.999367155059135	0.999979609178744	1	0.124634254461072	0.999999999792106	Passenger
FBXO46	0	0	0	0	1	0	0	0	34.3313947460505	0.970557855142958	0.99361638997817	0.999287124535365	0.027217562336983	0.994614061101218	0.999367155059135	0.999979609178744	1	0.12523680807647	0.999999999792106	Passenger
OTOP1	0	0	0	0	1	0	0	0	33.8273449047544	0.971906751957233	0.992524149252071	0.999336207978608	0.0275965022516524	0.994614061101218	0.999367155059135	0.999979609178744	1	0.126604003318048	0.999999999792106	Passenger
TMEM200C	0	0	0	0	1	0	0	0	33.3378817148143	0.969115881937981	0.994555016583806	0.999227503079303	0.0279747223212802	0.994614061101218	0.999367155059135	0.999979609178744	1	0.127947731587002	0.999999999792106	Passenger
KRT9	0	0	0	0	1	0	0	0	33.2310295298309	0.972548668817619	0.991851365679449	0.999355964510205	0.0280586737157194	0.994614061101218	0.999367155059135	0.999979609178744	1	0.128260569953617	0.999999999792106	Passenger
RLIM	0	0	0	0	1	0	0	0	33.1778598825832	0.970584960369821	0.990613132291599	0.99925120374628	0.0281006361362671	0.994614061101218	0.999367155059135	0.999979609178744	1	0.128399902626356	0.999999999792106	Passenger
NR4A3	0	0	0	0	1	0	0	0	33.0720293885398	0.971011889991639	0.991940538859089	0.999288966811103	0.0281845344407666	0.994614061101218	0.999367155059135	0.999979609178744	1	0.128703097010471	0.999999999792106	Passenger
TRIM41	0	0	0	0	1	0	0	0	32.8623810247456	0.970438875273093	0.991687136500422	0.999259356197997	0.0283522249970535	0.994614061101218	0.999367155059135	0.999979609178744	1	0.129297785813208	0.999999999792106	Passenger
SMPD1	0	0	0	0	1	0	0	0	32.8103835864153	0.971587957718554	0.992237797379585	0.999318632903294	0.028394125561304	0.994614061101218	0.999367155059135	0.999979609178744	1	0.129452964850983	0.999999999792106	Passenger
NOP9	0	0	0	0	1	0	0	0	32.5528452537119	0.971559432593303	0.991318213168827	0.999305489824136	0.0286034961004442	0.994614061101218	0.999367155059135	0.999979609178744	1	0.13019618189942	0.999999999792106	Passenger
PTPRE	0	0	0	0	1	0	0	0	32.2490862000225	0.971178585183799	0.989298658548498	0.999257633797207	0.0288544501662003	0.994614061101218	0.999367155059135	0.999979609178744	1	0.131081690482407	0.999999999792106	Passenger
HROB	0	0	0	0	1	0	0	0	32.0002506583557	0.972050804155263	0.990837225891678	0.999320518053301	0.0290633368904507	0.994614061101218	0.999367155059135	0.999979609178744	1	0.131827615932827	0.999999999792106	Passenger
TNFAIP2	0	0	0	0	1	0	0	0	31.6582632467397	0.969713167315801	0.992032543323963	0.999229651976197	0.0293554100521113	0.994614061101218	0.999367155059135	0.999979609178744	1	0.132849673088836	0.999999999792106	Passenger
HGFAC	0	0	0	0	1	0	0	0	31.6100036991074	0.97043188409184	0.991612744625607	0.999258056381244	0.0293970997750865	0.994614061101218	0.999367155059135	0.999979609178744	1	0.132999600847003	0.999999999792106	Passenger
SLC5A4	0	0	0	0	1	0	0	0	31.4184279191129	0.971563073108454	0.991312820758136	0.999305578960565	0.0295637712627671	0.994614061101218	0.999367155059135	0.999979609178744	1	0.133591592077342	0.999999999792106	Passenger
FOXK2	0	0	0	0	1	0	0	0	31.3708962581157	0.969568004446818	0.992111737711925	0.999223713567709	0.029605417300077	0.994614061101218	0.999367155059135	0.999979609178744	1	0.133729601542413	0.999999999792106	Passenger
KBTBD6	0	0	0	0	1	0	0	0	30.7202406320214	0.969998744749319	0.992228425494722	0.999245596362002	0.0301875469500306	0.994614061101218	0.999367155059135	0.999979609178744	1	0.13577407254998	0.999999999792106	Passenger
GAB2	0	0	0	0	1	0	0	0	30.629486597658	0.969895841718245	0.991018376088731	0.999224827026044	0.0302705692160169	0.994614061101218	0.999367155059135	0.999979609178744	1	0.136062207522333	0.999999999792106	Passenger
EXTL1	0	0	0	0	1	0	0	0	30.629486597658	0.970708649186102	0.991507224812568	0.999269454888938	0.0302705692160169	0.994614061101218	0.999367155059135	0.999979609178744	1	0.136066933457526	0.999999999792106	Passenger
KHNYN	0	0	0	0	1	0	0	0	30.5392671967813	0.970854175949221	0.991356674292761	0.999274110270289	0.0303535567821544	0.994614061101218	0.999367155059135	0.999979609178744	1	0.136357417994874	0.999999999792106	Passenger
PHF21A	0	0	0	0	1	0	0	0	30.4049302443028	0.971786730067459	0.989980753017888	0.999295972678388	0.0304779731260728	0.994614061101218	0.999367155059135	0.999979609178744	1	0.136794080045591	0.999999999792106	Passenger
CAPN14	0	0	0	0	1	0	0	0	30.2717699658606	0.971717750964393	0.989513359624309	0.999285388593351	0.0306023115416135	0.994614061101218	0.999367155059135	0.999979609178744	1	0.137226513774239	0.999999999792106	Passenger
PLK2	0	0	0	0	1	0	0	0	30.2276420213039	0.970376549557991	0.990384196081857	0.999238123945256	0.0306437403778517	0.994614061101218	0.999367155059135	0.999979609178744	1	0.137365812120546	0.999999999792106	Passenger
CLIC6	0	0	0	0	1	0	0	0	30.1836425423792	0.967532106269454	0.992784156593332	0.999131086304031	0.0306851605683543	0.994614061101218	0.999367155059135	0.999979609178744	1	0.137498622937922	0.999999999792106	Passenger
SLC34A2	0	0	0	0	1	0	0	0	30.052409313934	0.970824320021379	0.991411908248199	0.999273489501962	0.0308093692978251	0.994614061101218	0.999367155059135	0.999979609178744	1	0.137946115427649	0.999999999792106	Passenger
ERI2	0	0	0	0	1	0	0	0	29.9655526396163	0.970725830036985	0.990516118158328	0.999256261146637	0.0308921319481212	0.994614061101218	0.999367155059135	0.999979609178744	1	0.138232013015383	0.999999999792106	Passenger
AHRR	0	0	0	0	1	0	0	0	29.7079690925709	0.970066787676797	0.991744442172916	0.999242711866663	0.0311402129703112	0.994614061101218	0.999367155059135	0.999979609178744	1	0.139091739730753	0.999999999792106	Passenger
DHX33	0	0	0	0	1	0	0	0	29.2883650093425	0.969666692111839	0.99060630305711	0.999208005112581	0.0315529931240252	0.994614061101218	0.999367155059135	0.999979609178744	1	0.140516500108834	0.999999999792106	Passenger
APBB1	0	0	0	0	1	0	0	0	29.2470556087651	0.969897506378345	0.990889645291647	0.999223077829738	0.0315942239246131	0.994614061101218	0.999367155059135	0.999979609178744	1	0.140660535792417	0.999999999792106	Passenger
ALOXE3	0	0	0	0	1	0	0	0	29.1238236328855	0.970025174520103	0.990035706921161	0.999216318540807	0.0317178649090348	0.994614061101218	0.999367155059135	0.999979609178744	1	0.14108647104225	0.999999999792106	Passenger
IRAK1	0	0	0	0	1	0	0	0	29.08297675542	0.969833307610127	0.990580883957143	0.999215548140144	0.031759061442051	0.994614061101218	0.999367155059135	0.999979609178744	1	0.14122844485502	0.999999999792106	Passenger
TNS4	0	0	0	0	1	0	0	0	28.9611207075621	0.970262020564277	0.990905261602613	0.999240435521105	0.0318825997004351	0.994614061101218	0.999367155059135	0.999979609178744	1	0.141656857097206	0.999999999792106	Passenger
ESRP2	0	0	0	0	1	0	0	0	28.8804490621372	0.969243341549401	0.990902053725206	0.999191981399654	0.0319649157873667	0.994614061101218	0.999367155059135	0.999979609178744	1	0.141934900162509	0.999999999792106	Passenger
SAMD4A	0	0	0	0	1	0	0	0	28.8402815391022	0.968904354431234	0.990669221517102	0.999172143293843	0.032006061014795	0.994614061101218	0.999367155059135	0.999979609178744	1	0.142074274408513	0.999999999792106	Passenger
POU6F2	0	0	0	0	1	0	0	0	28.7602807581338	0.970559069105648	0.989683241507259	0.999235625917233	0.0320883258534923	0.994614061101218	0.999367155059135	0.999979609178744	1	0.142364151704439	0.999999999792106	Passenger
BRD3	0	0	0	0	1	0	0	0	28.5229194313817	0.969104532778021	0.991364641305855	0.999191696924868	0.0323349156691603	0.994614061101218	0.999367155059135	0.999979609178744	1	0.143205959233652	0.999999999792106	Passenger
PCCA	0	0	0	0	1	0	0	0	28.4446672518717	0.969600351164544	0.989176736027643	0.999182156816093	0.0324170441255424	0.994614061101218	0.999367155059135	0.999979609178744	1	0.14348646556348	0.999999999792106	Passenger
KCNN3	0	0	0	0	1	0	0	0	28.3280907467411	0.969795682782826	0.991806108481318	0.999230700851985	0.0325401730077041	0.994614061101218	0.999367155059135	0.999979609178744	1	0.143913617167588	0.999999999792106	Passenger
HSP90AA1	0	0	0	0	1	0	0	0	28.2894439653676	0.968858600766816	0.990779078252391	0.999171505882138	0.0325811989671009	0.994614061101218	0.999367155059135	0.999979609178744	1	0.144047434917835	0.999999999792106	Passenger
PLOD3	0	0	0	0	1	0	0	0	28.059759711251	0.968347316387999	0.98986662838413	0.99913242593212	0.0328271764306452	0.994614061101218	0.999367155059135	0.999979609178744	1	0.144883863073573	0.999999999792106	Passenger
VCAM1	0	0	0	0	1	0	0	0	28.0218411170466	0.970155725029742	0.991622646018365	0.999245298156731	0.0328681429885283	0.994614061101218	0.999367155059135	0.999979609178744	1	0.145036387081779	0.999999999792106	Passenger
ZMYND15	0	0	0	0	1	0	0	0	27.9086977477988	0.969462364225693	0.990837233079726	0.999201598160544	0.0329909918347968	0.994614061101218	0.999367155059135	0.999979609178744	1	0.145450574157706	0.999999999792106	Passenger
FAM160B2	0	0	0	0	1	0	0	0	27.8711860572775	0.96942021974682	0.991003968401974	0.999201951065596	0.0330319245182397	0.994614061101218	0.999367155059135	0.999979609178744	1	0.145590152433583	0.999999999792106	Passenger
COL8A1	0	0	0	0	1	0	0	0	27.8337750692812	0.971552507162526	0.992517492816157	0.999320396276732	0.0330728487409286	0.994614061101218	0.999367155059135	0.999979609178744	1	0.14574296867935	0.999999999792106	Passenger
AOC1	0	0	0	0	1	0	0	0	27.5746840779448	0.969390012867615	0.992678027577787	0.999221938657475	0.0333590816621107	0.994614061101218	0.999367155059135	0.999979609178744	1	0.146705875057645	0.999999999792106	Passenger
CCDC157	0	0	0	0	1	0	0	0	27.538064311573	0.969627443524136	0.991157713947533	0.999214025521689	0.0333999383116334	0.994614061101218	0.999367155059135	0.999979609178744	1	0.14684380512037	0.999999999792106	Passenger
RAVER1	0	0	0	0	1	0	0	0	27.392552743216	0.968455931979791	0.991870321530677	0.999166536676702	0.0335632806153287	0.994614061101218	0.999367155059135	0.999979609178744	1	0.147392920523953	0.999999999792106	Passenger
LRCH2	0	0	0	0	1	0	0	0	27.0707081287395	0.96855471555775	0.988383005672787	0.999117380488558	0.0339303085276835	0.994614061101218	0.999367155059135	0.999979609178744	1	0.148630356631277	0.999999999792106	Passenger
SEC23B	0	0	0	0	1	0	0	0	27.0002114929876	0.969066179071778	0.98821720498741	0.999139397131277	0.0340117778933468	0.994614061101218	0.999367155059135	0.999979609178744	1	0.148908267287513	0.999999999792106	Passenger
PGAP6	0	0	0	0	1	0	0	0	26.860314024112	0.968355100813799	0.991375877075067	0.999155030426521	0.034174616018922	0.994614061101218	0.999367155059135	0.999979609178744	1	0.149459912549315	0.999999999792106	Passenger
MAMLD1	0	0	0	0	1	0	0	0	26.7563386149864	0.969358237992367	0.990007503293799	0.999184120008335	0.0342966566806005	0.994614061101218	0.999367155059135	0.999979609178744	1	0.149874858177768	0.999999999792106	Passenger
TRIM67	0	0	0	0	1	0	0	0	26.5168317475888	0.96748131867531	0.991180211772936	0.999108309262226	0.0345811256208055	0.994614061101218	0.999367155059135	0.999979609178744	1	0.150823739814977	0.999999999792106	Passenger
SIX4	0	0	0	0	1	0	0	0	26.5168317475888	0.967821365002115	0.991444164210035	0.999129191011954	0.0345811256208055	0.994614061101218	0.999367155059135	0.999979609178744	1	0.150826169967462	0.999999999792106	Passenger
SCYL1	0	0	0	0	1	0	0	0	26.1820232659274	0.967924969062235	0.990089731412944	0.999114792238107	0.0349868009572644	0.994614061101218	0.999367155059135	0.999979609178744	1	0.152186150141605	0.999999999792106	Passenger
TFR2	0	0	0	0	1	0	0	0	25.8555641229607	0.967618301403247	0.990254840138736	0.999101811212079	0.0353916450969947	0.994614061101218	0.999367155059135	0.999979609178744	1	0.15353879522422	0.999999999792106	Passenger
TRIL	0	0	0	0	1	0	0	0	25.5371458455843	0.964916281321974	0.993357599201497	0.998998503611111	0.0357956610924309	0.994614061101218	0.999367155059135	0.999979609178744	1	0.154873263096376	0.999999999792106	Passenger
RBM5	0	0	0	0	1	0	0	0	25.411963758106	0.967009009174255	0.987441789019808	0.999021285748979	0.035957036290871	0.994614061101218	0.999367155059135	0.999979609178744	1	0.155412616429462	0.999999999792106	Passenger
MAP4K2	0	0	0	0	1	0	0	0	25.2572014940493	0.967741515458772	0.988886871328726	0.999085675351421	0.0361585699347739	0.994614061101218	0.999367155059135	0.999979609178744	1	0.156089512180206	0.999999999792106	Passenger
CAPN3	0	0	0	0	1	0	0	0	25.2264749715505	0.967190045277018	0.988954030957995	0.999058655466247	0.0361988519798586	0.994614061101218	0.999367155059135	0.999979609178744	1	0.156219887390605	0.999999999792106	Passenger
MAPK8IP2	0	0	0	0	1	0	0	0	25.1347423352903	0.963826677460554	0.991257474397865	0.998912154858663	0.03631964880197	0.994614061101218	0.999367155059135	0.999979609178744	1	0.156602668183378	0.999999999792106	Passenger
LRGUK	0	0	0	0	1	0	0	0	25.1043128651507	0.967371036863858	0.988662737526544	0.999062842604857	0.0363598979816592	0.994614061101218	0.999367155059135	0.999979609178744	1	0.15675415100516	0.999999999792106	Passenger
CDH22	0	0	0	0	1	0	0	0	25.0134649295711	0.96422058038182	0.991658353832084	0.998939794780106	0.0364805962797767	0.994614061101218	0.999367155059135	0.999979609178744	1	0.157138851291122	0.999999999792106	Passenger
TMEM63B	0	0	0	0	1	0	0	0	24.8933522528385	0.967216829102667	0.989807107428322	0.999074254081757	0.0366414125604698	0.994614061101218	0.999367155059135	0.999979609178744	1	0.157686857929403	0.999999999792106	Passenger
SLITRK2	0	0	0	0	1	0	0	0	24.5108302915065	0.96841181033009	0.991286143135142	0.999156626379846	0.0371631617088376	0.994614061101218	0.999367155059135	0.999979609178744	1	0.159417334741027	0.999999999792106	Passenger
FTSJ3	0	0	0	0	1	0	0	0	24.4530217294982	0.966595257193693	0.989056881786369	0.999029492405669	0.0372433084093142	0.994614061101218	0.999367155059135	0.999979609178744	1	0.159665388031731	0.999999999792106	Passenger
ZNF107	0	0	0	0	1	0	0	0	24.3096863149056	0.967889235179922	0.990750390756169	0.999122924372265	0.0374435327085455	0.994614061101218	0.999367155059135	0.999979609178744	1	0.160334696043485	0.999999999792106	Passenger
ATXN7L1	0	0	0	0	1	0	0	0	24.0558728847036	0.966300907786157	0.990800333056544	0.99904153384389	0.037803424616205	0.994614061101218	0.999367155059135	0.999979609178744	1	0.161504388135957	0.999999999792106	Passenger
EPAS1	0	0	0	0	1	0	0	0	23.8073047377893	0.966890004993038	0.990431618497506	0.999067021335416	0.0381626602904587	0.994614061101218	0.999367155059135	0.999979609178744	1	0.162681706817257	0.999999999792106	Passenger
BCL11B	0	0	0	0	1	0	0	0	23.1688965660497	0.962640241855195	0.992274508350964	0.998856754863706	0.039117430117331	0.994614061101218	0.999367155059135	0.999979609178744	1	0.165759367012145	0.999999999792106	Passenger
CTNNA3	0	0	0	0	1	0	0	0	23.1430384225608	0.966027209813313	0.988892271361464	0.998996577912657	0.0391571118504805	0.994614061101218	0.999367155059135	0.999979609178744	1	0.165905607182483	0.999999999792106	Passenger
RBBP8	0	0	0	0	1	0	0	0	23.0914949071431	0.965995483629348	0.987900852308152	0.998976829266378	0.0392364513129414	0.994614061101218	0.999367155059135	0.999979609178744	1	0.166159912238378	0.999999999792106	Passenger
CIZ1	0	0	0	0	1	0	0	0	23.0658091508504	0.967302984257645	0.988805024032937	0.999061866394963	0.0392761090480444	0.994614061101218	0.999367155059135	0.999979609178744	1	0.166299034131244	0.999999999792106	Passenger
SYNPO	0	0	0	0	1	0	0	0	22.9382327728036	0.964572021195636	0.991725574658264	0.99896033136645	0.0394742778779821	0.994614061101218	0.999367155059135	0.999979609178744	1	0.166926661215946	0.999999999792106	Passenger
ASAP3	0	0	0	0	1	0	0	0	22.9382327728036	0.96569108739811	0.988569765978599	0.9989728448065	0.0394742778779821	0.994614061101218	0.999367155059135	0.999979609178744	1	0.166928258254559	0.999999999792106	Passenger
WHRN	0	0	0	0	1	0	0	0	22.837183289223	0.964764668850974	0.991854271436531	0.998972684138578	0.0396326693005145	0.994614061101218	0.999367155059135	0.999979609178744	1	0.167439495306406	0.999999999792106	Passenger
ARHGEF1	0	0	0	0	1	0	0	0	22.7121165680334	0.964564126895372	0.988954182084269	0.998917878968542	0.0398304793295459	0.994614061101218	0.999367155059135	0.999979609178744	1	0.168070062848567	0.999999999792106	Passenger
SLC12A9	0	0	0	0	1	0	0	0	22.6624725973929	0.966388460938249	0.991497934518152	0.999055853744717	0.0399095476485853	0.994614061101218	0.999367155059135	0.999979609178744	1	0.168342383973332	0.999999999792106	Passenger
HK3	0	0	0	0	1	0	0	0	22.4417342279378	0.965725551225933	0.990328000192696	0.99900381592322	0.0402649620155665	0.994614061101218	0.999367155059135	0.999979609178744	1	0.169478168690038	0.999999999792106	Passenger
UNC45A	0	0	0	0	1	0	0	0	21.9430290228725	0.965552907761007	0.989488182695808	0.998981194494226	0.0410917704517897	0.994614061101218	0.999367155059135	0.999979609178744	1	0.172120890025711	0.999999999792106	Passenger
AMOTL1	0	0	0	0	1	0	0	0	21.6678813235261	0.964976644662711	0.988928531841744	0.998940267185446	0.041562674039373	0.994614061101218	0.999367155059135	0.999979609178744	1	0.173614840373899	0.999999999792106	Passenger
DIS3	0	0	0	0	1	0	0	0	21.6226928327575	0.964547728458259	0.987840999322594	0.998896697299671	0.0416410482434602	0.994614061101218	0.999367155059135	0.999979609178744	1	0.173858089736151	0.999999999792106	Passenger
KCNH6	0	0	0	0	1	0	0	0	21.6226928327575	0.964381951976029	0.990642549982837	0.998934739547102	0.0416410482434602	0.994614061101218	0.999367155059135	0.999979609178744	1	0.173863126844644	0.999999999792106	Passenger
TRPC4	0	0	0	0	1	0	0	0	21.202620068113	0.965098527089833	0.988791515819011	0.998944566947974	0.0423840457210455	0.994614061101218	0.999367155059135	0.999979609178744	1	0.176217879531732	0.999999999792106	Passenger
USP37	0	0	0	0	1	0	0	0	21.1593494149127	0.964587914248008	0.98705991133516	0.998883551503309	0.0424620924877901	0.994614061101218	0.999367155059135	0.999979609178744	1	0.176456146605135	0.999999999792106	Passenger
FBRS	0	0	0	0	1	0	0	0	21.1377802513909	0.962701393667797	0.989908545031847	0.998827269353288	0.0425011042236138	0.994614061101218	0.999367155059135	0.999979609178744	1	0.176571720934858	0.999999999792106	Passenger
ANKRD44	0	0	0	0	1	0	0	0	20.8613304090689	0.964991681566494	0.988811100552659	0.998939043271713	0.0430075515153213	0.994614061101218	0.999367155059135	0.999979609178744	1	0.17818204177544	0.999999999792106	Passenger
PHC3	0	0	0	0	1	0	0	0	20.8194401873639	0.964652801463796	0.986694976193728	0.998879642953156	0.0430853504503371	0.994614061101218	0.999367155059135	0.999979609178744	1	0.178418528650389	0.999999999792106	Passenger
MERTK	0	0	0	0	1	0	0	0	20.7361624266145	0.96443535706002	0.989195783206596	0.998914838728149	0.043240855703444	0.994614061101218	0.999367155059135	0.999979609178744	1	0.178911654353583	0.999999999792106	Passenger
RNF40	0	0	0	0	1	0	0	0	20.6947728808528	0.962838341731887	0.988011465565773	0.998802416745711	0.0433185620655058	0.994614061101218	0.999367155059135	0.999979609178744	1	0.179140184172488	0.999999999792106	Passenger
OGDHL	0	0	0	0	1	0	0	0	20.5105464160381	0.963685384621389	0.989686613671207	0.998880622044408	0.0436678596914196	0.994614061101218	0.999367155059135	0.999979609178744	1	0.180245089291917	0.999999999792106	Passenger
HIRA	0	0	0	0	1	0	0	0	20.3695112245722	0.96367749941228	0.988670477330601	0.998862916862116	0.0439391055073526	0.994614061101218	0.999367155059135	0.999979609178744	1	0.181090479783502	0.999999999792106	Passenger
ZNF445	0	0	0	0	1	0	0	0	20.0931806459443	0.963698167224621	0.988521679765168	0.998861433244589	0.0444804720896644	0.994614061101218	0.999367155059135	0.999979609178744	1	0.182777392024656	0.999999999792106	Passenger
LRRCC1	0	0	0	0	1	0	0	0	20.0737293578069	0.963643044492564	0.987359050524962	0.998836284919757	0.0445190838799564	0.994614061101218	0.999367155059135	0.999979609178744	1	0.182893984257621	0.999999999792106	Passenger
SLTM	0	0	0	0	1	0	0	0	20.0349395426227	0.961053716782636	0.987145529750499	0.99867883588497	0.0445962846059903	0.994614061101218	0.999367155059135	0.999979609178744	1	0.183112116988001	0.999999999792106	Passenger
KLB	0	0	0	0	1	0	0	0	19.8432176331239	0.963298195082138	0.989759030050211	0.998859579840767	0.0449818318458125	0.994614061101218	0.999367155059135	0.999979609178744	1	0.184333700297104	0.999999999792106	Passenger
ZNF865	0	0	0	0	1	0	0	0	19.5624173835986	0.959939342692391	0.992668852669685	0.998697125022177	0.0455587310170263	0.994614061101218	0.999367155059135	0.999979609178744	1	0.186095019022296	0.999999999792106	Passenger
SEMA6D	0	0	0	0	1	0	0	0	19.3074138050414	0.962827101525043	0.98856063733767	0.998811854633684	0.046095638078105	0.994614061101218	0.999367155059135	0.999979609178744	1	0.187765063087496	0.999999999792106	Passenger
RGSL1	0	0	0	0	1	0	0	0	19.2536327080914	0.964146165915974	0.987787511366109	0.998873180604408	0.0462104978497681	0.994614061101218	0.999367155059135	0.999979609178744	1	0.18812678075679	0.999999999792106	Passenger
ADCY4	0	0	0	0	1	0	0	0	19.2357721953752	0.963148852523896	0.988872175961998	0.998836081571127	0.0462487694335295	0.994614061101218	0.999367155059135	0.999979609178744	1	0.188239067464631	0.999999999792106	Passenger
CASR	0	0	0	0	1	0	0	0	19.2179447883359	0.963381507101295	0.990189920577119	0.998871157429178	0.0462870335182937	0.994614061101218	0.999367155059135	0.999979609178744	1	0.18836156325669	0.999999999792106	Passenger
IPO4	0	0	0	0	1	0	0	0	19.1646602833775	0.962800596050293	0.987533066319575	0.998791032614425	0.04640178080497	0.994614061101218	0.999367155059135	0.999979609178744	1	0.188702338947703	0.999999999792106	Passenger
HDAC4	0	0	0	0	1	0	0	0	19.111670439276	0.962030266482905	0.988845065779851	0.998769857134782	0.0465164606955388	0.994614061101218	0.999367155059135	0.999979609178744	1	0.189051002365782	0.999999999792106	Passenger
DLC1	0	0	0	0	1	0	0	0	18.9891597313319	0.962121955139073	0.989041536440669	0.998778729147684	0.0467837854096921	0.994614061101218	0.999367155059135	0.999979609178744	1	0.189870966523593	0.999999999792106	Passenger
SEMA5B	0	0	0	0	1	0	0	0	18.9717863006537	0.961603823052128	0.98811142456088	0.998731010026352	0.0468219447848196	0.994614061101218	0.999367155059135	0.999979609178744	1	0.189980864315444	0.999999999792106	Passenger
TCERG1	0	0	0	0	1	0	0	0	18.8682096693489	0.962315251958773	0.986044521530238	0.998731623243459	0.0470507444760649	0.994614061101218	0.999367155059135	0.999979609178744	1	0.190680244555246	0.999999999792106	Passenger
SLC24A1	0	0	0	0	1	0	0	0	18.8510567514677	0.963276029584551	0.989812319527412	0.998859155371576	0.0470888516890848	0.994614061101218	0.999367155059135	0.999979609178744	1	0.190814963376157	0.999999999792106	Passenger
SEL1L3	0	0	0	0	1	0	0	0	18.3019968460852	0.962923948011357	0.98720198373139	0.99879166730518	0.0483422307068438	0.994614061101218	0.999367155059135	0.999979609178744	1	0.194615593788149	0.999999999792106	Passenger
NPIPB5	0	0	0	0	1	0	0	0	18.2858575190604	0.959354394063851	0.987316049094725	0.998575994617443	0.0483800863716747	0.994614061101218	0.999367155059135	0.999979609178744	1	0.194698552312436	0.999999999792106	Passenger
ALG13	0	0	0	0	1	0	0	0	18.22158385467	0.962297372608058	0.986662385007963	0.998743794734868	0.0485314355232702	0.994614061101218	0.999367155059135	0.999979609178744	1	0.195180914641637	0.999999999792106	Passenger
AP4E1	0	0	0	0	1	0	0	0	18.22158385467	0.962661830937077	0.986990273533175	0.998772057625903	0.0485314355232702	0.994614061101218	0.999367155059135	0.999979609178744	1	0.195185066298896	0.999999999792106	Passenger
MEGF10	0	0	0	0	1	0	0	0	18.1736743440968	0.962027641727757	0.987288038169642	0.99874054599738	0.0486448702755686	0.994614061101218	0.999367155059135	0.999979609178744	1	0.195523217430593	0.999999999792106	Passenger
PDE3A	0	0	0	0	1	0	0	0	18.1577604436204	0.96121370871483	0.988549265106682	0.998715371799208	0.0486826671854274	0.994614061101218	0.999367155059135	0.999979609178744	1	0.195633668689005	0.999999999792106	Passenger
C16orf96	0	0	0	0	1	0	0	0	18.1577604436204	0.962149134443683	0.989072337944582	0.998780875033042	0.0486826671854274	0.994614061101218	0.999367155059135	0.999979609178744	1	0.195643310833466	0.999999999792106	Passenger
SCAF4	0	0	0	0	1	0	0	0	18.0628592566328	0.961674028297438	0.986281598075479	0.998698481581701	0.0489092947438264	0.994614061101218	0.999367155059135	0.999979609178744	1	0.196315026107648	0.999999999792106	Passenger
KCNU1	0	0	0	0	1	0	0	0	18.0314455883604	0.962468739692014	0.987500806923709	0.998770918235002	0.0489847786956351	0.994614061101218	0.999367155059135	0.999979609178744	1	0.196553271233302	0.999999999792106	Passenger
AEBP1	0	0	0	0	1	0	0	0	17.8914257347839	0.960232789682248	0.98856761972884	0.998655164484491	0.0493240948050665	0.994614061101218	0.999367155059135	0.999979609178744	1	0.197557530740934	0.999999999792106	Passenger
GTF2I	0	0	0	0	1	0	0	0	17.876002091909	0.961723488866513	0.986281030303096	0.998701445782298	0.0493617601130767	0.994614061101218	0.999367155059135	0.999979609178744	1	0.197677638583218	0.999999999792106	Passenger
GLG1	0	0	0	0	1	0	0	0	17.5730190056055	0.960765201576674	0.986235035760395	0.998642101882766	0.0501135393419918	0.994614061101218	0.999367155059135	0.999979609178744	1	0.199922869634157	0.999999999792106	Passenger
SEC31B	0	0	0	0	1	0	0	0	17.5730190056055	0.962721300009604	0.987073387749482	0.998777234848186	0.0501135393419918	0.994614061101218	0.999367155059135	0.999979609178744	1	0.199943150090135	0.999999999792106	Passenger
TYK2	0	0	0	0	1	0	0	0	17.4546821772849	0.96039124861059	0.988283208416168	0.998659881371054	0.05041343939463	0.994614061101218	0.999367155059135	0.999979609178744	1	0.200821582198488	0.999999999792106	Passenger
DHX30	0	0	0	0	1	0	0	0	17.3524371770832	0.960458048609073	0.988716495831417	0.998671852966817	0.0506754730193184	0.994614061101218	0.999367155059135	0.999979609178744	1	0.201604840017159	0.999999999792106	Passenger
MYT1L	0	0	0	0	1	0	0	0	17.1656973730252	0.959299579545797	0.98776184837874	0.998581206469649	0.051161171633621	0.994614061101218	0.999367155059135	0.999979609178744	1	0.203035956292988	0.999999999792106	Passenger
SMARCC2	0	0	0	0	1	0	0	0	17.066800351123	0.960224319334269	0.987340300184422	0.998631439944467	0.0514221996170666	0.994614061101218	0.999367155059135	0.999979609178744	1	0.203818208388757	0.999999999792106	Passenger
JAG1	0	0	0	0	1	0	0	0	17.0107977248683	0.959832633324419	0.986972353136226	0.998599425739919	0.0515712011155398	0.994614061101218	0.999367155059135	0.999979609178744	1	0.204254883998219	0.999999999792106	Passenger
AFF1	0	0	0	0	1	0	0	0	17.0107977248683	0.960399250640964	0.98740700547365	0.998643670076994	0.0515712011155398	0.994614061101218	0.999367155059135	0.999979609178744	1	0.204261652010917	0.999999999792106	Passenger
VCPIP1	0	0	0	0	1	0	0	0	16.9551614281394	0.960952630002665	0.988555347928149	0.998699516514095	0.0517200883751178	0.994614061101218	0.999367155059135	0.999979609178744	1	0.204711019385022	0.999999999792106	Passenger
CTNND2	0	0	0	0	1	0	0	0	16.9136724523772	0.958890304196475	0.987367042548478	0.998547198553057	0.0518316789450697	0.994614061101218	0.999367155059135	0.999979609178744	1	0.205017757727115	0.999999999792106	Passenger
CRACD	0	0	0	0	1	0	0	0	16.8040214154088	0.958875524305256	0.989163743186088	0.998579318870924	0.0521289405764713	0.994614061101218	0.999367155059135	0.999979609178744	1	0.205900831380704	0.999999999792106	Passenger
POLG	0	0	0	0	1	0	0	0	16.7227116343665	0.96060070459182	0.987438560128194	0.99865679580732	0.0523515883971318	0.994614061101218	0.999367155059135	0.999979609178744	1	0.206569418410735	0.999999999792106	Passenger
ZBTB40	0	0	0	0	1	0	0	0	16.7227116343665	0.9611487747499	0.988168328342666	0.998704453425233	0.0523515883971318	0.994614061101218	0.999367155059135	0.999979609178744	1	0.206576781246724	0.999999999792106	Passenger
ARHGEF10L	0	0	0	0	1	0	0	0	16.7092364436861	0.960140577820921	0.988070059759144	0.998640277357997	0.0523886715430007	0.994614061101218	0.999367155059135	0.999979609178744	1	0.206676141776937	0.999999999792106	Passenger
ADCY8	0	0	0	0	1	0	0	0	16.5624300532065	0.959818868504478	0.988642585745952	0.998630505795128	0.0527961189956712	0.994614061101218	0.999367155059135	0.999979609178744	1	0.207873554238796	0.999999999792106	Passenger
ASTN2	0	0	0	0	1	0	0	0	16.0870150710741	0.958873321789195	0.988411666500323	0.998565947953556	0.0541603737572178	0.994614061101218	0.999367155059135	0.999979609178744	1	0.211854980113531	0.999999999792106	Passenger
PCARE	0	0	0	0	1	0	0	0	16.0870150710741	0.960979534493599	0.989081885008876	0.998710403801872	0.0541603737572178	0.994614061101218	0.999367155059135	0.999979609178744	1	0.2118778034061	0.999999999792106	Passenger
MN1	0	0	0	0	1	0	0	0	15.6973220489133	0.956722540278769	0.989972220992128	0.998449775028534	0.0553325694732803	0.994614061101218	0.999367155059135	0.999979609178744	1	0.21523846193301	0.999999999792106	Passenger
SPAG9	0	0	0	0	1	0	0	0	15.6854481290579	0.958794652334805	0.984958454424376	0.998488727992784	0.0553690864144669	0.994614061101218	0.999367155059135	0.999979609178744	1	0.215350281500728	0.999999999792106	Passenger
MYBBP1A	0	0	0	0	1	0	0	0	15.6028310207784	0.958924893628141	0.987272917952754	0.998547559590274	0.0556245121264153	0.994614061101218	0.999367155059135	0.999979609178744	1	0.216097556331324	0.999999999792106	Passenger
ROCK2	0	0	0	0	1	0	0	0	14.9288426397512	0.958027135232419	0.984514623931606	0.998427946702411	0.0578001350978733	0.994614061101218	0.999367155059135	0.999979609178744	1	0.222315583182753	0.999999999792106	Passenger
SCAPER	0	0	0	0	1	0	0	0	14.800972467248	0.957618310867217	0.984252187668579	0.998394424767161	0.0582323326446472	0.994614061101218	0.999367155059135	0.999979609178744	1	0.223539255701737	0.999999999792106	Passenger
TECPR2	0	0	0	0	1	0	0	0	14.6856674409451	0.95778334189841	0.98743048290041	0.998475984264912	0.0586276645573432	0.994614061101218	0.999367155059135	0.999979609178744	1	0.224674372246512	0.999999999792106	Passenger
FHAD1	0	0	0	0	1	0	0	0	14.6752741872714	0.957834728754422	0.984822179367401	0.998422625520427	0.0586635636529755	0.994614061101218	0.999367155059135	0.999979609178744	1	0.224767208337286	0.999999999792106	Passenger
YEATS2	0	0	0	0	1	0	0	0	14.5721450643812	0.958362194172558	0.985876758614851	0.99848158968453	0.0590221872938483	0.994614061101218	0.999367155059135	0.999979609178744	1	0.225791964760581	0.999999999792106	Passenger
NCOA3	0	0	0	0	1	0	0	0	14.5516929309575	0.95783691248428	0.985327783300984	0.998434607791422	0.0590938319964038	0.994614061101218	0.999367155059135	0.999979609178744	1	0.225986607875034	0.999999999792106	Passenger
SETD5	0	0	0	0	1	0	0	0	14.3701749318188	0.956924530113494	0.985801837703827	0.998384242486013	0.0597374379332527	0.994614061101218	0.999367155059135	0.999979609178744	1	0.227793317598089	0.999999999792106	Passenger
UMODL1	0	0	0	0	1	0	0	0	14.3304508822491	0.958094420990917	0.98778555942416	0.998503446471465	0.0598801698034933	0.994614061101218	0.999367155059135	0.999979609178744	1	0.228215024814921	0.999999999792106	Passenger
TCOF1	0	0	0	0	1	0	0	0	14.2811035995968	0.957372663875231	0.9864733339438	0.998429018190443	0.0600584359376027	0.994614061101218	0.999367155059135	0.999979609178744	1	0.228703589247944	0.999999999792106	Passenger
PRX	0	0	0	0	1	0	0	0	14.1834216324312	0.956334469333424	0.989296697602392	0.998412281816573	0.0604144735693109	0.994614061101218	0.999367155059135	0.999979609178744	1	0.229700017635052	0.999999999792106	Passenger
PLA2R1	0	0	0	0	1	0	0	0	14.1640453733705	0.957502639013092	0.984601126049962	0.998395235852444	0.060485602102672	0.994614061101218	0.999367155059135	0.999979609178744	1	0.229896501798993	0.999999999792106	Passenger
CPS1	0	0	0	0	1	0	0	0	13.8148983521749	0.957115661757506	0.985659059398817	0.998393954637972	0.0617967561487288	0.994614061101218	0.999367155059135	0.999979609178744	1	0.233556640048949	0.999999999792106	Passenger
C4orf50	0	0	0	0	1	0	0	0	13.7416583344032	0.955878025824234	0.986637101127814	0.998330602284446	0.0620790765073893	0.994614061101218	0.999367155059135	0.999979609178744	1	0.234330203623803	0.999999999792106	Passenger
MAPKBP1	0	0	0	0	1	0	0	0	13.7416583344032	0.956089965283785	0.986246528447879	0.99833695531626	0.0620790765073893	0.994614061101218	0.999367155059135	0.999979609178744	1	0.234331300428839	0.999999999792106	Passenger
RERE	0	0	0	0	1	0	0	0	13.2330328185159	0.953562463125564	0.987071715817665	0.998174801386501	0.0641135727024335	0.994614061101218	0.999367155059135	0.999979609178744	1	0.239918344235559	0.999999999792106	Passenger
LRP6	0	0	0	0	1	0	0	0	12.8476842791911	0.954522412080786	0.984562264589195	0.998188310103989	0.0657465199553726	0.994614061101218	0.999367155059135	0.999979609178744	1	0.24438083828136	0.999999999792106	Passenger
DNMT1	0	0	0	0	1	0	0	0	12.8238481302501	0.953330204429391	0.9855128672079	0.998124300367987	0.0658502791245121	0.994614061101218	0.999367155059135	0.999979609178744	1	0.244651385550022	0.999999999792106	Passenger
ALK	0	0	0	0	1	0	0	0	12.7922038412181	0.954886616045017	0.986542457054867	0.998259101981654	0.0659885371829591	0.994614061101218	0.999367155059135	0.999979609178744	1	0.245051103821891	0.999999999792106	Passenger
SMARCA4	0	0	0	0	1	0	0	0	12.5826228316835	0.951704511424725	0.986154416942284	0.998017246115098	0.0669191730260558	0.994614061101218	0.999367155059135	0.999979609178744	1	0.247527723411205	0.999999999792106	Passenger
MROH2A	0	0	0	0	1	0	0	0	12.2771832010743	0.954706472886113	0.98547920002372	0.998222978111405	0.0683237472037226	0.994614061101218	0.999367155059135	0.999979609178744	1	0.251344459278555	0.999999999792106	Passenger
LTBP1	0	0	0	0	1	0	0	0	12.0419061710886	0.953417891528484	0.983771905714292	0.998088795755081	0.0694467948735107	0.994614061101218	0.999367155059135	0.999979609178744	1	0.25432075890254	0.999999999792106	Passenger
TNRC6C	0	0	0	0	1	0	0	0	12.0070425168584	0.954187222257354	0.985352151892821	0.998182903315144	0.0696163778228908	0.994614061101218	0.999367155059135	0.999979609178744	1	0.254789792615013	0.999999999792106	Passenger
UBR2	0	0	0	0	1	0	0	0	11.8087485345185	0.953471893477752	0.982327098241599	0.99805433967422	0.070596992147407	0.994614061101218	0.999367155059135	0.999979609178744	1	0.257368984190575	0.999999999792106	Passenger
FOCAD	0	0	0	0	1	0	0	0	11.5073043432933	0.953357675161311	0.983323771370832	0.998072823057319	0.0721421562881039	0.994614061101218	0.999367155059135	0.999979609178744	1	0.261446643150185	0.999999999792106	Passenger
KIAA1671	0	0	0	0	1	0	0	0	11.4754634347617	0.951250081510503	0.987166255846603	0.998003756999103	0.072309354537102	0.994614061101218	0.999367155059135	0.999979609178744	1	0.261872380011484	0.999999999792106	Passenger
COL27A1	0	0	0	0	1	0	0	0	11.1424838402012	0.951835560962006	0.98456999294208	0.997990812611338	0.0741057740026974	0.994614061101218	0.999367155059135	0.999979609178744	1	0.266560794270128	0.999999999792106	Passenger
TNS1	0	0	0	0	1	0	0	0	11.1424838402012	0.951409041789172	0.986000872709099	0.997991400246873	0.0741057740026974	0.994614061101218	0.999367155059135	0.999979609178744	1	0.266560907678878	0.999999999792106	Passenger
PLXNB3	0	0	0	0	1	0	0	0	10.8566295427301	0.950817219185858	0.98643410234604	0.997955293791647	0.0757212576997933	0.994614061101218	0.999367155059135	0.999979609178744	1	0.270735108783525	0.999999999792106	Passenger
TDRD15	0	0	0	0	1	0	0	0	10.7163630111703	0.952020829865687	0.98516819627574	0.998019001288648	0.076540203155565	0.994614061101218	0.999367155059135	0.999979609178744	1	0.272854047401848	0.999999999792106	Passenger
CACNA1F	0	0	0	0	1	0	0	0	10.5420246195295	0.949737829318704	0.983996769367911	0.997814452392755	0.077583303576372	0.994614061101218	0.999367155059135	0.999979609178744	1	0.275483842059146	0.999999999792106	Passenger
HEATR5A	0	0	0	0	1	0	0	0	10.1300256114384	0.950149434359647	0.982962343521641	0.997820037848947	0.0801661116178934	0.994614061101218	0.999367155059135	0.999979609178744	1	0.282036449911488	0.999999999792106	Passenger
PLXNB1	0	0	0	0	1	0	0	0	9.70794121096184	0.948029060604964	0.985279590273024	0.997708073700939	0.0829984646418029	0.994614061101218	0.999367155059135	0.999979609178744	1	0.289102417452684	0.999999999792106	Passenger
MED12L	0	0	0	0	1	0	0	0	9.66270383346434	0.947898591593014	0.981670459946286	0.997603913150232	0.0833140552584451	0.994614061101218	0.999367155059135	0.999979609178744	1	0.289864639265756	0.999999999792106	Passenger
PRRC2B	0	0	0	0	1	0	0	0	9.29872754556703	0.945139062438671	0.982972206998998	0.997408044228053	0.0859442562078792	0.994614061101218	0.999367155059135	0.999979609178744	1	0.296309342528178	0.999999999792106	Passenger
CACNA1E	0	0	0	0	1	0	0	0	8.96117650242631	0.945151839516261	0.983355810445905	0.997419267302878	0.0885380054321206	0.994614061101218	0.999367155059135	0.999979609178744	1	0.302628526117546	0.999999999792106	Passenger
C2CD3	0	0	0	0	1	0	0	0	8.80890502405033	0.946131524526351	0.982274467418452	0.997473839754991	0.0897605737313444	0.994614061101218	0.999367155059135	0.999979609178744	1	0.30559136923697	0.999999999792106	Passenger
SPTA1	0	0	0	0	1	0	0	0	8.56866215975805	0.944305630847191	0.979491525170059	0.997233262797539	0.0917604364610419	0.994614061101218	0.999367155059135	0.999979609178744	1	0.310330278198362	0.999999999792106	Passenger
CREBBP	0	0	0	0	1	0	0	0	8.48799116930597	0.944614735909738	0.982021726058047	0.997336547104049	0.0924523380179618	0.994614061101218	0.999367155059135	0.999979609178744	1	0.312000443074251	0.999999999792106	Passenger
TLN2	0	0	0	0	1	0	0	0	8.15421251538124	0.942670532285096	0.98164825755087	0.997153705193663	0.0954309857737446	0.994614061101218	0.999367155059135	0.999979609178744	1	0.318993429755206	0.999999999792106	Passenger
ZFHX2	0	0	0	0	1	0	0	0	8.05913813704411	0.943741233613012	0.986175412940597	0.997363410273858	0.09631532543035	0.994614061101218	0.999367155059135	0.999979609178744	1	0.321110902467002	0.999999999792106	Passenger
NBEAL1	0	0	0	0	1	0	0	0	7.69430887815009	0.942677243834549	0.977999485691228	0.997038957056448	0.0998686781673313	0.994614061101218	0.999367155059135	0.999979609178744	1	0.329274306525349	0.999999999792106	Passenger
TENM3	0	0	0	0	1	0	0	0	7.68006015800536	0.940697886463542	0.982200946376479	0.996988543396248	0.100012857908172	0.994614061101218	0.999367155059135	0.999979609178744	1	0.329594196999376	0.999999999792106	Passenger
SRRM2	0	0	0	0	1	0	0	0	7.53220574886105	0.935443249990879	0.981398827637179	0.996454133788011	0.101534264073182	0.994614061101218	0.999367155059135	0.999979609178744	1	0.332955422935185	0.999999999792106	Passenger
ASH1L	0	0	0	0	1	0	0	0	6.99364668688515	0.938325457135772	0.981513998273065	0.996743447133373	0.107496904272307	0.994614061101218	0.999367155059135	0.999979609178744	1	0.346465194106655	0.999999999792106	Passenger
CHD7	0	0	0	0	1	0	0	0	6.91666525237308	0.937866775829528	0.97966561761883	0.996642622123743	0.108407830223325	0.994614061101218	0.999367155059135	0.999979609178744	1	0.348465013851525	0.999999999792106	Passenger
CMYA5	0	0	0	0	1	0	0	0	5.09488020309938	0.92761323449854	0.978282687674019	0.995512884367816	0.135748178920592	0.994614061101218	0.999367155059135	0.999979609178744	1	0.40561326320683	0.999999999792106	Passenger
DNAH9	0	0	0	0	1	0	0	0	4.62138676768765	0.925374836515498	0.976807492784944	0.99520234925723	0.145344163905623	0.994614061101218	0.999367155059135	0.999979609178744	1	0.424315758659962	0.999999999792106	Passenger
KMT2D	0	0	0	0	1	0	0	0	3.7443413554739	0.916521833925141	0.974539887285697	0.994015503016514	0.167415295556326	0.994614061101218	0.999367155059135	0.999979609178744	1	0.464839258003892	0.999999999792106	Passenger
RBFA	1	1	0	0	0	2820.74211796146	0	0	0	0.267469948976105	0.993466298408829	0.514450042332762	1	0.994614061101218	0.999367155059135	0.999979609178744	1	0.856382775568737	0.999999999792106	Passenger
RDH16	2	0	0	0	0	0	0	0	0	0.243576665963321	0.715778354350128	0.489669437042382	1	0.994614061101218	0.999367155059135	0.999979609178744	1	0.839305526484215	0.999999999792106	Passenger
SYNE1	0	0	0	0	0	0	0	0	0	0.895150311360309	0.962100853763825	0.990234724591104	1	0.994614061101218	0.999367155059135	0.999979609178744	1	0.999952163732061	0.999999999792106	Passenger
MUC4	0	0	0	0	0	0	0	0	0	0.913598463422645	0.978213389043671	0.993760450970269	1	0.994614061101218	0.999367155059135	0.999979609178744	1	0.999980493400845	0.999999999792106	Passenger
NBPF20	0	0	0	0	0	0	0	0	0	0.916669044129556	0.970109358590472	0.993843221773774	1	0.994614061101218	0.999367155059135	0.999979609178744	1	0.999981008024366	0.999999999792106	Passenger
MDN1	0	0	0	0	0	0	0	0	0	0.916761936494159	0.971094033775248	0.993900621482678	1	0.994614061101218	0.999367155059135	0.999979609178744	1	0.999981360856487	0.999999999792106	Passenger
HMCN1	0	0	0	0	0	0	0	0	0	0.917807037049649	0.972092700641939	0.994080899730941	1	0.994614061101218	0.999367155059135	0.999979609178744	1	0.999982447459995	0.999999999792106	Passenger
PLEC	0	0	0	0	0	0	0	0	0	0.916755669159098	0.979290958132242	0.9942175275943	1	0.994614061101218	0.999367155059135	0.999979609178744	1	0.999983249188202	0.999999999792106	Passenger
PCLO	0	0	0	0	0	0	0	0	0	0.919876320836194	0.973787183411486	0.994416669302844	1	0.994614061101218	0.999367155059135	0.999979609178744	1	0.999984384119172	0.999999999792106	Passenger
USH2A	0	0	0	0	0	0	0	0	0	0.920945073758767	0.973575408759233	0.994541719797274	1	0.994614061101218	0.999367155059135	0.999979609178744	1	0.999985076411474	0.999999999792106	Passenger
HERC1	0	0	0	0	0	0	0	0	0	0.921762176490646	0.972824128621113	0.994611290219575	1	0.994614061101218	0.999367155059135	0.999979609178744	1	0.999985454753223	0.999999999792106	Passenger
RYR3	0	0	0	0	0	0	0	0	0	0.921570144919837	0.974757090135482	0.99466684582318	1	0.994614061101218	0.999367155059135	0.999979609178744	1	0.999985753384229	0.999999999792106	Passenger
LRP1B	0	0	0	0	0	0	0	0	0	0.923256175165909	0.973978250194425	0.994841330764597	1	0.994614061101218	0.999367155059135	0.999979609178744	1	0.999986671126356	0.999999999792106	Passenger
MYCBP2	0	0	0	0	0	0	0	0	0	0.923384159966803	0.974602844041608	0.994881873686751	1	0.994614061101218	0.999367155059135	0.999979609178744	1	0.999986879989091	0.999999999792106	Passenger
DNAH5	0	0	0	0	0	0	0	0	0	0.923480413616208	0.975253137594144	0.994918959140168	1	0.994614061101218	0.999367155059135	0.999979609178744	1	0.999987069593326	0.999999999792106	Passenger
FAT1	0	0	0	0	0	0	0	0	0	0.922427720691804	0.97902100887055	0.99492611542998	1	0.994614061101218	0.999367155059135	0.999979609178744	1	0.999987106021681	0.999999999792106	Passenger
TNXB	0	0	0	0	0	0	0	0	0	0.922077872546444	0.980431301193675	0.994928039924091	1	0.994614061101218	0.999367155059135	0.999979609178744	1	0.999987115809337	0.999999999792106	Passenger
DNAH14	0	0	0	0	0	0	0	0	0	0.924873576515174	0.973506319727871	0.995015059411315	1	0.994614061101218	0.999367155059135	0.999979609178744	1	0.999987554486393	0.999999999792106	Passenger
DNHD1	0	0	0	0	0	0	0	0	0	0.924389711072127	0.975984722587042	0.995055613521462	1	0.994614061101218	0.999367155059135	0.999979609178744	1	0.999987756325355	0.999999999792106	Passenger
HECTD4	0	0	0	0	0	0	0	0	0	0.924674026465836	0.976707586796972	0.995116095259445	1	0.994614061101218	0.999367155059135	0.999979609178744	1	0.999988054274114	0.999999999792106	Passenger
PKD1	0	0	0	0	0	0	0	0	0	0.923762086336257	0.981332302374644	0.995159153084069	1	0.994614061101218	0.999367155059135	0.999979609178744	1	0.999988264148101	0.999999999792106	Passenger
SACS	0	0	0	0	0	0	0	0	0	0.924850491880249	0.978311041953395	0.99519337596178	1	0.994614061101218	0.999367155059135	0.999979609178744	1	0.999988429629653	0.999999999792106	Passenger
VPS13D	0	0	0	0	0	0	0	0	0	0.926121220690813	0.975870836311835	0.995254824924404	1	0.994614061101218	0.999367155059135	0.999979609178744	1	0.999988723806777	0.999999999792106	Passenger
APOB	0	0	0	0	0	0	0	0	0	0.92576194345266	0.978114792293244	0.995293744517464	1	0.994614061101218	0.999367155059135	0.999979609178744	1	0.999988908165653	0.999999999792106	Passenger
DNAH1	0	0	0	0	0	0	0	0	0	0.926031500240959	0.978073617161131	0.995323743761122	1	0.994614061101218	0.999367155059135	0.999979609178744	1	0.999989049230927	0.999999999792106	Passenger
DNAH3	0	0	0	0	0	0	0	0	0	0.92782566794181	0.977762196250861	0.995519130533932	1	0.994614061101218	0.999367155059135	0.999979609178744	1	0.999989945876103	0.999999999792106	Passenger
ANK2	0	0	0	0	0	0	0	0	0	0.928350087447461	0.97781315165618	0.995580196924786	1	0.994614061101218	0.999367155059135	0.999979609178744	1	0.999990218248612	0.999999999792106	Passenger
PKHD1	0	0	0	0	0	0	0	0	0	0.929942276349906	0.977062557525316	0.995731065230464	1	0.994614061101218	0.999367155059135	0.999979609178744	1	0.999990875104182	0.999999999792106	Passenger
BSN	0	0	0	0	0	0	0	0	0	0.928747085414627	0.981694522753108	0.995747755182144	1	0.994614061101218	0.999367155059135	0.999979609178744	1	0.999990946365134	0.999999999792106	Passenger
ZNF469	0	0	0	0	0	0	0	0	0	0.928204133093928	0.984685468926496	0.995765350629151	1	0.994614061101218	0.999367155059135	0.999979609178744	1	0.999991021189352	0.999999999792106	Passenger
LAMA5	0	0	0	0	0	0	0	0	0	0.929539400070172	0.979640098709914	0.99577388317411	1	0.994614061101218	0.999367155059135	0.999979609178744	1	0.999991057361852	0.999999999792106	Passenger
TRRAP	0	0	0	0	0	0	0	0	0	0.930177826909359	0.977874700900374	0.995785602886476	1	0.994614061101218	0.999367155059135	0.999979609178744	1	0.999991106926712	0.999999999792106	Passenger
VPS13B	0	0	0	0	0	0	0	0	0	0.930778503242425	0.976078058004239	0.995786516841573	1	0.994614061101218	0.999367155059135	0.999979609178744	1	0.999991110786201	0.999999999792106	Passenger
NBPF10	0	0	0	0	0	0	0	0	0	0.931478274040389	0.975333057792733	0.995833950634752	1	0.994614061101218	0.999367155059135	0.999979609178744	1	0.999991309940208	0.999999999792106	Passenger
DMD	0	0	0	0	0	0	0	0	0	0.932597628064357	0.974330482529621	0.995914033432289	1	0.994614061101218	0.999367155059135	0.999979609178744	1	0.999991641046034	0.999999999792106	Passenger
CSMD3	0	0	0	0	0	0	0	0	0	0.932554209677815	0.976207533322733	0.995982101342858	1	0.994614061101218	0.999367155059135	0.999979609178744	1	0.999991917412923	0.999999999792106	Passenger
SMG1	0	0	0	0	0	0	0	0	0	0.932679741629692	0.976272278483638	0.995997806377997	1	0.994614061101218	0.999367155059135	0.999979609178744	1	0.999991980517449	0.999999999792106	Passenger
CUBN	0	0	0	0	0	0	0	0	0	0.932282575727783	0.977758004266723	0.996009107394868	1	0.994614061101218	0.999367155059135	0.999979609178744	1	0.999992025772943	0.999999999792106	Passenger
VPS13C	0	0	0	0	0	0	0	0	0	0.933007940811996	0.976337591160374	0.996034876045251	1	0.994614061101218	0.999367155059135	0.999979609178744	1	0.99999212848528	0.999999999792106	Passenger
USP34	0	0	0	0	0	0	0	0	0	0.933315212365209	0.975666882248394	0.996041961745237	1	0.994614061101218	0.999367155059135	0.999979609178744	1	0.999992156611604	0.999999999792106	Passenger
CSMD2	0	0	0	0	0	0	0	0	0	0.932169835067497	0.979315812295796	0.996049431944512	1	0.994614061101218	0.999367155059135	0.999979609178744	1	0.999992186209595	0.999999999792106	Passenger
CSMD1	0	0	0	0	0	0	0	0	0	0.933082555605992	0.978043111765352	0.996103630128994	1	0.994614061101218	0.999367155059135	0.999979609178744	1	0.999992399272744	0.999999999792106	Passenger
ZFHX4	0	0	0	0	0	0	0	0	0	0.932370519040974	0.98103309764726	0.996124093973642	1	0.994614061101218	0.999367155059135	0.999979609178744	1	0.999992478952992	0.999999999792106	Passenger
SPEG	0	0	0	0	0	0	0	0	0	0.932406229167158	0.981502046778093	0.996141640478649	1	0.994614061101218	0.999367155059135	0.999979609178744	1	0.999992546939197	0.999999999792106	Passenger
WDFY3	0	0	0	0	0	0	0	0	0	0.933915203922192	0.977601236438389	0.996175333622789	1	0.994614061101218	0.999367155059135	0.999979609178744	1	0.999992676621096	0.999999999792106	Passenger
RELN	0	0	0	0	0	0	0	0	0	0.934191818921749	0.977184742590942	0.996189267399377	1	0.994614061101218	0.999367155059135	0.999979609178744	1	0.999992729917868	0.999999999792106	Passenger
CDH23	0	0	0	0	0	0	0	0	0	0.932946343877772	0.982655462642156	0.996231168557913	1	0.994614061101218	0.999367155059135	0.999979609178744	1	0.999992889015792	0.999999999792106	Passenger
ASPM	0	0	0	0	0	0	0	0	0	0.93520756073919	0.97658149407846	0.996271693625776	1	0.994614061101218	0.999367155059135	0.999979609178744	1	0.999993041212243	0.999999999792106	Passenger
DCHS1	0	0	0	0	0	0	0	0	0	0.933742886201906	0.983393030883877	0.996334246896935	1	0.994614061101218	0.999367155059135	0.999979609178744	1	0.999993272902103	0.999999999792106	Passenger
BRCA2	0	0	0	0	0	0	0	0	0	0.9348571706589	0.979522018483685	0.996336964710466	1	0.994614061101218	0.999367155059135	0.999979609178744	1	0.999993282879535	0.999999999792106	Passenger
TRIO	0	0	0	0	0	0	0	0	0	0.935646354313573	0.979685678411573	0.996422518365324	1	0.994614061101218	0.999367155059135	0.999979609178744	1	0.999993593167906	0.999999999792106	Passenger
CELSR1	0	0	0	0	0	0	0	0	0	0.934450226212495	0.984166811645968	0.996427188458486	1	0.994614061101218	0.999367155059135	0.999979609178744	1	0.99999360989409	0.999999999792106	Passenger
MYO15B	0	0	0	0	0	0	0	0	0	0.935951415065904	0.980572724738082	0.996480907038102	1	0.994614061101218	0.999367155059135	0.999979609178744	1	0.999993800716139	0.999999999792106	Passenger
CPLANE1	0	0	0	0	0	0	0	0	0	0.937060615467721	0.977288007547532	0.99648323296932	1	0.994614061101218	0.999367155059135	0.999979609178744	1	0.999993808913028	0.999999999792106	Passenger
LAMA2	0	0	0	0	0	0	0	0	0	0.93696559422971	0.978893368261881	0.996528908662109	1	0.994614061101218	0.999367155059135	0.999979609178744	1	0.999993968780113	0.999999999792106	Passenger
CTD-3088G3.8	0	0	0	0	0	0	0	0	0	0.936554434222762	0.980238579999691	0.996531082976735	1	0.994614061101218	0.999367155059135	0.999979609178744	1	0.999993976338115	0.999999999792106	Passenger
FREM2	0	0	0	0	0	0	0	0	0	0.936082992746068	0.982741080209996	0.996556423736569	1	0.994614061101218	0.999367155059135	0.999979609178744	1	0.999994064073737	0.999999999792106	Passenger
EP400	0	0	0	0	0	0	0	0	0	0.937332195625553	0.979204167631655	0.996575324741309	1	0.994614061101218	0.999367155059135	0.999979609178744	1	0.999994129093872	0.999999999792106	Passenger
CENPF	0	0	0	0	0	0	0	0	0	0.937620063959096	0.978599325996238	0.996583630197338	1	0.994614061101218	0.999367155059135	0.999979609178744	1	0.99999415755157	0.999999999792106	Passenger
VPS13A	0	0	0	0	0	0	0	0	0	0.937908995350678	0.978102515911572	0.996595048889503	1	0.994614061101218	0.999367155059135	0.999979609178744	1	0.999994196563418	0.999999999792106	Passenger
COL6A3	0	0	0	0	0	0	0	0	0	0.936559987885703	0.982609048078218	0.996600593194312	1	0.994614061101218	0.999367155059135	0.999979609178744	1	0.999994215458295	0.999999999792106	Passenger
DMXL2	0	0	0	0	0	0	0	0	0	0.937998052690547	0.978657271170625	0.996622519435421	1	0.994614061101218	0.999367155059135	0.999979609178744	1	0.999994289880287	0.999999999792106	Passenger
MKI67	0	0	0	0	0	0	0	0	0	0.936813948618132	0.983041958529294	0.996637513783554	1	0.994614061101218	0.999367155059135	0.999979609178744	1	0.999994340496327	0.999999999792106	Passenger
LAMA1	0	0	0	0	0	0	0	0	0	0.937715567082584	0.98002798482198	0.996639273750276	1	0.994614061101218	0.999367155059135	0.999979609178744	1	0.999994346422609	0.999999999792106	Passenger
TEX15	0	0	0	0	0	0	0	0	0	0.937391823716817	0.981209687919221	0.996643363419541	1	0.994614061101218	0.999367155059135	0.999979609178744	1	0.999994360181624	0.999999999792106	Passenger
BOD1L1	0	0	0	0	0	0	0	0	0	0.937217346727498	0.98201838411724	0.996649453029854	1	0.994614061101218	0.999367155059135	0.999979609178744	1	0.999994380638011	0.999999999792106	Passenger
COL7A1	0	0	0	0	0	0	0	0	0	0.938308048211812	0.978808179607459	0.996657681463988	1	0.994614061101218	0.999367155059135	0.999979609178744	1	0.99999440822009	0.999999999792106	Passenger
WDFY4	0	0	0	0	0	0	0	0	0	0.938074267832595	0.979930472461438	0.996671233332578	1	0.994614061101218	0.999367155059135	0.999979609178744	1	0.999994453498481	0.999999999792106	Passenger
CFAP54	0	0	0	0	0	0	0	0	0	0.938646959025265	0.978285995760854	0.996672907830565	1	0.994614061101218	0.999367155059135	0.999979609178744	1	0.999994459080385	0.999999999792106	Passenger
DMXL1	0	0	0	0	0	0	0	0	0	0.938269880021953	0.9796462564547	0.996681246708429	1	0.994614061101218	0.999367155059135	0.999979609178744	1	0.999994486835972	0.999999999792106	Passenger
FRYL	0	0	0	0	0	0	0	0	0	0.938693836755922	0.978950825194214	0.996699692403965	1	0.994614061101218	0.999367155059135	0.999979609178744	1	0.999994547983805	0.999999999792106	Passenger
ZZEF1	0	0	0	0	0	0	0	0	0	0.938496724054247	0.979911688028315	0.996711623817474	1	0.994614061101218	0.999367155059135	0.999979609178744	1	0.999994587354847	0.999999999792106	Passenger
FBN2	0	0	0	0	0	0	0	0	0	0.938878578573217	0.979020926033879	0.99671977484317	1	0.994614061101218	0.999367155059135	0.999979609178744	1	0.999994614169323	0.999999999792106	Passenger
FBN1	0	0	0	0	0	0	0	0	0	0.939369098998114	0.9789946782307	0.99676584665729	1	0.994614061101218	0.999367155059135	0.999979609178744	1	0.999994764478872	0.999999999792106	Passenger
FBN3	0	0	0	0	0	0	0	0	0	0.939015577601129	0.98053441561298	0.996780862466489	1	0.994614061101218	0.999367155059135	0.999979609178744	1	0.999994813007899	0.999999999792106	Passenger
APC	0	0	0	0	0	0	0	0	0	0.939188422948321	0.980180415426753	0.9967865158684	1	0.994614061101218	0.999367155059135	0.999979609178744	1	0.999994831220301	0.999999999792106	Passenger
UBR5	0	0	0	0	0	0	0	0	0	0.939660297450231	0.978787743727929	0.996786687781988	1	0.994614061101218	0.999367155059135	0.999979609178744	1	0.999994831773617	0.999999999792106	Passenger
SPTBN4	0	0	0	0	0	0	0	0	0	0.938524856129767	0.98282542683111	0.996799371453027	1	0.994614061101218	0.999367155059135	0.999979609178744	1	0.999994872515138	0.999999999792106	Passenger
ADGRG4	0	0	0	0	0	0	0	0	0	0.938634989593572	0.982565891080811	0.996802970735886	1	0.994614061101218	0.999367155059135	0.999979609178744	1	0.999994884047082	0.999999999792106	Passenger
NIPBL	0	0	0	0	0	0	0	0	0	0.939927760138615	0.979232791946596	0.996826630768896	1	0.994614061101218	0.999367155059135	0.999979609178744	1	0.999994959529279	0.999999999792106	Passenger
CRYBG3	0	0	0	0	0	0	0	0	0	0.939052722026107	0.982167242235214	0.996832118849895	1	0.994614061101218	0.999367155059135	0.999979609178744	1	0.999994976957571	0.999999999792106	Passenger
LRBA	0	0	0	0	0	0	0	0	0	0.940008873402249	0.979335361867036	0.996837612799444	1	0.994614061101218	0.999367155059135	0.999979609178744	1	0.999994994374236	0.999999999792106	Passenger
MEGF8	0	0	0	0	0	0	0	0	0	0.93912505791506	0.982218480796589	0.996840474036477	1	0.994614061101218	0.999367155059135	0.999979609178744	1	0.999995003432807	0.999999999792106	Passenger
ANKRD11	0	0	0	0	0	0	0	0	0	0.938274251486226	0.985634878554955	0.996844493729893	1	0.994614061101218	0.999367155059135	0.999979609178744	1	0.999995016145134	0.999999999792106	Passenger
WNK1	0	0	0	0	0	0	0	0	0	0.940423528948035	0.979866901986647	0.996893561985355	1	0.994614061101218	0.999367155059135	0.999979609178744	1	0.99999517001749	0.999999999792106	Passenger
OTOG	0	0	0	0	0	0	0	0	0	0.939731629475541	0.982057522264699	0.996893724344739	1	0.994614061101218	0.999367155059135	0.999979609178744	1	0.999995170522621	0.999999999792106	Passenger
PDZD2	0	0	0	0	0	0	0	0	0	0.939426259745045	0.98318352837032	0.99689537486911	1	0.994614061101218	0.999367155059135	0.999979609178744	1	0.999995175656218	0.999999999792106	Passenger
TENM2	0	0	0	0	0	0	0	0	0	0.939821286727946	0.98342743590747	0.996939244651746	1	0.994614061101218	0.999367155059135	0.999979609178744	1	0.999995311102049	0.999999999792106	Passenger
CFAP46	0	0	0	0	0	0	0	0	0	0.940616660183021	0.981082657146251	0.996948805172498	1	0.994614061101218	0.999367155059135	0.999979609178744	1	0.999995340363496	0.999999999792106	Passenger
NBEAL2	0	0	0	0	0	0	0	0	0	0.940370284576632	0.982051266988536	0.99695373067601	1	0.994614061101218	0.999367155059135	0.999979609178744	1	0.999995355402974	0.999999999792106	Passenger
PKD1L1	0	0	0	0	0	0	0	0	0	0.941015953122229	0.980690711617102	0.996974212930263	1	0.994614061101218	0.999367155059135	0.999979609178744	1	0.999995417682264	0.999999999792106	Passenger
NF1	0	0	0	0	0	0	0	0	0	0.941225214670228	0.98045811182461	0.996986500047635	1	0.994614061101218	0.999367155059135	0.999979609178744	1	0.99999545484111	0.999999999792106	Passenger
TG	0	0	0	0	0	0	0	0	0	0.94122309625369	0.980598115079039	0.996990575337341	1	0.994614061101218	0.999367155059135	0.999979609178744	1	0.999995467132208	0.999999999792106	Passenger
TENM4	0	0	0	0	0	0	0	0	0	0.940171221830261	0.984227500170212	0.996992520205249	1	0.994614061101218	0.999367155059135	0.999979609178744	1	0.999995472992069	0.999999999792106	Passenger
CHD6	0	0	0	0	0	0	0	0	0	0.941018648164767	0.981814209877578	0.997007460793277	1	0.994614061101218	0.999367155059135	0.999979609178744	1	0.999995517881343	0.999999999792106	Passenger
HELZ2	0	0	0	0	0	0	0	0	0	0.940029521511096	0.98551442057771	0.997009676268233	1	0.994614061101218	0.999367155059135	0.999979609178744	1	0.999995524518717	0.999999999792106	Passenger
MXRA5	0	0	0	0	0	0	0	0	0	0.940265408461234	0.984785520333917	0.997014914724859	1	0.994614061101218	0.999367155059135	0.999979609178744	1	0.999995540193105	0.999999999792106	Passenger
NOTCH1	0	0	0	0	0	0	0	0	0	0.94032832758457	0.984647553311728	0.997017516677644	1	0.994614061101218	0.999367155059135	0.999979609178744	1	0.999995547968376	0.999999999792106	Passenger
CENPE	0	0	0	0	0	0	0	0	0	0.942279496718707	0.978506721085275	0.997020285110809	1	0.994614061101218	0.999367155059135	0.999979609178744	1	0.999995556233676	0.999999999792106	Passenger
WDR87	0	0	0	0	0	0	0	0	0	0.940947539091027	0.982645419624568	0.997024004602751	1	0.994614061101218	0.999367155059135	0.999979609178744	1	0.999995567326308	0.999999999792106	Passenger
HIVEP1	0	0	0	0	0	0	0	0	0	0.941369605127007	0.981695509419564	0.997036507393587	1	0.994614061101218	0.999367155059135	0.999979609178744	1	0.999995604511639	0.999999999792106	Passenger
MGAM	0	0	0	0	0	0	0	0	0	0.941910851893608	0.980217341376195	0.997042051201286	1	0.994614061101218	0.999367155059135	0.999979609178744	1	0.999995620949652	0.999999999792106	Passenger
PIEZO2	0	0	0	0	0	0	0	0	0	0.941803543827268	0.980664845114502	0.997045958496784	1	0.994614061101218	0.999367155059135	0.999979609178744	1	0.999995632516703	0.999999999792106	Passenger
HECTD1	0	0	0	0	0	0	0	0	0	0.941971526231454	0.980210352554797	0.997047371143577	1	0.994614061101218	0.999367155059135	0.999979609178744	1	0.999995636694895	0.999999999792106	Passenger
SETX	0	0	0	0	0	0	0	0	0	0.941592254035243	0.981569807833517	0.997053369357946	1	0.994614061101218	0.999367155059135	0.999979609178744	1	0.999995654413551	0.999999999792106	Passenger
BDP1	0	0	0	0	0	0	0	0	0	0.942084889965534	0.980415202517736	0.997064019031504	1	0.994614061101218	0.999367155059135	0.999979609178744	1	0.999995685783655	0.999999999792106	Passenger
UNC79	0	0	0	0	0	0	0	0	0	0.941918876092361	0.980935334866352	0.997064634268333	1	0.994614061101218	0.999367155059135	0.999979609178744	1	0.999995687592446	0.999999999792106	Passenger
CHD8	0	0	0	0	0	0	0	0	0	0.941872650159249	0.981357643244915	0.997072887331586	1	0.994614061101218	0.999367155059135	0.999979609178744	1	0.999995711819674	0.999999999792106	Passenger
MAST4	0	0	0	0	0	0	0	0	0	0.941263760259635	0.983870228651457	0.997085403980632	1	0.994614061101218	0.999367155059135	0.999979609178744	1	0.999995748432479	0.999999999792106	Passenger
ZNF292	0	0	0	0	0	0	0	0	0	0.942030499695172	0.981889602261929	0.99710260529303	1	0.994614061101218	0.999367155059135	0.999979609178744	1	0.999995798492185	0.999999999792106	Passenger
USP9X	0	0	0	0	0	0	0	0	0	0.942762342773068	0.979980607226604	0.997111838486742	1	0.994614061101218	0.999367155059135	0.999979609178744	1	0.999995825240473	0.999999999792106	Passenger
DMBT1	0	0	0	0	0	0	0	0	0	0.94300557027091	0.979423992534753	0.997115968619058	1	0.994614061101218	0.999367155059135	0.999979609178744	1	0.999995837177667	0.999999999792106	Passenger
FLNA	0	0	0	0	0	0	0	0	0	0.941424723808668	0.98460562698564	0.997118404734196	1	0.994614061101218	0.999367155059135	0.999979609178744	1	0.999995844210675	0.999999999792106	Passenger
USP9Y	0	0	0	0	0	0	0	0	0	0.943187903376686	0.979871289791443	0.997146539706808	1	0.994614061101218	0.999367155059135	0.999979609178744	1	0.999995925004386	0.999999999792106	Passenger
FLG2	0	0	0	0	0	0	0	0	0	0.94349172679041	0.979121884547247	0.997149516680775	1	0.994614061101218	0.999367155059135	0.999979609178744	1	0.999995933506762	0.999999999792106	Passenger
SPTBN2	0	0	0	0	0	0	0	0	0	0.942440303716165	0.982298620760179	0.997151287672926	1	0.994614061101218	0.999367155059135	0.999979609178744	1	0.999995938560581	0.999999999792106	Passenger
GCN1	0	0	0	0	0	0	0	0	0	0.942434970315285	0.982352560008791	0.997152298866097	1	0.994614061101218	0.999367155059135	0.999979609178744	1	0.999995941444778	0.999999999792106	Passenger
ZAN	0	0	0	0	0	0	0	0	0	0.942422501594922	0.982712995424562	0.997161035037238	1	0.994614061101218	0.999367155059135	0.999979609178744	1	0.999995966320003	0.999999999792106	Passenger
TASOR2	0	0	0	0	0	0	0	0	0	0.942719949843699	0.981903419657377	0.997165442311512	1	0.994614061101218	0.999367155059135	0.999979609178744	1	0.999995978840155	0.999999999792106	Passenger
MYO9A	0	0	0	0	0	0	0	0	0	0.943149393991804	0.980845924030626	0.997173096836	1	0.994614061101218	0.999367155059135	0.999979609178744	1	0.999996000538776	0.999999999792106	Passenger
MTOR	0	0	0	0	0	0	0	0	0	0.943096752319852	0.981537675665298	0.997188777987452	1	0.994614061101218	0.999367155059135	0.999979609178744	1	0.999996044807351	0.999999999792106	Passenger
CUL9	0	0	0	0	0	0	0	0	0	0.943036750964184	0.981803226396225	0.997191035821362	1	0.994614061101218	0.999367155059135	0.999979609178744	1	0.999996051161006	0.999999999792106	Passenger
NCOR1	0	0	0	0	0	0	0	0	0	0.943593820096183	0.980409254645626	0.997199395145316	1	0.994614061101218	0.999367155059135	0.999979609178744	1	0.999996074640051	0.999999999792106	Passenger
FLNB	0	0	0	0	0	0	0	0	0	0.942540932243484	0.984136437997812	0.997208709792268	1	0.994614061101218	0.999367155059135	0.999979609178744	1	0.999996100719791	0.999999999792106	Passenger
TPR	0	0	0	0	0	0	0	0	0	0.944647325031015	0.978072753688405	0.997215900408843	1	0.994614061101218	0.999367155059135	0.999979609178744	1	0.999996120793028	0.999999999792106	Passenger
JMJD1C	0	0	0	0	0	0	0	0	0	0.943468179819271	0.98140360997945	0.997217995497414	1	0.994614061101218	0.999367155059135	0.999979609178744	1	0.999996126631897	0.999999999792106	Passenger
MAP1B	0	0	0	0	0	0	0	0	0	0.94249269719177	0.984753981103259	0.997219401953602	1	0.994614061101218	0.999367155059135	0.999979609178744	1	0.999996130549125	0.999999999792106	Passenger
ABCA2	0	0	0	0	0	0	0	0	0	0.942691462475453	0.984378038054703	0.997228246778592	1	0.994614061101218	0.999367155059135	0.999979609178744	1	0.999996155138061	0.999999999792106	Passenger
IGF2R	0	0	0	0	0	0	0	0	0	0.943419979158362	0.982652335487204	0.99724887734723	1	0.994614061101218	0.999367155059135	0.999979609178744	1	0.9999962121869	0.999999999792106	Passenger
SPTBN1	0	0	0	0	0	0	0	0	0	0.943402265309951	0.983007944957552	0.997256869332186	1	0.994614061101218	0.999367155059135	0.999979609178744	1	0.999996234172107	0.999999999792106	Passenger
CIC	0	0	0	0	0	0	0	0	0	0.942722365790265	0.985516451608493	0.997257879589394	1	0.994614061101218	0.999367155059135	0.999979609178744	1	0.999996236946671	0.999999999792106	Passenger
ACACB	0	0	0	0	0	0	0	0	0	0.943428619358199	0.98317598166391	0.997263665201063	1	0.994614061101218	0.999367155059135	0.999979609178744	1	0.999996252816524	0.999999999792106	Passenger
ZFYVE26	0	0	0	0	0	0	0	0	0	0.943942666156293	0.981587984035534	0.997265322841299	1	0.994614061101218	0.999367155059135	0.999979609178744	1	0.999996257357222	0.999999999792106	Passenger
SON	0	0	0	0	0	0	0	0	0	0.943165161089103	0.984173976975485	0.99726571336533	1	0.994614061101218	0.999367155059135	0.999979609178744	1	0.999996258426566	0.999999999792106	Passenger
STAB2	0	0	0	0	0	0	0	0	0	0.944047851700925	0.981305952170274	0.997266381588465	1	0.994614061101218	0.999367155059135	0.999979609178744	1	0.999996260255958	0.999999999792106	Passenger
TLN1	0	0	0	0	0	0	0	0	0	0.943994313961059	0.981696320144887	0.997272987710697	1	0.994614061101218	0.999367155059135	0.999979609178744	1	0.999996278317423	0.999999999792106	Passenger
TRIOBP	0	0	0	0	0	0	0	0	0	0.94354101129401	0.983188622755897	0.9972739819332	1	0.994614061101218	0.999367155059135	0.999979609178744	1	0.999996281031888	0.999999999792106	Passenger
ANKHD1	0	0	0	0	0	0	0	0	0	0.943982782752421	0.98202348976705	0.997281272914359	1	0.994614061101218	0.999367155059135	0.999979609178744	1	0.999996300907722	0.999999999792106	Passenger
CACNA1B	0	0	0	0	0	0	0	0	0	0.943559350954901	0.983709263371104	0.997289112010598	1	0.994614061101218	0.999367155059135	0.999979609178744	1	0.9999963222183	0.999999999792106	Passenger
TTC28	0	0	0	0	0	0	0	0	0	0.943636589922291	0.983598943929836	0.99729313366612	1	0.994614061101218	0.999367155059135	0.999979609178744	1	0.999996333127253	0.999999999792106	Passenger
CR1	0	0	0	0	0	0	0	0	0	0.944381594408165	0.981494906415748	0.997301149991413	1	0.994614061101218	0.999367155059135	0.999979609178744	1	0.999996354823577	0.999999999792106	Passenger
DOP1A	0	0	0	0	0	0	0	0	0	0.944894602638521	0.980316666782406	0.99731052806518	1	0.994614061101218	0.999367155059135	0.999979609178744	1	0.999996380123714	0.999999999792106	Passenger
NOTCH2	0	0	0	0	0	0	0	0	0	0.943946766191328	0.983225306660216	0.997310824372884	1	0.994614061101218	0.999367155059135	0.999979609178744	1	0.999996380921655	0.999999999792106	Passenger
DIDO1	0	0	0	0	0	0	0	0	0	0.943672294339156	0.984939592310278	0.997329342415487	1	0.994614061101218	0.999367155059135	0.999979609178744	1	0.999996430615082	0.999999999792106	Passenger
SPTB	0	0	0	0	0	0	0	0	0	0.944535921012111	0.983149079463346	0.997360448043366	1	0.994614061101218	0.999367155059135	0.999979609178744	1	0.99999651331362	0.999999999792106	Passenger
RP1L1	0	0	0	0	0	0	0	0	0	0.944111244453317	0.984986232953228	0.997369153175045	1	0.994614061101218	0.999367155059135	0.999979609178744	1	0.999996536283656	0.999999999792106	Passenger
ACACA	0	0	0	0	0	0	0	0	0	0.945289733249547	0.981302516877377	0.997374274914522	1	0.994614061101218	0.999367155059135	0.999979609178744	1	0.999996549762773	0.999999999792106	Passenger
BRWD1	0	0	0	0	0	0	0	0	0	0.945293480219065	0.981298309733553	0.997374473779216	1	0.994614061101218	0.999367155059135	0.999979609178744	1	0.999996550285604	0.999999999792106	Passenger
EP300	0	0	0	0	0	0	0	0	0	0.945502798502638	0.980762686391159	0.997376511427413	1	0.994614061101218	0.999367155059135	0.999979609178744	1	0.999996555640457	0.999999999792106	Passenger
CEP250	0	0	0	0	0	0	0	0	0	0.945789548445438	0.979975368531139	0.997376781310259	1	0.994614061101218	0.999367155059135	0.999979609178744	1	0.999996556349385	0.999999999792106	Passenger
ANKRD17	0	0	0	0	0	0	0	0	0	0.945095507849018	0.982001989608912	0.997377658465442	1	0.994614061101218	0.999367155059135	0.999979609178744	1	0.999996558652993	0.999999999792106	Passenger
PRPF8	0	0	0	0	0	0	0	0	0	0.945138217059808	0.98219265295728	0.997386691908602	1	0.994614061101218	0.999367155059135	0.999979609178744	1	0.999996582331972	0.999999999792106	Passenger
NAV2	0	0	0	0	0	0	0	0	0	0.944741679880284	0.983605309443243	0.99739023638233	1	0.994614061101218	0.999367155059135	0.999979609178744	1	0.9999965916006	0.999999999792106	Passenger
SEC16A	0	0	0	0	0	0	0	0	0	0.944789295085399	0.983455127806743	0.997390493743381	1	0.994614061101218	0.999367155059135	0.999979609178744	1	0.999996592273096	0.999999999792106	Passenger
TCHH	0	0	0	0	0	0	0	0	0	0.944970628167866	0.983159149864996	0.997398460157056	1	0.994614061101218	0.999367155059135	0.999979609178744	1	0.999996613056859	0.999999999792106	Passenger
OTOGL	0	0	0	0	0	0	0	0	0	0.945918240387068	0.980742438813161	0.997411345624619	1	0.994614061101218	0.999367155059135	0.999979609178744	1	0.999996646539362	0.999999999792106	Passenger
MUC6	0	0	0	0	0	0	0	0	0	0.944686752492227	0.984977271887099	0.997419237752869	1	0.994614061101218	0.999367155059135	0.999979609178744	1	0.99999666696462	0.999999999792106	Passenger
MGAM2	0	0	0	0	0	0	0	0	0	0.945255605813337	0.983539178036279	0.997432960734018	1	0.994614061101218	0.999367155059135	0.999979609178744	1	0.999996702331747	0.999999999792106	Passenger
SDK1	0	0	0	0	0	0	0	0	0	0.945519459262896	0.982938866415005	0.997439838945309	1	0.994614061101218	0.999367155059135	0.999979609178744	1	0.999996719987371	0.999999999792106	Passenger
AHCTF1	0	0	0	0	0	0	0	0	0	0.946341870904472	0.980616901291871	0.997443407917675	1	0.994614061101218	0.999367155059135	0.999979609178744	1	0.999996729129846	0.999999999792106	Passenger
LOXHD1	0	0	0	0	0	0	0	0	0	0.94520128675013	0.984376196079657	0.997449328559101	1	0.994614061101218	0.999367155059135	0.999979609178744	1	0.999996744268322	0.999999999792106	Passenger
PCNX1	0	0	0	0	0	0	0	0	0	0.945810507454378	0.982424133582357	0.997450721738109	1	0.994614061101218	0.999367155059135	0.999979609178744	1	0.99999674782543	0.999999999792106	Passenger
CNTRL	0	0	0	0	0	0	0	0	0	0.946501022261172	0.980422412090321	0.997450869872118	1	0.994614061101218	0.999367155059135	0.999979609178744	1	0.999996748203536	0.999999999792106	Passenger
CACNA1G	0	0	0	0	0	0	0	0	0	0.94515688451072	0.985267300732129	0.997466699428585	1	0.994614061101218	0.999367155059135	0.999979609178744	1	0.999996788481047	0.999999999792106	Passenger
FAM186A	0	0	0	0	0	0	0	0	0	0.946829081991554	0.980160202448369	0.997470266023563	1	0.994614061101218	0.999367155059135	0.999979609178744	1	0.999996797521391	0.999999999792106	Passenger
WNK2	0	0	0	0	0	0	0	0	0	0.94519865760055	0.985479268117577	0.997475157777651	1	0.994614061101218	0.999367155059135	0.999979609178744	1	0.999996809899912	0.999999999792106	Passenger
YLPM1	0	0	0	0	0	0	0	0	0	0.946531567442874	0.981500827763936	0.997485618272409	1	0.994614061101218	0.999367155059135	0.999979609178744	1	0.99999683628956	0.999999999792106	Passenger
PRRC2A	0	0	0	0	0	0	0	0	0	0.946080203961013	0.983406035290089	0.997499926377157	1	0.994614061101218	0.999367155059135	0.999979609178744	1	0.999996872208283	0.999999999792106	Passenger
ICE1	0	0	0	0	0	0	0	0	0	0.946465352979746	0.982340013127809	0.99750383160736	1	0.994614061101218	0.999367155059135	0.999979609178744	1	0.999996881976226	0.999999999792106	Passenger
INTS1	0	0	0	0	0	0	0	0	0	0.945879833493624	0.984319855343203	0.997506026538744	1	0.994614061101218	0.999367155059135	0.999979609178744	1	0.999996887459579	0.999999999792106	Passenger
GOLGA4	0	0	0	0	0	0	0	0	0	0.947250590309066	0.980350579130251	0.997511238264519	1	0.994614061101218	0.999367155059135	0.999979609178744	1	0.999996900460105	0.999999999792106	Passenger
ZNF407	0	0	0	0	0	0	0	0	0	0.945731557739227	0.985289721125505	0.997516493959988	1	0.994614061101218	0.999367155059135	0.999979609178744	1	0.999996913542737	0.999999999792106	Passenger
SORL1	0	0	0	0	0	0	0	0	0	0.946308741801457	0.983421297153227	0.997519649068749	1	0.994614061101218	0.999367155059135	0.999979609178744	1	0.999996921383225	0.999999999792106	Passenger
GPR179	0	0	0	0	0	0	0	0	0	0.946188280431076	0.984379906654167	0.997533661333736	1	0.994614061101218	0.999367155059135	0.999979609178744	1	0.999996956083319	0.999999999792106	Passenger
CAD	0	0	0	0	0	0	0	0	0	0.94648740964293	0.983531621028902	0.997537557805465	1	0.994614061101218	0.999367155059135	0.999979609178744	1	0.999996965697598	0.999999999792106	Passenger
DOCK10	0	0	0	0	0	0	0	0	0	0.947326109784391	0.981028680007409	0.997538019649018	1	0.994614061101218	0.999367155059135	0.999979609178744	1	0.999996966836157	0.999999999792106	Passenger
CROCC	0	0	0	0	0	0	0	0	0	0.946446495969224	0.983718989922736	0.99753892439392	1	0.994614061101218	0.999367155059135	0.999979609178744	1	0.999996969065957	0.999999999792106	Passenger
UNC13C	0	0	0	0	0	0	0	0	0	0.947195478039978	0.981607895735812	0.997544154446069	1	0.994614061101218	0.999367155059135	0.999979609178744	1	0.999996981939665	0.999999999792106	Passenger
COL6A6	0	0	0	0	0	0	0	0	0	0.946675366685003	0.983507547225326	0.997552715814772	1	0.994614061101218	0.999367155059135	0.999979609178744	1	0.999997002954186	0.999999999792106	Passenger
CACNA1D	0	0	0	0	0	0	0	0	0	0.946922428639263	0.982843975253279	0.997555874222835	1	0.994614061101218	0.999367155059135	0.999979609178744	1	0.999997010688181	0.999999999792106	Passenger
USF3	0	0	0	0	0	0	0	0	0	0.947140381742929	0.982311159200518	0.997559466920848	1	0.994614061101218	0.999367155059135	0.999979609178744	1	0.999997019473466	0.999999999792106	Passenger
SDK2	0	0	0	0	0	0	0	0	0	0.94661498644047	0.984021205535868	0.99756072400201	1	0.994614061101218	0.999367155059135	0.999979609178744	1	0.999997022544372	0.999999999792106	Passenger
SPAG17	0	0	0	0	0	0	0	0	0	0.947626685256705	0.981064006710907	0.997563878805236	1	0.994614061101218	0.999367155059135	0.999979609178744	1	0.99999703024422	0.999999999792106	Passenger
PTPRQ	0	0	0	0	0	0	0	0	0	0.947403370263358	0.981730630626938	0.997564898749634	1	0.994614061101218	0.999367155059135	0.999979609178744	1	0.999997032731438	0.999999999792106	Passenger
DOCK7	0	0	0	0	0	0	0	0	0	0.947641024766979	0.981119857755963	0.99756671423794	1	0.994614061101218	0.999367155059135	0.999979609178744	1	0.999997037156076	0.999999999792106	Passenger
ARHGEF17	0	0	0	0	0	0	0	0	0	0.946128588168995	0.986039453102644	0.997567079885634	1	0.994614061101218	0.999367155059135	0.999979609178744	1	0.999997038046818	0.999999999792106	Passenger
ASXL3	0	0	0	0	0	0	0	0	0	0.946663652229492	0.984350722349141	0.997572972979775	1	0.994614061101218	0.999367155059135	0.999979609178744	1	0.999997052384308	0.999999999792106	Passenger
F5	0	0	0	0	0	0	0	0	0	0.947130577546011	0.98284077820442	0.997573117168655	1	0.994614061101218	0.999367155059135	0.999979609178744	1	0.999997052734673	0.999999999792106	Passenger
CIT	0	0	0	0	0	0	0	0	0	0.947362570648196	0.982334833743652	0.997578541764979	1	0.994614061101218	0.999367155059135	0.999979609178744	1	0.999997065900785	0.999999999792106	Passenger
SNRNP200	0	0	0	0	0	0	0	0	0	0.947071483117745	0.983422139926324	0.997583575944801	1	0.994614061101218	0.999367155059135	0.999979609178744	1	0.999997078092922	0.999999999792106	Passenger
ASCC3	0	0	0	0	0	0	0	0	0	0.947652970151514	0.981664666209145	0.997583588353495	1	0.994614061101218	0.999367155059135	0.999979609178744	1	0.999997078122942	0.999999999792106	Passenger
RTTN	0	0	0	0	0	0	0	0	0	0.947717676066416	0.981633817821066	0.997588020635321	1	0.994614061101218	0.999367155059135	0.999979609178744	1	0.999997088836275	0.999999999792106	Passenger
AGRN	0	0	0	0	0	0	0	0	0	0.94653334920339	0.985472304516437	0.997588561146155	1	0.994614061101218	0.999367155059135	0.999979609178744	1	0.999997090141404	0.999999999792106	Passenger
KIAA0100	0	0	0	0	0	0	0	0	0	0.947539946224021	0.982216900341129	0.997589913398015	1	0.994614061101218	0.999367155059135	0.999979609178744	1	0.999997093405298	0.999999999792106	Passenger
ARFGEF3	0	0	0	0	0	0	0	0	0	0.947033603946181	0.983832371631199	0.997590951835237	1	0.994614061101218	0.999367155059135	0.999979609178744	1	0.999997095910502	0.999999999792106	Passenger
MED12	0	0	0	0	0	0	0	0	0	0.947557141947691	0.982357158053955	0.997595225176627	1	0.994614061101218	0.999367155059135	0.999979609178744	1	0.999997106208455	0.999999999792106	Passenger
DOCK6	0	0	0	0	0	0	0	0	0	0.946927085912424	0.984459310328485	0.997597655506918	1	0.994614061101218	0.999367155059135	0.999979609178744	1	0.99999711205693	0.999999999792106	Passenger
MED13	0	0	0	0	0	0	0	0	0	0.947773771031925	0.981909103938903	0.997600493180609	1	0.994614061101218	0.999367155059135	0.999979609178744	1	0.999997118878165	0.999999999792106	Passenger
PKDREJ	0	0	0	0	0	0	0	0	0	0.946540697352751	0.986047798781148	0.997602023066717	1	0.994614061101218	0.999367155059135	0.999979609178744	1	0.999997122552376	0.999999999792106	Passenger
CACNA1C	0	0	0	0	0	0	0	0	0	0.947088326999585	0.984092846720092	0.997602052577614	1	0.994614061101218	0.999367155059135	0.999979609178744	1	0.999997122623227	0.999999999792106	Passenger
KIF26B	0	0	0	0	0	0	0	0	0	0.946249513980924	0.987427619990073	0.997606171016888	1	0.994614061101218	0.999367155059135	0.999979609178744	1	0.999997132502386	0.999999999792106	Passenger
URB1	0	0	0	0	0	0	0	0	0	0.947379271382105	0.983310481107838	0.997606192853327	1	0.994614061101218	0.999367155059135	0.999979609178744	1	0.999997132554721	0.999999999792106	Passenger
PI4KA	0	0	0	0	0	0	0	0	0	0.947478459629815	0.983054406045439	0.997607637254441	1	0.994614061101218	0.999367155059135	0.999979609178744	1	0.999997136015438	0.999999999792106	Passenger
SYTL2	0	0	0	0	0	0	0	0	0	0.947414148957854	0.983450166425477	0.997612715197335	1	0.994614061101218	0.999367155059135	0.999979609178744	1	0.999997148165351	0.999999999792106	Passenger
PIKFYVE	0	0	0	0	0	0	0	0	0	0.948069908329386	0.981621419033199	0.99761650601209	1	0.994614061101218	0.999367155059135	0.999979609178744	1	0.999997157218723	0.999999999792106	Passenger
GTF3C1	0	0	0	0	0	0	0	0	0	0.947241746872125	0.984503494923402	0.99762489901947	1	0.994614061101218	0.999367155059135	0.999979609178744	1	0.999997177211978	0.999999999792106	Passenger
TNC	0	0	0	0	0	0	0	0	0	0.947138646014441	0.985031483400409	0.997628948109706	1	0.994614061101218	0.999367155059135	0.999979609178744	1	0.999997186832198	0.999999999792106	Passenger
MYH10	0	0	0	0	0	0	0	0	0	0.947982181202694	0.982577224917675	0.997636161525849	1	0.994614061101218	0.999367155059135	0.999979609178744	1	0.999997203929812	0.999999999792106	Passenger
MAP4	0	0	0	0	0	0	0	0	0	0.947340794735957	0.984971698307627	0.997644305076771	1	0.994614061101218	0.999367155059135	0.999979609178744	1	0.999997223169402	0.999999999792106	Passenger
DOCK9	0	0	0	0	0	0	0	0	0	0.948283040596486	0.982160819659947	0.997649176004477	1	0.994614061101218	0.999367155059135	0.999979609178744	1	0.999997234645467	0.999999999792106	Passenger
ALPK2	0	0	0	0	0	0	0	0	0	0.947521487325499	0.984650035442755	0.997651575502531	1	0.994614061101218	0.999367155059135	0.999979609178744	1	0.99999724029002	0.999999999792106	Passenger
PTPRB	0	0	0	0	0	0	0	0	0	0.948032840904565	0.983107145715235	0.997654553748954	1	0.994614061101218	0.999367155059135	0.999979609178744	1	0.999997247287987	0.999999999792106	Passenger
FREM1	0	0	0	0	0	0	0	0	0	0.948103884509253	0.982951431032241	0.997656209361675	1	0.994614061101218	0.999367155059135	0.999979609178744	1	0.999997251174325	0.999999999792106	Passenger
NUMA1	0	0	0	0	0	0	0	0	0	0.947890077151054	0.983669401102861	0.997657519339878	1	0.994614061101218	0.999367155059135	0.999979609178744	1	0.999997254247383	0.999999999792106	Passenger
FANCM	0	0	0	0	0	0	0	0	0	0.948107636983457	0.983153119872157	0.99766187367914	1	0.994614061101218	0.999367155059135	0.999979609178744	1	0.999997264449802	0.999999999792106	Passenger
RALGAPA1	0	0	0	0	0	0	0	0	0	0.948503380287971	0.982170486053758	0.997667315825689	1	0.994614061101218	0.999367155059135	0.999979609178744	1	0.999997277174283	0.999999999792106	Passenger
PCNX2	0	0	0	0	0	0	0	0	0	0.948271788244336	0.982888954239282	0.997668208143714	1	0.994614061101218	0.999367155059135	0.999979609178744	1	0.999997279257812	0.999999999792106	Passenger
KIAA1549L	0	0	0	0	0	0	0	0	0	0.947673064792678	0.984887329254608	0.997669724579628	1	0.994614061101218	0.999367155059135	0.999979609178744	1	0.999997282796801	0.999999999792106	Passenger
ARHGAP32	0	0	0	0	0	0	0	0	0	0.947977102902409	0.983946035596649	0.99767166202845	1	0.994614061101218	0.999367155059135	0.999979609178744	1	0.999997287314978	0.999999999792106	Passenger
OTOF	0	0	0	0	0	0	0	0	0	0.947811645344269	0.984528586157524	0.997672506880863	1	0.994614061101218	0.999367155059135	0.999979609178744	1	0.999997289284016	0.999999999792106	Passenger
MYOF	0	0	0	0	0	0	0	0	0	0.948556729649121	0.98223550901525	0.997673445093828	1	0.994614061101218	0.999367155059135	0.999979609178744	1	0.999997291469804	0.999999999792106	Passenger
CHD3	0	0	0	0	0	0	0	0	0	0.948164573849451	0.983508091843604	0.997675790145186	1	0.994614061101218	0.999367155059135	0.999979609178744	1	0.999997296929295	0.999999999792106	Passenger
MYO7B	0	0	0	0	0	0	0	0	0	0.948027487731909	0.98422837639342	0.997682822246428	1	0.994614061101218	0.999367155059135	0.999979609178744	1	0.999997313267615	0.999999999792106	Passenger
TECTA	0	0	0	0	0	0	0	0	0	0.947811855147277	0.985300693892212	0.997690781913092	1	0.994614061101218	0.999367155059135	0.999979609178744	1	0.999997331701228	0.999999999792106	Passenger
DOCK8	0	0	0	0	0	0	0	0	0	0.94849842132949	0.983173589567596	0.997694162913176	1	0.994614061101218	0.999367155059135	0.999979609178744	1	0.999997339511994	0.999999999792106	Passenger
PRR14L	0	0	0	0	0	0	0	0	0	0.948076030887562	0.984739091472502	0.997699207421637	1	0.994614061101218	0.999367155059135	0.999979609178744	1	0.999997351144487	0.999999999792106	Passenger
MYH7B	0	0	0	0	0	0	0	0	0	0.948117746131251	0.984808560178321	0.99770426829745	1	0.994614061101218	0.999367155059135	0.999979609178744	1	0.999997362789092	0.999999999792106	Passenger
TRIP12	0	0	0	0	0	0	0	0	0	0.948924500310531	0.982303719703754	0.997704966312696	1	0.994614061101218	0.999367155059135	0.999979609178744	1	0.999997364393146	0.999999999792106	Passenger
DOCK3	0	0	0	0	0	0	0	0	0	0.948775555774772	0.982815096630179	0.997706975643009	1	0.994614061101218	0.999367155059135	0.999979609178744	1	0.999997369007903	0.999999999792106	Passenger
ARMCX4	0	0	0	0	0	0	0	0	0	0.94815389608046	0.984837799457262	0.997707910531848	1	0.994614061101218	0.999367155059135	0.999979609178744	1	0.99999737115365	0.999999999792106	Passenger
MYH11	0	0	0	0	0	0	0	0	0	0.948530951556762	0.983778642941949	0.997712467963465	1	0.994614061101218	0.999367155059135	0.999979609178744	1	0.999997381601272	0.999999999792106	Passenger
OBSL1	0	0	0	0	0	0	0	0	0	0.947792748258143	0.986468252307889	0.997715048188003	1	0.994614061101218	0.999367155059135	0.999979609178744	1	0.999997387507043	0.999999999792106	Passenger
MPDZ	0	0	0	0	0	0	0	0	0	0.949166812652075	0.982081750978875	0.997718172426238	1	0.994614061101218	0.999367155059135	0.999979609178744	1	0.999997394649053	0.999999999792106	Passenger
MYO9B	0	0	0	0	0	0	0	0	0	0.948289132414886	0.984838066732474	0.997718921866966	1	0.994614061101218	0.999367155059135	0.999979609178744	1	0.999997396360821	0.999999999792106	Passenger
TET1	0	0	0	0	0	0	0	0	0	0.948494154594373	0.984251919191679	0.997721349903285	1	0.994614061101218	0.999367155059135	0.999979609178744	1	0.999997401902733	0.999999999792106	Passenger
PTPRS	0	0	0	0	0	0	0	0	0	0.948209950614611	0.985431675827578	0.997726314283596	1	0.994614061101218	0.999367155059135	0.999979609178744	1	0.999997413215376	0.999999999792106	Passenger
HEATR1	0	0	0	0	0	0	0	0	0	0.94919117570776	0.982336786163639	0.997727231391097	1	0.994614061101218	0.999367155059135	0.999979609178744	1	0.999997415302543	0.999999999792106	Passenger
KAT6B	0	0	0	0	0	0	0	0	0	0.948453500145471	0.984649982275784	0.997727760566006	1	0.994614061101218	0.999367155059135	0.999979609178744	1	0.999997416506463	0.999999999792106	Passenger
ZGRF1	0	0	0	0	0	0	0	0	0	0.949123803378617	0.982577980830281	0.997728481841508	1	0.994614061101218	0.999367155059135	0.999979609178744	1	0.999997418146978	0.999999999792106	Passenger
PLXND1	0	0	0	0	0	0	0	0	0	0.94811294533715	0.986351309088331	0.997738749597084	1	0.994614061101218	0.999367155059135	0.999979609178744	1	0.999997441444068	0.999999999792106	Passenger
CHD5	0	0	0	0	0	0	0	0	0	0.948529255204844	0.985209348254765	0.997747107777314	1	0.994614061101218	0.999367155059135	0.999979609178744	1	0.999997460330399	0.999999999792106	Passenger
ARHGAP21	0	0	0	0	0	0	0	0	0	0.949218434892283	0.98321037934996	0.997752999977212	1	0.994614061101218	0.999367155059135	0.999979609178744	1	0.999997473602468	0.999999999792106	Passenger
MYH7	0	0	0	0	0	0	0	0	0	0.948810440432603	0.98465091796332	0.997756598724799	1	0.994614061101218	0.999367155059135	0.999979609178744	1	0.999997481691462	0.999999999792106	Passenger
NUP205	0	0	0	0	0	0	0	0	0	0.949792259550149	0.981870381183	0.997761853985726	1	0.994614061101218	0.999367155059135	0.999979609178744	1	0.999997493480526	0.999999999792106	Passenger
KIAA1549	0	0	0	0	0	0	0	0	0	0.948713289789979	0.985453909923776	0.997767591732145	1	0.994614061101218	0.999367155059135	0.999979609178744	1	0.999997506320335	0.999999999792106	Passenger
ZFC3H1	0	0	0	0	0	0	0	0	0	0.949874420031135	0.981958786116541	0.997770837671768	1	0.994614061101218	0.999367155059135	0.999979609178744	1	0.999997513569418	0.999999999792106	Passenger
MTCL1	0	0	0	0	0	0	0	0	0	0.948201100358705	0.987580152595841	0.997771040134721	1	0.994614061101218	0.999367155059135	0.999979609178744	1	0.999997514021224	0.999999999792106	Passenger
NUP214	0	0	0	0	0	0	0	0	0	0.949365446414375	0.983510247893422	0.997772537654028	1	0.994614061101218	0.999367155059135	0.999979609178744	1	0.999997517361736	0.999999999792106	Passenger
POLR2A	0	0	0	0	0	0	0	0	0	0.948655529998861	0.985898696212864	0.997772920813746	1	0.994614061101218	0.999367155059135	0.999979609178744	1	0.999997518216088	0.999999999792106	Passenger
LPA	0	0	0	0	0	0	0	0	0	0.949843378933033	0.982225607643545	0.997775883197405	1	0.994614061101218	0.999367155059135	0.999979609178744	1	0.999997524816511	0.999999999792106	Passenger
SCN5A	0	0	0	0	0	0	0	0	0	0.948729284793955	0.985889138568019	0.997778656815029	1	0.994614061101218	0.999367155059135	0.999979609178744	1	0.999997530988376	0.999999999792106	Passenger
SMCHD1	0	0	0	0	0	0	0	0	0	0.949957227761821	0.982167319494378	0.997783219364969	1	0.994614061101218	0.999367155059135	0.999979609178744	1	0.999997541124207	0.999999999792106	Passenger
DSCAM	0	0	0	0	0	0	0	0	0	0.949322814605612	0.98407880288749	0.997783588524591	1	0.994614061101218	0.999367155059135	0.999979609178744	1	0.999997541943393	0.999999999792106	Passenger
PHF3	0	0	0	0	0	0	0	0	0	0.949311771441478	0.984179183396478	0.997785206548207	1	0.994614061101218	0.999367155059135	0.999979609178744	1	0.999997545532267	0.999999999792106	Passenger
TJP1	0	0	0	0	0	0	0	0	0	0.949681390544497	0.983075417221167	0.997786210111716	1	0.994614061101218	0.999367155059135	0.999979609178744	1	0.999997547756913	0.999999999792106	Passenger
ESPL1	0	0	0	0	0	0	0	0	0	0.949395780750546	0.983969555595899	0.997786659250504	1	0.994614061101218	0.999367155059135	0.999979609178744	1	0.999997548752213	0.999999999792106	Passenger
ZC3H13	0	0	0	0	0	0	0	0	0	0.949781792895395	0.982830113616003	0.997787585333456	1	0.994614061101218	0.999367155059135	0.999979609178744	1	0.999997550803792	0.999999999792106	Passenger
DOCK4	0	0	0	0	0	0	0	0	0	0.949820837827249	0.98316712544863	0.997799648435778	1	0.994614061101218	0.999367155059135	0.999979609178744	1	0.999997577449023	0.999999999792106	Passenger
ATG2A	0	0	0	0	0	0	0	0	0	0.949393141379069	0.984635025536851	0.997802826479853	1	0.994614061101218	0.999367155059135	0.999979609178744	1	0.999997584444481	0.999999999792106	Passenger
PLXNA1	0	0	0	0	0	0	0	0	0	0.948878080154549	0.986478323757748	0.997803390338031	1	0.994614061101218	0.999367155059135	0.999979609178744	1	0.999997585684579	0.999999999792106	Passenger
TRIP11	0	0	0	0	0	0	0	0	0	0.950417615045566	0.981613990211376	0.997803545984783	1	0.994614061101218	0.999367155059135	0.999979609178744	1	0.999997586026838	0.999999999792106	Passenger
TAF1	0	0	0	0	0	0	0	0	0	0.949858940879059	0.983511815517882	0.997811655415619	1	0.994614061101218	0.999367155059135	0.999979609178744	1	0.999997603825467	0.999999999792106	Passenger
LRRK1	0	0	0	0	0	0	0	0	0	0.949303640220052	0.98546585142614	0.997815173791621	1	0.994614061101218	0.999367155059135	0.999979609178744	1	0.99999761152712	0.999999999792106	Passenger
SBF1	0	0	0	0	0	0	0	0	0	0.94939979188444	0.985316121908514	0.99781939807306	1	0.994614061101218	0.999367155059135	0.999979609178744	1	0.999997620757595	0.999999999792106	Passenger
MICAL2	0	0	0	0	0	0	0	0	0	0.94974851334012	0.984274710376767	0.99782220908409	1	0.994614061101218	0.999367155059135	0.999979609178744	1	0.999997626890025	0.999999999792106	Passenger
CASP8AP2	0	0	0	0	0	0	0	0	0	0.949539438134365	0.984982704385197	0.99782272514631	1	0.994614061101218	0.999367155059135	0.999979609178744	1	0.999997628014993	0.999999999792106	Passenger
ADAMTS9	0	0	0	0	0	0	0	0	0	0.950187370067658	0.982967430673772	0.997823144403617	1	0.994614061101218	0.999367155059135	0.999979609178744	1	0.999997628928738	0.999999999792106	Passenger
CHD4	0	0	0	0	0	0	0	0	0	0.949958233945732	0.983675912029491	0.997823692461483	1	0.994614061101218	0.999367155059135	0.999979609178744	1	0.999997630122931	0.999999999792106	Passenger
KIF26A	0	0	0	0	0	0	0	0	0	0.948666783009313	0.988385555997801	0.997823954335881	1	0.994614061101218	0.999367155059135	0.999979609178744	1	0.999997630693437	0.999999999792106	Passenger
MYH13	0	0	0	0	0	0	0	0	0	0.949796805557862	0.984326322082111	0.997827291312896	1	0.994614061101218	0.999367155059135	0.999979609178744	1	0.999997637957183	0.999999999792106	Passenger
EXPH5	0	0	0	0	0	0	0	0	0	0.949772901771138	0.984443964394779	0.997828284920275	1	0.994614061101218	0.999367155059135	0.999979609178744	1	0.999997640117857	0.999999999792106	Passenger
PTPRF	0	0	0	0	0	0	0	0	0	0.949465236471067	0.985773783834384	0.997834970380161	1	0.994614061101218	0.999367155059135	0.999979609178744	1	0.999997654630163	0.999999999792106	Passenger
TRPM6	0	0	0	0	0	0	0	0	0	0.950269182892609	0.983196527052396	0.997835620135571	1	0.994614061101218	0.999367155059135	0.999979609178744	1	0.999997656038216	0.999999999792106	Passenger
MYH8	0	0	0	0	0	0	0	0	0	0.95016165133959	0.9835796011341	0.997837184552661	1	0.994614061101218	0.999367155059135	0.999979609178744	1	0.999997659426652	0.999999999792106	Passenger
CKAP5	0	0	0	0	0	0	0	0	0	0.950179234242713	0.983535525245391	0.997837425167177	1	0.994614061101218	0.999367155059135	0.999979609178744	1	0.999997659947591	0.999999999792106	Passenger
MDC1	0	0	0	0	0	0	0	0	0	0.949571535118344	0.985564571709092	0.997838703387747	1	0.994614061101218	0.999367155059135	0.999979609178744	1	0.999997662714014	0.999999999792106	Passenger
MYH4	0	0	0	0	0	0	0	0	0	0.950187679766088	0.983740318960307	0.997843339943911	1	0.994614061101218	0.999367155059135	0.999979609178744	1	0.999997672735059	0.999999999792106	Passenger
LRP4	0	0	0	0	0	0	0	0	0	0.949713767654433	0.985398177561276	0.997846172358102	1	0.994614061101218	0.999367155059135	0.999979609178744	1	0.999997678846191	0.999999999792106	Passenger
SCN1A	0	0	0	0	0	0	0	0	0	0.950000235863657	0.984452630255797	0.99784639987446	1	0.994614061101218	0.999367155059135	0.999979609178744	1	0.999997679336724	0.999999999792106	Passenger
GREB1	0	0	0	0	0	0	0	0	0	0.949667877467911	0.985581165299178	0.997846706791666	1	0.994614061101218	0.999367155059135	0.999979609178744	1	0.999997679998367	0.999999999792106	Passenger
MIA3	0	0	0	0	0	0	0	0	0	0.950298050055251	0.983560943850721	0.99784737209903	1	0.994614061101218	0.999367155059135	0.999979609178744	1	0.999997681432291	0.999999999792106	Passenger
MYH2	0	0	0	0	0	0	0	0	0	0.950226219921455	0.983932658766754	0.997851229941087	1	0.994614061101218	0.999367155059135	0.999979609178744	1	0.999997689738283	0.999999999792106	Passenger
AFDN	0	0	0	0	0	0	0	0	0	0.950487882958534	0.983152439553933	0.997851510929899	1	0.994614061101218	0.999367155059135	0.999979609178744	1	0.999997690342674	0.999999999792106	Passenger
MCM3AP	0	0	0	0	0	0	0	0	0	0.949907005634226	0.985007180950822	0.997852343533037	1	0.994614061101218	0.999367155059135	0.999979609178744	1	0.99999769213309	0.999999999792106	Passenger
DLG5	0	0	0	0	0	0	0	0	0	0.949687400299793	0.985874785520628	0.997854820536959	1	0.994614061101218	0.999367155059135	0.999979609178744	1	0.999997697455489	0.999999999792106	Passenger
ANK1	0	0	0	0	0	0	0	0	0	0.950107975321404	0.984470448274226	0.997855290551895	1	0.994614061101218	0.999367155059135	0.999979609178744	1	0.999997698464728	0.999999999792106	Passenger
EML6	0	0	0	0	0	0	0	0	0	0.950307105927656	0.98391196051471	0.997857029896473	1	0.994614061101218	0.999367155059135	0.999979609178744	1	0.999997702197607	0.999999999792106	Passenger
NOTCH4	0	0	0	0	0	0	0	0	0	0.949957161720526	0.985159063997602	0.99785984206284	1	0.994614061101218	0.999367155059135	0.999979609178744	1	0.999997708226499	0.999999999792106	Passenger
TICRR	0	0	0	0	0	0	0	0	0	0.950211376572521	0.984375761013574	0.997861077014604	1	0.994614061101218	0.999367155059135	0.999979609178744	1	0.999997710871559	0.999999999792106	Passenger
DICER1	0	0	0	0	0	0	0	0	0	0.950368906839485	0.983895712479934	0.997861443007825	1	0.994614061101218	0.999367155059135	0.999979609178744	1	0.999997711655162	0.999999999792106	Passenger
MYH1	0	0	0	0	0	0	0	0	0	0.950280957782926	0.984196797363451	0.99786210841461	1	0.994614061101218	0.999367155059135	0.999979609178744	1	0.999997713079474	0.999999999792106	Passenger
UBR3	0	0	0	0	0	0	0	0	0	0.950905961995753	0.982389333895703	0.997863287758664	1	0.994614061101218	0.999367155059135	0.999979609178744	1	0.999997715602786	0.999999999792106	Passenger
SHANK2	0	0	0	0	0	0	0	0	0	0.949581299430669	0.986677717067769	0.997863697438469	1	0.994614061101218	0.999367155059135	0.999979609178744	1	0.999997716479006	0.999999999792106	Passenger
DOCK1	0	0	0	0	0	0	0	0	0	0.950720187382004	0.982945806948607	0.997864051377798	1	0.994614061101218	0.999367155059135	0.999979609178744	1	0.999997717235873	0.999999999792106	Passenger
WDR81	0	0	0	0	0	0	0	0	0	0.949350785525434	0.987788635883181	0.99786762438264	1	0.994614061101218	0.999367155059135	0.999979609178744	1	0.999997724869394	0.999999999792106	Passenger
ZNF106	0	0	0	0	0	0	0	0	0	0.950477255447641	0.983848322008784	0.997868686050893	1	0.994614061101218	0.999367155059135	0.999979609178744	1	0.999997727135121	0.999999999792106	Passenger
BAZ2A	0	0	0	0	0	0	0	0	0	0.950591212946981	0.983550911819766	0.997869943499164	1	0.994614061101218	0.999367155059135	0.999979609178744	1	0.999997729817206	0.999999999792106	Passenger
HCFC1	0	0	0	0	0	0	0	0	0	0.949712064608483	0.986611506697051	0.997872659411658	1	0.994614061101218	0.999367155059135	0.999979609178744	1	0.999997735604727	0.999999999792106	Passenger
PLXNA3	0	0	0	0	0	0	0	0	0	0.949884320808569	0.986018510218396	0.997873527326666	1	0.994614061101218	0.999367155059135	0.999979609178744	1	0.999997737452668	0.999999999792106	Passenger
HELZ	0	0	0	0	0	0	0	0	0	0.950994214508967	0.98257459088292	0.997875178575242	1	0.994614061101218	0.999367155059135	0.999979609178744	1	0.999997740966375	0.999999999792106	Passenger
NAV1	0	0	0	0	0	0	0	0	0	0.950053690796681	0.985617548733649	0.997877929372918	1	0.994614061101218	0.999367155059135	0.999979609178744	1	0.999997746813756	0.999999999792106	Passenger
MYH15	0	0	0	0	0	0	0	0	0	0.951115339073595	0.982473832500952	0.997881733681684	1	0.994614061101218	0.999367155059135	0.999979609178744	1	0.999997754888094	0.999999999792106	Passenger
SHANK3	0	0	0	0	0	0	0	0	0	0.949536546199268	0.988049479521616	0.997887324718708	1	0.994614061101218	0.999367155059135	0.999979609178744	1	0.999997766728298	0.999999999792106	Passenger
VWA8	0	0	0	0	0	0	0	0	0	0.951066115857238	0.982874390009588	0.997888832272557	1	0.994614061101218	0.999367155059135	0.999979609178744	1	0.9999977699155	0.999999999792106	Passenger
SCN3A	0	0	0	0	0	0	0	0	0	0.950419978886196	0.984860316290207	0.99788905047847	1	0.994614061101218	0.999367155059135	0.999979609178744	1	0.999997770376632	0.999999999792106	Passenger
CRYBG2	0	0	0	0	0	0	0	0	0	0.95027873306678	0.985456356566156	0.997891898869311	1	0.994614061101218	0.999367155059135	0.999979609178744	1	0.999997776391731	0.999999999792106	Passenger
KIF13B	0	0	0	0	0	0	0	0	0	0.950713754778719	0.984164152501755	0.997894967399501	1	0.994614061101218	0.999367155059135	0.999979609178744	1	0.999997782862614	0.999999999792106	Passenger
COL5A1	0	0	0	0	0	0	0	0	0	0.950571865733884	0.984652631100203	0.997895903115434	1	0.994614061101218	0.999367155059135	0.999979609178744	1	0.999997784833964	0.999999999792106	Passenger
SCN8A	0	0	0	0	0	0	0	0	0	0.950184824124806	0.985990908538314	0.997896518659126	1	0.994614061101218	0.999367155059135	0.999979609178744	1	0.999997786130302	0.999999999792106	Passenger
NCKAP5	0	0	0	0	0	0	0	0	0	0.950548866203183	0.984773090643663	0.997897003379466	1	0.994614061101218	0.999367155059135	0.999979609178744	1	0.999997787150858	0.999999999792106	Passenger
WIZ	0	0	0	0	0	0	0	0	0	0.949624124831354	0.988204067002497	0.997897142184482	1	0.994614061101218	0.999367155059135	0.999979609178744	1	0.999997787443062	0.999999999792106	Passenger
KIF1B	0	0	0	0	0	0	0	0	0	0.951076692874592	0.983206514744715	0.997898477340459	1	0.994614061101218	0.999367155059135	0.999979609178744	1	0.999997790252768	0.999999999792106	Passenger
CFAP44	0	0	0	0	0	0	0	0	0	0.951353722635923	0.982591771676081	0.997903231172887	1	0.994614061101218	0.999367155059135	0.999979609178744	1	0.999997800242244	0.999999999792106	Passenger
RLF	0	0	0	0	0	0	0	0	0	0.950768601337665	0.984543100133768	0.997908509404702	1	0.994614061101218	0.999367155059135	0.999979609178744	1	0.999997811307136	0.999999999792106	Passenger
TCF20	0	0	0	0	0	0	0	0	0	0.950628631584363	0.985001357658017	0.997908606002719	1	0.994614061101218	0.999367155059135	0.999979609178744	1	0.999997811509376	0.999999999792106	Passenger
CDK5RAP2	0	0	0	0	0	0	0	0	0	0.951421273842595	0.982702186279903	0.997911395717754	1	0.994614061101218	0.999367155059135	0.999979609178744	1	0.99999781734598	0.999999999792106	Passenger
MYLK	0	0	0	0	0	0	0	0	0	0.950747734366753	0.984913767526598	0.997915770002957	1	0.994614061101218	0.999367155059135	0.999979609178744	1	0.999997826482098	0.999999999792106	Passenger
ITGB4	0	0	0	0	0	0	0	0	0	0.95052376440984	0.985833914726772	0.997919495767234	1	0.994614061101218	0.999367155059135	0.999979609178744	1	0.999997834248596	0.999999999792106	Passenger
QSER1	0	0	0	0	0	0	0	0	0	0.951594024364853	0.982530616288364	0.997919882767638	1	0.994614061101218	0.999367155059135	0.999979609178744	1	0.999997835054515	0.999999999792106	Passenger
TTC6	0	0	0	0	0	0	0	0	0	0.950944548958527	0.984529760221231	0.997921774173085	1	0.994614061101218	0.999367155059135	0.999979609178744	1	0.999997838991166	0.999999999792106	Passenger
ARHGEF4	0	0	0	0	0	0	0	0	0	0.950418770290869	0.986332924771633	0.997922211207313	1	0.994614061101218	0.999367155059135	0.999979609178744	1	0.999997839900271	0.999999999792106	Passenger
DENND4C	0	0	0	0	0	0	0	0	0	0.951134500019241	0.984085107187032	0.997925448395976	1	0.994614061101218	0.999367155059135	0.999979609178744	1	0.999997846628212	0.999999999792106	Passenger
PCSK5	0	0	0	0	0	0	0	0	0	0.951046765866709	0.984448342170002	0.997927665775473	1	0.994614061101218	0.999367155059135	0.999979609178744	1	0.999997851230595	0.999999999792106	Passenger
THADA	0	0	0	0	0	0	0	0	0	0.951480690223104	0.983272265732841	0.997931136135221	1	0.994614061101218	0.999367155059135	0.999979609178744	1	0.999997858423768	0.999999999792106	Passenger
LTBP2	0	0	0	0	0	0	0	0	0	0.951068290715889	0.984993323619285	0.997942377300848	1	0.994614061101218	0.999367155059135	0.999979609178744	1	0.999997881640987	0.999999999792106	Passenger
MYO5A	0	0	0	0	0	0	0	0	0	0.951788828026492	0.983024869384274	0.997948018018725	1	0.994614061101218	0.999367155059135	0.999979609178744	1	0.999997893243472	0.999999999792106	Passenger
TMEM131	0	0	0	0	0	0	0	0	0	0.951609225984075	0.983680343956943	0.99795149633489	1	0.994614061101218	0.999367155059135	0.999979609178744	1	0.999997900382186	0.999999999792106	Passenger
DOCK5	0	0	0	0	0	0	0	0	0	0.951844748015324	0.983092491402131	0.997954048367543	1	0.994614061101218	0.999367155059135	0.999979609178744	1	0.999997905612133	0.999999999792106	Passenger
TAF1L	0	0	0	0	0	0	0	0	0	0.950836938350707	0.986377638347805	0.997955614178976	1	0.994614061101218	0.999367155059135	0.999979609178744	1	0.99999790881776	0.999999999792106	Passenger
RIMS1	0	0	0	0	0	0	0	0	0	0.951709934546377	0.983604964732972	0.997957213131862	1	0.994614061101218	0.999367155059135	0.999979609178744	1	0.999997912088702	0.999999999792106	Passenger
CCDC88A	0	0	0	0	0	0	0	0	0	0.952081417688282	0.982602706339428	0.997958739901531	1	0.994614061101218	0.999367155059135	0.999979609178744	1	0.999997915209589	0.999999999792106	Passenger
MYO5B	0	0	0	0	0	0	0	0	0	0.951483927484571	0.984365645889868	0.997959124041539	1	0.994614061101218	0.999367155059135	0.999979609178744	1	0.999997915994446	0.999999999792106	Passenger
NRXN2	0	0	0	0	0	0	0	0	0	0.950441836445421	0.988229964297004	0.997961836151741	1	0.994614061101218	0.999367155059135	0.999979609178744	1	0.999997921531497	0.999999999792106	Passenger
LAMB2	0	0	0	0	0	0	0	0	0	0.951458223854509	0.984557931843786	0.997961848646388	1	0.994614061101218	0.999367155059135	0.999979609178744	1	0.999997921556989	0.999999999792106	Passenger
KMT2E	0	0	0	0	0	0	0	0	0	0.951822379090798	0.983492932678337	0.997962845975813	1	0.994614061101218	0.999367155059135	0.999979609178744	1	0.999997923591274	0.999999999792106	Passenger
ARFGEF1	0	0	0	0	0	0	0	0	0	0.952231661854347	0.982405720911432	0.997964630845725	1	0.994614061101218	0.999367155059135	0.999979609178744	1	0.999997927229441	0.999999999792106	Passenger
SETD1A	0	0	0	0	0	0	0	0	0	0.950836440914954	0.986931505703021	0.997967164931218	1	0.994614061101218	0.999367155059135	0.999979609178744	1	0.999997932389279	0.999999999792106	Passenger
VIRMA	0	0	0	0	0	0	0	0	0	0.951629371233529	0.984344761247685	0.997969683888134	1	0.994614061101218	0.999367155059135	0.999979609178744	1	0.999997937511936	0.999999999792106	Passenger
LAMB1	0	0	0	0	0	0	0	0	0	0.951749493409105	0.984092518559601	0.99797256141777	1	0.994614061101218	0.999367155059135	0.999979609178744	1	0.999997943356021	0.999999999792106	Passenger
ZSWIM8	0	0	0	0	0	0	0	0	0	0.951279189505082	0.985623701457882	0.997973080795226	1	0.994614061101218	0.999367155059135	0.999979609178744	1	0.999997944409961	0.999999999792106	Passenger
NUP210	0	0	0	0	0	0	0	0	0	0.951334093293354	0.985475584298426	0.99797392619333	1	0.994614061101218	0.999367155059135	0.999979609178744	1	0.999997946124895	0.999999999792106	Passenger
TRPM7	0	0	0	0	0	0	0	0	0	0.952148812270659	0.983159286732271	0.997978751918288	1	0.994614061101218	0.999367155059135	0.999979609178744	1	0.999997955900421	0.999999999792106	Passenger
TUBGCP6	0	0	0	0	0	0	0	0	0	0.951171162611219	0.986292261882498	0.997979520139239	1	0.994614061101218	0.999367155059135	0.999979609178744	1	0.999997957454462	0.999999999792106	Passenger
AKAP12	0	0	0	0	0	0	0	0	0	0.951146156652884	0.986410065701043	0.997980121817794	1	0.994614061101218	0.999367155059135	0.999979609178744	1	0.99999795867119	0.999999999792106	Passenger
ANKRD31	0	0	0	0	0	0	0	0	0	0.951797419501954	0.984300656018015	0.99798135120421	1	0.994614061101218	0.999367155059135	0.999979609178744	1	0.999997961156154	0.999999999792106	Passenger
ZNFX1	0	0	0	0	0	0	0	0	0	0.951369413318568	0.985723041633331	0.997982213975743	1	0.994614061101218	0.999367155059135	0.999979609178744	1	0.999997962899174	0.999999999792106	Passenger
COL11A1	0	0	0	0	0	0	0	0	0	0.952680385070035	0.982053053817533	0.997988326204576	1	0.994614061101218	0.999367155059135	0.999979609178744	1	0.999997975226087	0.999999999792106	Passenger
SIPA1L3	0	0	0	0	0	0	0	0	0	0.950824260961076	0.988116488406598	0.997989402976651	1	0.994614061101218	0.999367155059135	0.999979609178744	1	0.999997977393801	0.999999999792106	Passenger
PSME4	0	0	0	0	0	0	0	0	0	0.952446313438377	0.98273504771291	0.997989707685945	1	0.994614061101218	0.999367155059135	0.999979609178744	1	0.999997978007019	0.999999999792106	Passenger
TSC2	0	0	0	0	0	0	0	0	0	0.951479781638035	0.98573434457241	0.997990892092582	1	0.994614061101218	0.999367155059135	0.999979609178744	1	0.999997980389717	0.999999999792106	Passenger
SCN4A	0	0	0	0	0	0	0	0	0	0.951078028470949	0.987306052867653	0.997993349735303	1	0.994614061101218	0.999367155059135	0.999979609178744	1	0.999997985329327	0.999999999792106	Passenger
ECPAS	0	0	0	0	0	0	0	0	0	0.95262611033657	0.982378145583133	0.99799335472311	1	0.994614061101218	0.999367155059135	0.999979609178744	1	0.999997985339345	0.999999999792106	Passenger
LAMA4	0	0	0	0	0	0	0	0	0	0.952111319672888	0.983921871652483	0.997995613685668	1	0.994614061101218	0.999367155059135	0.999979609178744	1	0.99999798987428	0.999999999792106	Passenger
KIF20B	0	0	0	0	0	0	0	0	0	0.952899220051244	0.981740551075192	0.997995688118215	1	0.994614061101218	0.999367155059135	0.999979609178744	1	0.999997990023618	0.999999999792106	Passenger
CHD1	0	0	0	0	0	0	0	0	0	0.95236873735303	0.98317621724016	0.997995697539125	1	0.994614061101218	0.999367155059135	0.999979609178744	1	0.999997990042519	0.999999999792106	Passenger
KIF1A	0	0	0	0	0	0	0	0	0	0.951576641831583	0.9856414232001	0.997996185055387	1	0.994614061101218	0.999367155059135	0.999979609178744	1	0.999997991020511	0.999999999792106	Passenger
SIPA1L1	0	0	0	0	0	0	0	0	0	0.951394766486409	0.98627325781307	0.997996230701358	1	0.994614061101218	0.999367155059135	0.999979609178744	1	0.999997991112068	0.999999999792106	Passenger
UNC13A	0	0	0	0	0	0	0	0	0	0.951824058344055	0.984926513871392	0.997998468147964	1	0.994614061101218	0.999367155059135	0.999979609178744	1	0.999997995597384	0.999999999792106	Passenger
SBF2	0	0	0	0	0	0	0	0	0	0.95244335670855	0.983218969367299	0.998002404625993	1	0.994614061101218	0.999367155059135	0.999979609178744	1	0.999998003476502	0.999999999792106	Passenger
BRCA1	0	0	0	0	0	0	0	0	0	0.952086052440906	0.984590824937517	0.998010226237042	1	0.994614061101218	0.999367155059135	0.999979609178744	1	0.999998019085893	0.999999999792106	Passenger
SUPT6H	0	0	0	0	0	0	0	0	0	0.952101169549601	0.984554328208765	0.998010481390916	1	0.994614061101218	0.999367155059135	0.999979609178744	1	0.999998019594065	0.999999999792106	Passenger
PDCD11	0	0	0	0	0	0	0	0	0	0.951804354820649	0.985522191609214	0.998010777106618	1	0.994614061101218	0.999367155059135	0.999979609178744	1	0.999998020182939	0.999999999792106	Passenger
CFAP65	0	0	0	0	0	0	0	0	0	0.951848715423303	0.985452683537754	0.99801255366723	1	0.994614061101218	0.999367155059135	0.999979609178744	1	0.999998023718852	0.999999999792106	Passenger
EIF4G3	0	0	0	0	0	0	0	0	0	0.952408685730024	0.983930749875885	0.998018145680406	1	0.994614061101218	0.999367155059135	0.999979609178744	1	0.999998034828071	0.999999999792106	Passenger
ZNF142	0	0	0	0	0	0	0	0	0	0.95135346107283	0.987527309878873	0.998018832044746	1	0.994614061101218	0.999367155059135	0.999979609178744	1	0.999998036189458	0.999999999792106	Passenger
ARFGEF2	0	0	0	0	0	0	0	0	0	0.952467141034023	0.98382308923521	0.998019792633111	1	0.994614061101218	0.999367155059135	0.999979609178744	1	0.999998038093971	0.999999999792106	Passenger
BTAF1	0	0	0	0	0	0	0	0	0	0.952806671150498	0.982939421373182	0.998022033421279	1	0.994614061101218	0.999367155059135	0.999979609178744	1	0.999998042533079	0.999999999792106	Passenger
COL18A1	0	0	0	0	0	0	0	0	0	0.951647882424642	0.98662936643483	0.9980230797608	1	0.994614061101218	0.999367155059135	0.999979609178744	1	0.999998044604205	0.999999999792106	Passenger
LTBP4	0	0	0	0	0	0	0	0	0	0.951800444093833	0.986097816946866	0.998023288611433	1	0.994614061101218	0.999367155059135	0.999979609178744	1	0.999998045017473	0.999999999792106	Passenger
TANC1	0	0	0	0	0	0	0	0	0	0.951988078937262	0.985495127020036	0.998024050675737	1	0.994614061101218	0.999367155059135	0.999979609178744	1	0.999998046525054	0.999999999792106	Passenger
KNDC1	0	0	0	0	0	0	0	0	0	0.951656135697467	0.986745386611226	0.998026128654619	1	0.994614061101218	0.999367155059135	0.999979609178744	1	0.999998050632934	0.999999999792106	Passenger
FRMPD4	0	0	0	0	0	0	0	0	0	0.951899045976981	0.985903870856316	0.998026492383562	1	0.994614061101218	0.999367155059135	0.999979609178744	1	0.999998051351531	0.999999999792106	Passenger
TOGARAM1	0	0	0	0	0	0	0	0	0	0.952461085318596	0.984406756720574	0.998033879185792	1	0.994614061101218	0.999367155059135	0.999979609178744	1	0.999998065916509	0.999999999792106	Passenger
RGPD5	0	0	0	0	0	0	0	0	0	0.952648997208055	0.984115663820517	0.998040704849183	1	0.994614061101218	0.999367155059135	0.999979609178744	1	0.999998079326457	0.999999999792106	Passenger
RGPD6	0	0	0	0	0	0	0	0	0	0.952648997208055	0.984115663820517	0.998040704849183	1	0.994614061101218	0.999367155059135	0.999979609178744	1	0.999998079326457	0.999999999792106	Passenger
WDR90	0	0	0	0	0	0	0	0	0	0.952148018310618	0.985878183415701	0.99804469534421	1	0.994614061101218	0.999367155059135	0.999979609178744	1	0.999998087144707	0.999999999792106	Passenger
C4A	0	0	0	0	0	0	0	0	0	0.952556636612202	0.984646928976864	0.998046837532047	1	0.994614061101218	0.999367155059135	0.999979609178744	1	0.999998091335138	0.999999999792106	Passenger
KDM3B	0	0	0	0	0	0	0	0	0	0.9523801392803	0.985220029907952	0.99804719433797	1	0.994614061101218	0.999367155059135	0.999979609178744	1	0.999998092032655	0.999999999792106	Passenger
C4B	0	0	0	0	0	0	0	0	0	0.952556534164478	0.984662877076345	0.998047213651366	1	0.994614061101218	0.999367155059135	0.999979609178744	1	0.999998092070407	0.999999999792106	Passenger
ATAD5	0	0	0	0	0	0	0	0	0	0.952479444844814	0.985067334643195	0.998051060667492	1	0.994614061101218	0.999367155059135	0.999979609178744	1	0.999998099582738	0.999999999792106	Passenger
NRAP	0	0	0	0	0	0	0	0	0	0.952925708389035	0.983737629698186	0.998051705453388	1	0.994614061101218	0.999367155059135	0.999979609178744	1	0.999998100840405	0.999999999792106	Passenger
RGPD4	0	0	0	0	0	0	0	0	0	0.952907298929425	0.984067988796087	0.998058682684181	1	0.994614061101218	0.999367155059135	0.999979609178744	1	0.999998114422977	0.999999999792106	Passenger
ARHGEF28	0	0	0	0	0	0	0	0	0	0.953130850499219	0.983492216373451	0.998060541165514	1	0.994614061101218	0.999367155059135	0.999979609178744	1	0.999998118032655	0.999999999792106	Passenger
BCOR	0	0	0	0	0	0	0	0	0	0.952054621796222	0.987093365949776	0.998063415809962	1	0.994614061101218	0.999367155059135	0.999979609178744	1	0.999998123609183	0.999999999792106	Passenger
RGPD2	0	0	0	0	0	0	0	0	0	0.952968887292297	0.984109765148858	0.998064279695213	1	0.994614061101218	0.999367155059135	0.999979609178744	1	0.999998125283418	0.999999999792106	Passenger
COL14A1	0	0	0	0	0	0	0	0	0	0.953075364924157	0.983808325301816	0.998064557176712	1	0.994614061101218	0.999367155059135	0.999979609178744	1	0.999998125821026	0.999999999792106	Passenger
RGPD1	0	0	0	0	0	0	0	0	0	0.952973648682058	0.984109765148858	0.998064631565376	1	0.994614061101218	0.999367155059135	0.999979609178744	1	0.999998125965138	0.999999999792106	Passenger
SCRIB	0	0	0	0	0	0	0	0	0	0.952075148447046	0.987083287614026	0.998064758074527	1	0.994614061101218	0.999367155059135	0.999979609178744	1	0.999998126210209	0.999999999792106	Passenger
TET3	0	0	0	0	0	0	0	0	0	0.952028124188778	0.987290419152876	0.998065376218768	1	0.994614061101218	0.999367155059135	0.999979609178744	1	0.999998127407435	0.999999999792106	Passenger
KIDINS220	0	0	0	0	0	0	0	0	0	0.95273804652075	0.984882250819649	0.99806595859986	1	0.994614061101218	0.999367155059135	0.999979609178744	1	0.999998128535045	0.999999999792106	Passenger
PAPPA2	0	0	0	0	0	0	0	0	0	0.952529729667477	0.985572442907109	0.998066441320905	1	0.994614061101218	0.999367155059135	0.999979609178744	1	0.999998129469435	0.999999999792106	Passenger
BCORL1	0	0	0	0	0	0	0	0	0	0.952210797671824	0.986686920744343	0.998066808902812	1	0.994614061101218	0.999367155059135	0.999979609178744	1	0.999998130180796	0.999999999792106	Passenger
PCDH15	0	0	0	0	0	0	0	0	0	0.952969303807447	0.98435055948485	0.998070265265496	1	0.994614061101218	0.999367155059135	0.999979609178744	1	0.999998136863088	0.999999999792106	Passenger
COL11A2	0	0	0	0	0	0	0	0	0	0.953242906362409	0.983586733441993	0.998071223857851	1	0.994614061101218	0.999367155059135	0.999979609178744	1	0.999998138714244	0.999999999792106	Passenger
RICTOR	0	0	0	0	0	0	0	0	0	0.953136691429672	0.983893260225461	0.998071227197594	1	0.994614061101218	0.999367155059135	0.999979609178744	1	0.999998138720692	0.999999999792106	Passenger
NUP210L	0	0	0	0	0	0	0	0	0	0.952918212803194	0.984571711997676	0.998071876286593	1	0.994614061101218	0.999367155059135	0.999979609178744	1	0.999998139973635	0.999999999792106	Passenger
KIF21B	0	0	0	0	0	0	0	0	0	0.952502351947508	0.985915794164143	0.998072073884164	1	0.994614061101218	0.999367155059135	0.999979609178744	1	0.999998140354975	0.999999999792106	Passenger
MYOM1	0	0	0	0	0	0	0	0	0	0.95295490429944	0.984479985164173	0.998072364006121	1	0.994614061101218	0.999367155059135	0.999979609178744	1	0.999998140914807	0.999999999792106	Passenger
LTN1	0	0	0	0	0	0	0	0	0	0.953055577955474	0.984184374338172	0.9980725354142	1	0.994614061101218	0.999367155059135	0.999979609178744	1	0.999998141245523	0.999999999792106	Passenger
PHRF1	0	0	0	0	0	0	0	0	0	0.952111078761106	0.987350901303423	0.998072827227669	1	0.994614061101218	0.999367155059135	0.999979609178744	1	0.999998141808484	0.999999999792106	Passenger
COL5A3	0	0	0	0	0	0	0	0	0	0.953175995773272	0.983885382813573	0.998073921336835	1	0.994614061101218	0.999367155059135	0.999979609178744	1	0.999998143918456	0.999999999792106	Passenger
NALCN	0	0	0	0	0	0	0	0	0	0.953133718862416	0.984098820165754	0.998076167282842	1	0.994614061101218	0.999367155059135	0.999979609178744	1	0.999998148245969	0.999999999792106	Passenger
ADAMTSL1	0	0	0	0	0	0	0	0	0	0.952845505217938	0.985063330536429	0.998078197485367	1	0.994614061101218	0.999367155059135	0.999979609178744	1	0.999998152153436	0.999999999792106	Passenger
N4BP2	0	0	0	0	0	0	0	0	0	0.952663385949226	0.985690343505933	0.998079054249567	1	0.994614061101218	0.999367155059135	0.999979609178744	1	0.999998153801184	0.999999999792106	Passenger
SHPRH	0	0	0	0	0	0	0	0	0	0.953205221110774	0.984008495754459	0.998079170309023	1	0.994614061101218	0.999367155059135	0.999979609178744	1	0.999998154024335	0.999999999792106	Passenger
SIPA1L2	0	0	0	0	0	0	0	0	0	0.952634476979958	0.985928642494864	0.998082205811179	1	0.994614061101218	0.999367155059135	0.999979609178744	1	0.999998159856009	0.999999999792106	Passenger
KIF13A	0	0	0	0	0	0	0	0	0	0.953359008520368	0.983732189310954	0.998083470951637	1	0.994614061101218	0.999367155059135	0.999979609178744	1	0.999998162283816	0.999999999792106	Passenger
TIAM2	0	0	0	0	0	0	0	0	0	0.952874668369601	0.985227255415845	0.998084176338589	1	0.994614061101218	0.999367155059135	0.999979609178744	1	0.999998163636758	0.999999999792106	Passenger
C4orf54	0	0	0	0	0	0	0	0	0	0.951959022123418	0.988590556031768	0.998084747686183	1	0.994614061101218	0.999367155059135	0.999979609178744	1	0.999998164732246	0.999999999792106	Passenger
ANKRD26	0	0	0	0	0	0	0	0	0	0.953595065556279	0.983248233254942	0.998088197406529	1	0.994614061101218	0.999367155059135	0.999979609178744	1	0.999998171339704	0.999999999792106	Passenger
CEP152	0	0	0	0	0	0	0	0	0	0.953911392229109	0.982543171925011	0.998092271558053	1	0.994614061101218	0.999367155059135	0.999979609178744	1	0.999998179127818	0.999999999792106	Passenger
RAPGEF2	0	0	0	0	0	0	0	0	0	0.953297665634305	0.984461802388469	0.998097168156474	1	0.994614061101218	0.999367155059135	0.999979609178744	1	0.999998188466108	0.999999999792106	Passenger
XRN1	0	0	0	0	0	0	0	0	0	0.953783443798706	0.98311304363584	0.998098339663529	1	0.994614061101218	0.999367155059135	0.999979609178744	1	0.999998190696725	0.999999999792106	Passenger
NYNRIN	0	0	0	0	0	0	0	0	0	0.952672939795746	0.986545135775551	0.998098372782003	1	0.994614061101218	0.999367155059135	0.999979609178744	1	0.999998190759765	0.999999999792106	Passenger
LMO7	0	0	0	0	0	0	0	0	0	0.953619304786934	0.983644729867188	0.998100257516605	1	0.994614061101218	0.999367155059135	0.999979609178744	1	0.99999819434546	0.999999999792106	Passenger
ITSN2	0	0	0	0	0	0	0	0	0	0.954170634533919	0.982244078771858	0.998102733961166	1	0.994614061101218	0.999367155059135	0.999979609178744	1	0.999998199051469	0.999999999792106	Passenger
LY75	0	0	0	0	0	0	0	0	0	0.953774900932556	0.983330382102869	0.998103438033593	1	0.994614061101218	0.999367155059135	0.999979609178744	1	0.999998200388302	0.999999999792106	Passenger
PEG3	0	0	0	0	0	0	0	0	0	0.952968161754794	0.986013345910977	0.998108819071805	1	0.994614061101218	0.999367155059135	0.999979609178744	1	0.999998210588959	0.999999999792106	Passenger
SCN11A	0	0	0	0	0	0	0	0	0	0.953168009302394	0.98537994232499	0.998109350833557	1	0.994614061101218	0.999367155059135	0.999979609178744	1	0.999998211595427	0.999999999792106	Passenger
TRPM3	0	0	0	0	0	0	0	0	0	0.953114873072532	0.98556112342206	0.998109566287027	1	0.994614061101218	0.999367155059135	0.999979609178744	1	0.999998212003137	0.999999999792106	Passenger
PRDM2	0	0	0	0	0	0	0	0	0	0.95280914151221	0.986745611248604	0.998112686380222	1	0.994614061101218	0.999367155059135	0.999979609178744	1	0.999998217902171	0.999999999792106	Passenger
KIF21A	0	0	0	0	0	0	0	0	0	0.953924756115065	0.98329881597509	0.99811347909695	1	0.994614061101218	0.999367155059135	0.999979609178744	1	0.999998219399375	0.999999999792106	Passenger
SHROOM2	0	0	0	0	0	0	0	0	0	0.952498697730482	0.987980295137609	0.998114054306088	1	0.994614061101218	0.999367155059135	0.999979609178744	1	0.999998220485379	0.999999999792106	Passenger
NLRC5	0	0	0	0	0	0	0	0	0	0.953315044142697	0.985138940062123	0.998114583600266	1	0.994614061101218	0.999367155059135	0.999979609178744	1	0.999998221484401	0.999999999792106	Passenger
MARF1	0	0	0	0	0	0	0	0	0	0.953174684132708	0.985724231913308	0.99811764254804	1	0.994614061101218	0.999367155059135	0.999979609178744	1	0.999998227252548	0.999999999792106	Passenger
KDM5A	0	0	0	0	0	0	0	0	0	0.953491664995829	0.984755905681351	0.998118474456858	1	0.994614061101218	0.999367155059135	0.999979609178744	1	0.999998228819626	0.999999999792106	Passenger
ITSN1	0	0	0	0	0	0	0	0	0	0.954030657060064	0.983317160308782	0.998121617643291	1	0.994614061101218	0.999367155059135	0.999979609178744	1	0.999998234734233	0.999999999792106	Passenger
HECW1	0	0	0	0	0	0	0	0	0	0.953218942323059	0.985760414326352	0.998121706668687	1	0.994614061101218	0.999367155059135	0.999979609178744	1	0.99999823490161	0.999999999792106	Passenger
MUC22	0	0	0	0	0	0	0	0	0	0.951887837928967	0.991325509772708	0.998122432804522	1	0.994614061101218	0.999367155059135	0.999979609178744	1	0.999998236266525	0.999999999792106	Passenger
PARP14	0	0	0	0	0	0	0	0	0	0.953161070190564	0.985992828243995	0.998122597098131	1	0.994614061101218	0.999367155059135	0.999979609178744	1	0.999998236575274	0.999999999792106	Passenger
ARAP2	0	0	0	0	0	0	0	0	0	0.95407288952778	0.983244288610023	0.998122756037541	1	0.994614061101218	0.999367155059135	0.999979609178744	1	0.999998236873935	0.999999999792106	Passenger
NHS	0	0	0	0	0	0	0	0	0	0.952859542911386	0.987211138434764	0.998125928003592	1	0.994614061101218	0.999367155059135	0.999979609178744	1	0.999998242829045	0.999999999792106	Passenger
MADD	0	0	0	0	0	0	0	0	0	0.953461218221881	0.985213304527786	0.998127019126608	1	0.994614061101218	0.999367155059135	0.999979609178744	1	0.99999824487521	0.999999999792106	Passenger
RIMBP3C	0	0	0	0	0	0	0	0	0	0.952639640088015	0.988144097860998	0.998127626407353	1	0.994614061101218	0.999367155059135	0.999979609178744	1	0.999998246013517	0.999999999792106	Passenger
RIMBP3B	0	0	0	0	0	0	0	0	0	0.952647042289212	0.988139502531252	0.998128091853963	1	0.994614061101218	0.999367155059135	0.999979609178744	1	0.999998246885715	0.999999999792106	Passenger
RIMBP3	0	0	0	0	0	0	0	0	0	0.952675369364697	0.988087772252212	0.998129235053426	1	0.994614061101218	0.999367155059135	0.999979609178744	1	0.99999824902703	0.999999999792106	Passenger
CEP170B	0	0	0	0	0	0	0	0	0	0.95259430878476	0.988575940922897	0.998132133001685	1	0.994614061101218	0.999367155059135	0.999979609178744	1	0.999998254449281	0.999999999792106	Passenger
USP54	0	0	0	0	0	0	0	0	0	0.953747082941385	0.984688807281201	0.998135482278065	1	0.994614061101218	0.999367155059135	0.999979609178744	1	0.999998260705514	0.999999999792106	Passenger
PARP4	0	0	0	0	0	0	0	0	0	0.953761834215745	0.984703602414204	0.998136909334957	1	0.994614061101218	0.999367155059135	0.999979609178744	1	0.999998263367751	0.999999999792106	Passenger
PEAK1	0	0	0	0	0	0	0	0	0	0.953257805344255	0.986373583164426	0.998137959858208	1	0.994614061101218	0.999367155059135	0.999979609178744	1	0.999998265326243	0.999999999792106	Passenger
EIF2AK4	0	0	0	0	0	0	0	0	0	0.953977204469834	0.9841199491257	0.998138252822889	1	0.994614061101218	0.999367155059135	0.999979609178744	1	0.999998265872221	0.999999999792106	Passenger
SYNM	0	0	0	0	0	0	0	0	0	0.952959181035406	0.987502096720477	0.998139070231812	1	0.994614061101218	0.999367155059135	0.999979609178744	1	0.999998267395113	0.999999999792106	Passenger
DDX60L	0	0	0	0	0	0	0	0	0	0.954317407844335	0.983307344690014	0.998142008852602	1	0.994614061101218	0.999367155059135	0.999979609178744	1	0.999998272864449	0.999999999792106	Passenger
GCC2	0	0	0	0	0	0	0	0	0	0.954430614833201	0.98300847963669	0.998142230640851	1	0.994614061101218	0.999367155059135	0.999979609178744	1	0.999998273276888	0.999999999792106	Passenger
KIAA1210	0	0	0	0	0	0	0	0	0	0.95372270312735	0.985050724515928	0.998142297409564	1	0.994614061101218	0.999367155059135	0.999979609178744	1	0.999998273401042	0.999999999792106	Passenger
CROCC2	0	0	0	0	0	0	0	0	0	0.953736590447533	0.985023104970311	0.99814265903208	1	0.994614061101218	0.999367155059135	0.999979609178744	1	0.999998274073389	0.999999999792106	Passenger
ARHGAP23	0	0	0	0	0	0	0	0	0	0.952950824475791	0.987762239471394	0.998143497711326	1	0.994614061101218	0.999367155059135	0.999979609178744	1	0.999998275632198	0.999999999792106	Passenger
CAMSAP1	0	0	0	0	0	0	0	0	0	0.953160900996865	0.987039260027434	0.998144711496936	1	0.994614061101218	0.999367155059135	0.999979609178744	1	0.99999827788695	0.999999999792106	Passenger
WDR97	0	0	0	0	0	0	0	0	0	0.953266751673488	0.98669986256231	0.998145505603116	1	0.994614061101218	0.999367155059135	0.999979609178744	1	0.999998279361299	0.999999999792106	Passenger
C3	0	0	0	0	0	0	0	0	0	0.953743569406613	0.985184587930674	0.998146938731502	1	0.994614061101218	0.999367155059135	0.999979609178744	1	0.999998282020466	0.999999999792106	Passenger
ABCA3	0	0	0	0	0	0	0	0	0	0.953173515871664	0.987145253304369	0.99814778536978	1	0.994614061101218	0.999367155059135	0.999979609178744	1	0.999998283590435	0.999999999792106	Passenger
PREX1	0	0	0	0	0	0	0	0	0	0.953495501896269	0.986089632519323	0.998149244161741	1	0.994614061101218	0.999367155059135	0.999979609178744	1	0.99999828629387	0.999999999792106	Passenger
KDM6B	0	0	0	0	0	0	0	0	0	0.953366565170252	0.98671516575332	0.998153147088765	1	0.994614061101218	0.999367155059135	0.999979609178744	1	0.999998293516297	0.999999999792106	Passenger
KATNIP	0	0	0	0	0	0	0	0	0	0.95358171567198	0.985999804771321	0.998153572893028	1	0.994614061101218	0.999367155059135	0.999979609178744	1	0.999998294303331	0.999999999792106	Passenger
CAMTA1	0	0	0	0	0	0	0	0	0	0.953475820991751	0.986362150147407	0.998153692132821	1	0.994614061101218	0.999367155059135	0.999979609178744	1	0.999998294523695	0.999999999792106	Passenger
TIAM1	0	0	0	0	0	0	0	0	0	0.953694418654456	0.985710761970341	0.998155372258687	1	0.994614061101218	0.999367155059135	0.999979609178744	1	0.999998297627178	0.999999999792106	Passenger
PLCH1	0	0	0	0	0	0	0	0	0	0.95397686628758	0.984962278083908	0.998158649682001	1	0.994614061101218	0.999367155059135	0.999979609178744	1	0.999998303673006	0.999999999792106	Passenger
QRICH2	0	0	0	0	0	0	0	0	0	0.954431423202161	0.983701273507726	0.998160374141907	1	0.994614061101218	0.999367155059135	0.999979609178744	1	0.999998306849778	0.999999999792106	Passenger
ALPK3	0	0	0	0	0	0	0	0	0	0.953521972350437	0.986518210862764	0.998160383186824	1	0.994614061101218	0.999367155059135	0.999979609178744	1	0.999998306866433	0.999999999792106	Passenger
TARBP1	0	0	0	0	0	0	0	0	0	0.954200699244599	0.984366260145982	0.998160463047334	1	0.994614061101218	0.999367155059135	0.999979609178744	1	0.999998307013478	0.999999999792106	Passenger
SPHKAP	0	0	0	0	0	0	0	0	0	0.953574257827839	0.986392976037545	0.998161539835143	1	0.994614061101218	0.999367155059135	0.999979609178744	1	0.999998308995512	0.999999999792106	Passenger
ADAMTSL3	0	0	0	0	0	0	0	0	0	0.954263301321668	0.98431568380775	0.99816372318647	1	0.994614061101218	0.999367155059135	0.999979609178744	1	0.999998313010823	0.999999999792106	Passenger
SIGLEC1	0	0	0	0	0	0	0	0	0	0.953556946430362	0.986848055666217	0.998169825026054	1	0.994614061101218	0.999367155059135	0.999979609178744	1	0.999998324207139	0.999999999792106	Passenger
EIF4G1	0	0	0	0	0	0	0	0	0	0.954086542110459	0.985106986918398	0.998169968319117	1	0.994614061101218	0.999367155059135	0.999979609178744	1	0.99999832446962	0.999999999792106	Passenger
LRRC37A2	0	0	0	0	0	0	0	0	0	0.954356738077031	0.984365989531331	0.998171666924721	1	0.994614061101218	0.999367155059135	0.999979609178744	1	0.999998327579525	0.999999999792106	Passenger
LRRC37A	0	0	0	0	0	0	0	0	0	0.954376104634732	0.98436052955925	0.99817292173327	1	0.994614061101218	0.999367155059135	0.999979609178744	1	0.999998329875044	0.999999999792106	Passenger
ADGB	0	0	0	0	0	0	0	0	0	0.954610193427173	0.983742919800734	0.998174212699928	1	0.994614061101218	0.999367155059135	0.999979609178744	1	0.999998332235064	0.999999999792106	Passenger
RESF1	0	0	0	0	0	0	0	0	0	0.954280000068574	0.984701646817994	0.998174300168029	1	0.994614061101218	0.999367155059135	0.999979609178744	1	0.999998332394904	0.999999999792106	Passenger
SMARCA2	0	0	0	0	0	0	0	0	0	0.954248894790692	0.984811677070452	0.998174695123994	1	0.994614061101218	0.999367155059135	0.999979609178744	1	0.999998333116556	0.999999999792106	Passenger
THSD7A	0	0	0	0	0	0	0	0	0	0.954730074422556	0.983564163996772	0.998178168693154	1	0.994614061101218	0.999367155059135	0.999979609178744	1	0.999998339456628	0.999999999792106	Passenger
TASOR	0	0	0	0	0	0	0	0	0	0.954573291192159	0.984021512046294	0.998178622068698	1	0.994614061101218	0.999367155059135	0.999979609178744	1	0.999998340283252	0.999999999792106	Passenger
NWD2	0	0	0	0	0	0	0	0	0	0.953481549249312	0.987685683138366	0.99818104351906	1	0.994614061101218	0.999367155059135	0.999979609178744	1	0.999998344694713	0.999999999792106	Passenger
CEP170	0	0	0	0	0	0	0	0	0	0.954146280328959	0.985411018360569	0.998181304154486	1	0.994614061101218	0.999367155059135	0.999979609178744	1	0.999998345169195	0.999999999792106	Passenger
IQGAP1	0	0	0	0	0	0	0	0	0	0.954717277785395	0.98378811529862	0.998182991889833	1	0.994614061101218	0.999367155059135	0.999979609178744	1	0.99999834824004	0.999999999792106	Passenger
PAPPA	0	0	0	0	0	0	0	0	0	0.953956442719472	0.986115340716013	0.998183322618634	1	0.994614061101218	0.999367155059135	0.999979609178744	1	0.999998348841469	0.999999999792106	Passenger
MROH1	0	0	0	0	0	0	0	0	0	0.954039010476825	0.986075806105979	0.998188429299959	1	0.994614061101218	0.999367155059135	0.999979609178744	1	0.999998358114036	0.999999999792106	Passenger
KIF14	0	0	0	0	0	0	0	0	0	0.954621389134428	0.984335280531866	0.99818983933066	1	0.994614061101218	0.999367155059135	0.999979609178744	1	0.999998360669726	0.999999999792106	Passenger
MON2	0	0	0	0	0	0	0	0	0	0.954853625196675	0.983683546577057	0.998190011462641	1	0.994614061101218	0.999367155059135	0.999979609178744	1	0.999998360981581	0.999999999792106	Passenger
GLI3	0	0	0	0	0	0	0	0	0	0.953674626086719	0.987608630001865	0.998193636172379	1	0.994614061101218	0.999367155059135	0.999979609178744	1	0.999998367541627	0.999999999792106	Passenger
ZNF831	0	0	0	0	0	0	0	0	0	0.953541252517088	0.988136367827243	0.99819394925709	1	0.994614061101218	0.999367155059135	0.999979609178744	1	0.999998368107634	0.999999999792106	Passenger
CC2D2A	0	0	0	0	0	0	0	0	0	0.954739729657442	0.984161396294593	0.99819397090773	1	0.994614061101218	0.999367155059135	0.999979609178744	1	0.999998368146772	0.999999999792106	Passenger
COL24A1	0	0	0	0	0	0	0	0	0	0.955067827622854	0.983258912872443	0.998194162433727	1	0.994614061101218	0.999367155059135	0.999979609178744	1	0.999998368492967	0.999999999792106	Passenger
RAPGEF6	0	0	0	0	0	0	0	0	0	0.954565534163367	0.984699194096117	0.998194690799058	1	0.994614061101218	0.999367155059135	0.999979609178744	1	0.999998369447832	0.999999999792106	Passenger
AHDC1	0	0	0	0	0	0	0	0	0	0.953286603148796	0.989618434346148	0.99820115631693	1	0.994614061101218	0.999367155059135	0.999979609178744	1	0.999998381109701	0.999999999792106	Passenger
THOC2	0	0	0	0	0	0	0	0	0	0.954942936890788	0.983971445187937	0.998203643382488	1	0.994614061101218	0.999367155059135	0.999979609178744	1	0.999998385584473	0.999999999792106	Passenger
HECW2	0	0	0	0	0	0	0	0	0	0.954564821489894	0.985259810876449	0.998207846518976	1	0.994614061101218	0.999367155059135	0.999979609178744	1	0.999998393132746	0.999999999792106	Passenger
PIK3C2B	0	0	0	0	0	0	0	0	0	0.954316633149874	0.986053166741545	0.998207925000373	1	0.994614061101218	0.999367155059135	0.999979609178744	1	0.999998393273519	0.999999999792106	Passenger
LAMC3	0	0	0	0	0	0	0	0	0	0.954053548459618	0.98698963061275	0.998208779355701	1	0.994614061101218	0.999367155059135	0.999979609178744	1	0.999998394805596	0.999999999792106	Passenger
CFAP74	0	0	0	0	0	0	0	0	0	0.954297897371164	0.986182446688624	0.998209394336059	1	0.994614061101218	0.999367155059135	0.999979609178744	1	0.99999839590796	0.999999999792106	Passenger
COL4A2	0	0	0	0	0	0	0	0	0	0.954300782134168	0.986191737608136	0.998209802772038	1	0.994614061101218	0.999367155059135	0.999979609178744	1	0.99999839663988	0.999999999792106	Passenger
TRPM1	0	0	0	0	0	0	0	0	0	0.954537581420852	0.985504112324422	0.998211501952893	1	0.994614061101218	0.999367155059135	0.999979609178744	1	0.999998399683029	0.999999999792106	Passenger
DOT1L	0	0	0	0	0	0	0	0	0	0.954037742635423	0.987382946421284	0.998215541689622	1	0.994614061101218	0.999367155059135	0.999979609178744	1	0.999998406906384	0.999999999792106	Passenger
BAZ1A	0	0	0	0	0	0	0	0	0	0.954933303958883	0.9845544896612	0.998217351914757	1	0.994614061101218	0.999367155059135	0.999979609178744	1	0.9999984101379	0.999999999792106	Passenger
NES	0	0	0	0	0	0	0	0	0	0.954475498980114	0.985966991990732	0.998217419006179	1	0.994614061101218	0.999367155059135	0.999979609178744	1	0.999998410257604	0.999999999792106	Passenger
COL22A1	0	0	0	0	0	0	0	0	0	0.954916020019686	0.984634513132861	0.998218061225454	1	0.994614061101218	0.999367155059135	0.999979609178744	1	0.999998411403227	0.999999999792106	Passenger
STRC	0	0	0	0	0	0	0	0	0	0.954745671641923	0.985166424886828	0.998218567015239	1	0.994614061101218	0.999367155059135	0.999979609178744	1	0.99999841230519	0.999999999792106	Passenger
UNC13B	0	0	0	0	0	0	0	0	0	0.954961055224562	0.984709630399912	0.998223055860767	1	0.994614061101218	0.999367155059135	0.999979609178744	1	0.999998420298805	0.999999999792106	Passenger
CLTCL1	0	0	0	0	0	0	0	0	0	0.954737282954069	0.9854892229945	0.998225398403205	1	0.994614061101218	0.999367155059135	0.999979609178744	1	0.999998424462327	0.999999999792106	Passenger
PTPN23	0	0	0	0	0	0	0	0	0	0.954408616146605	0.986561179207438	0.998225430930562	1	0.994614061101218	0.999367155059135	0.999979609178744	1	0.9999984245201	0.999999999792106	Passenger
INO80	0	0	0	0	0	0	0	0	0	0.955117769640674	0.984406664710199	0.998226789912598	1	0.994614061101218	0.999367155059135	0.999979609178744	1	0.999998426932925	0.999999999792106	Passenger
ALS2	0	0	0	0	0	0	0	0	0	0.955145717592372	0.984383734623565	0.998228199107351	1	0.994614061101218	0.999367155059135	0.999979609178744	1	0.999998429432947	0.999999999792106	Passenger
GLI2	0	0	0	0	0	0	0	0	0	0.953744914569201	0.98929393104423	0.998229271479731	1	0.994614061101218	0.999367155059135	0.999979609178744	1	0.999998431334087	0.999999999792106	Passenger
CTTNBP2	0	0	0	0	0	0	0	0	0	0.954713716108718	0.985852422284011	0.998231884013169	1	0.994614061101218	0.999367155059135	0.999979609178744	1	0.999998435960856	0.999999999792106	Passenger
MEGF6	0	0	0	0	0	0	0	0	0	0.95480199176493	0.985580936069343	0.998232078142047	1	0.994614061101218	0.999367155059135	0.999979609178744	1	0.999998436304383	0.999999999792106	Passenger
DIP2C	0	0	0	0	0	0	0	0	0	0.954784906944715	0.985749362194676	0.998234651078285	1	0.994614061101218	0.999367155059135	0.999979609178744	1	0.999998440853843	0.999999999792106	Passenger
KDM5B	0	0	0	0	0	0	0	0	0	0.955221110708214	0.984538685447398	0.998237284751444	1	0.994614061101218	0.999367155059135	0.999979609178744	1	0.99999844550383	0.999999999792106	Passenger
PLEKHG4B	0	0	0	0	0	0	0	0	0	0.954473511721268	0.986974977089005	0.99823866400761	1	0.994614061101218	0.999367155059135	0.999979609178744	1	0.999998447936258	0.999999999792106	Passenger
ARHGEF5	0	0	0	0	0	0	0	0	0	0.954845661673423	0.985819527228466	0.998240529164546	1	0.994614061101218	0.999367155059135	0.999979609178744	1	0.99999845122258	0.999999999792106	Passenger
RB1CC1	0	0	0	0	0	0	0	0	0	0.955424251394757	0.984143539981087	0.998241840921482	1	0.994614061101218	0.999367155059135	0.999979609178744	1	0.999998453531749	0.999999999792106	Passenger
NEURL4	0	0	0	0	0	0	0	0	0	0.954462143943943	0.987363780893399	0.998245674267608	1	0.994614061101218	0.999367155059135	0.999979609178744	1	0.999998460269953	0.999999999792106	Passenger
SSC5D	0	0	0	0	0	0	0	0	0	0.954325892299621	0.987902248144605	0.99824635296403	1	0.994614061101218	0.999367155059135	0.999979609178744	1	0.999998461461422	0.999999999792106	Passenger
C5	0	0	0	0	0	0	0	0	0	0.955348746277786	0.984557894494218	0.998246718197835	1	0.994614061101218	0.999367155059135	0.999979609178744	1	0.999998462102409	0.999999999792106	Passenger
NKTR	0	0	0	0	0	0	0	0	0	0.955201808872719	0.985056790374225	0.998248279747302	1	0.994614061101218	0.999367155059135	0.999979609178744	1	0.999998464841427	0.999999999792106	Passenger
PLXNC1	0	0	0	0	0	0	0	0	0	0.955030015391155	0.985650494700063	0.998249801482402	1	0.994614061101218	0.999367155059135	0.999979609178744	1	0.999998467508259	0.999999999792106	Passenger
MYO3A	0	0	0	0	0	0	0	0	0	0.955398286291636	0.984705795152264	0.998253757069181	1	0.994614061101218	0.999367155059135	0.999979609178744	1	0.999998474429549	0.999999999792106	Passenger
ADGRB2	0	0	0	0	0	0	0	0	0	0.954684499331561	0.987020835210954	0.99825465862146	1	0.994614061101218	0.999367155059135	0.999979609178744	1	0.999998476004847	0.999999999792106	Passenger
NRXN3	0	0	0	0	0	0	0	0	0	0.954612360247449	0.987350527259354	0.998256143293821	1	0.994614061101218	0.999367155059135	0.999979609178744	1	0.999998478597267	0.999999999792106	Passenger
IQGAP3	0	0	0	0	0	0	0	0	0	0.95534285156245	0.98502600282623	0.998257470268373	1	0.994614061101218	0.999367155059135	0.999979609178744	1	0.999998480912459	0.999999999792106	Passenger
MED1	0	0	0	0	0	0	0	0	0	0.954948811979032	0.986347807563764	0.998259370056179	1	0.994614061101218	0.999367155059135	0.999979609178744	1	0.999998484223976	0.999999999792106	Passenger
CCDC88B	0	0	0	0	0	0	0	0	0	0.955205485942717	0.98564400183327	0.998262030678511	1	0.994614061101218	0.999367155059135	0.999979609178744	1	0.999998488855624	0.999999999792106	Passenger
DIP2A	0	0	0	0	0	0	0	0	0	0.955098123116357	0.986063496969841	0.998263771760036	1	0.994614061101218	0.999367155059135	0.999979609178744	1	0.999998491882685	0.999999999792106	Passenger
SCN7A	0	0	0	0	0	0	0	0	0	0.955339093137951	0.985337229061356	0.998264439895256	1	0.994614061101218	0.999367155059135	0.999979609178744	1	0.999998493043505	0.999999999792106	Passenger
COL4A1	0	0	0	0	0	0	0	0	0	0.955447593315533	0.985055983456399	0.998265514949268	1	0.994614061101218	0.999367155059135	0.999979609178744	1	0.999998494910368	0.999999999792106	Passenger
UGGT1	0	0	0	0	0	0	0	0	0	0.955787787589571	0.98422029454213	0.998269104119987	1	0.994614061101218	0.999367155059135	0.999979609178744	1	0.999998501134683	0.999999999792106	Passenger
DIP2B	0	0	0	0	0	0	0	0	0	0.955599720866571	0.984856372168045	0.998271436778882	1	0.994614061101218	0.999367155059135	0.999979609178744	1	0.999998505173046	0.999999999792106	Passenger
COL4A4	0	0	0	0	0	0	0	0	0	0.955303176046598	0.985778248307612	0.998271908030733	1	0.994614061101218	0.999367155059135	0.999979609178744	1	0.999998505988228	0.999999999792106	Passenger
COL16A1	0	0	0	0	0	0	0	0	0	0.956080618577917	0.983617313205195	0.998274170330383	1	0.994614061101218	0.999367155059135	0.999979609178744	1	0.999998509898508	0.999999999792106	Passenger
BICRA	0	0	0	0	0	0	0	0	0	0.95425086053502	0.989881532012015	0.998275443104406	1	0.994614061101218	0.999367155059135	0.999979609178744	1	0.999998512096186	0.999999999792106	Passenger
NFAT5	0	0	0	0	0	0	0	0	0	0.956482766944961	0.982676006798466	0.998276910757262	1	0.994614061101218	0.999367155059135	0.999979609178744	1	0.999998514628343	0.999999999792106	Passenger
ABCA9	0	0	0	0	0	0	0	0	0	0.955818867265736	0.984494347259037	0.9982779864577	1	0.994614061101218	0.999367155059135	0.999979609178744	1	0.99999851648289	0.999999999792106	Passenger
DNMBP	0	0	0	0	0	0	0	0	0	0.955251902946004	0.986294830313942	0.998279618121826	1	0.994614061101218	0.999367155059135	0.999979609178744	1	0.999998519293726	0.999999999792106	Passenger
MYOM2	0	0	0	0	0	0	0	0	0	0.955511643191404	0.985504145055496	0.998280342531651	1	0.994614061101218	0.999367155059135	0.999979609178744	1	0.999998520540798	0.999999999792106	Passenger
EHBP1L1	0	0	0	0	0	0	0	0	0	0.955224502956832	0.986438569790403	0.998280764357625	1	0.994614061101218	0.999367155059135	0.999979609178744	1	0.99999852126673	0.999999999792106	Passenger
FAM193A	0	0	0	0	0	0	0	0	0	0.955045384058031	0.987045910897886	0.99828076484659	1	0.994614061101218	0.999367155059135	0.999979609178744	1	0.999998521267571	0.999999999792106	Passenger
ABCA8	0	0	0	0	0	0	0	0	0	0.955719157377229	0.984940666360773	0.99828175492916	1	0.994614061101218	0.999367155059135	0.999979609178744	1	0.99999852297073	0.999999999792106	Passenger
KDM5C	0	0	0	0	0	0	0	0	0	0.955164020058626	0.986713796117627	0.99828230045822	1	0.994614061101218	0.999367155059135	0.999979609178744	1	0.99999852390874	0.999999999792106	Passenger
PXDN	0	0	0	0	0	0	0	0	0	0.954902022110084	0.987639437881813	0.998282403406109	1	0.994614061101218	0.999367155059135	0.999979609178744	1	0.99999852408572	0.999999999792106	Passenger
DUOX1	0	0	0	0	0	0	0	0	0	0.955188211042153	0.986687282533147	0.998283451346172	1	0.994614061101218	0.999367155059135	0.999979609178744	1	0.999998525886656	0.999999999792106	Passenger
ANKRD30A	0	0	0	0	0	0	0	0	0	0.956276164903982	0.983620961794579	0.998287728409612	1	0.994614061101218	0.999367155059135	0.999979609178744	1	0.999998533225589	0.999999999792106	Passenger
ABCA5	0	0	0	0	0	0	0	0	0	0.95611624801072	0.984084150373721	0.998288453322391	1	0.994614061101218	0.999367155059135	0.999979609178744	1	0.999998534467637	0.999999999792106	Passenger
ZMYM4	0	0	0	0	0	0	0	0	0	0.956168174951288	0.984013270318701	0.998290258322029	1	0.994614061101218	0.999367155059135	0.999979609178744	1	0.999998537557994	0.999999999792106	Passenger
COL4A6	0	0	0	0	0	0	0	0	0	0.955667308319509	0.985502209498263	0.998291161523659	1	0.994614061101218	0.999367155059135	0.999979609178744	1	0.999998539103148	0.999999999792106	Passenger
ADCY10	0	0	0	0	0	0	0	0	0	0.955718018818545	0.985415912896546	0.998292723935265	1	0.994614061101218	0.999367155059135	0.999979609178744	1	0.999998541774118	0.999999999792106	Passenger
LMTK3	0	0	0	0	0	0	0	0	0	0.954656842248419	0.98922182117284	0.998293691884162	1	0.994614061101218	0.999367155059135	0.999979609178744	1	0.999998543427617	0.999999999792106	Passenger
KDM5D	0	0	0	0	0	0	0	0	0	0.955844280394843	0.985080990016751	0.998293747662534	1	0.994614061101218	0.999367155059135	0.999979609178744	1	0.999998543522872	0.999999999792106	Passenger
GRIN2D	0	0	0	0	0	0	0	0	0	0.954493933136283	0.989988589846418	0.998294562500907	1	0.994614061101218	0.999367155059135	0.999979609178744	1	0.999998544914047	0.999999999792106	Passenger
ABCC8	0	0	0	0	0	0	0	0	0	0.955538759368732	0.986091406239827	0.998295318998884	1	0.994614061101218	0.999367155059135	0.999979609178744	1	0.999998546205022	0.999999999792106	Passenger
RSF1	0	0	0	0	0	0	0	0	0	0.955548520849753	0.986142326464203	0.99829710968982	1	0.994614061101218	0.999367155059135	0.999979609178744	1	0.999998549258577	0.999999999792106	Passenger
ERCC6L2	0	0	0	0	0	0	0	0	0	0.955769965756058	0.985587559782058	0.998300239651953	1	0.994614061101218	0.999367155059135	0.999979609178744	1	0.999998554588196	0.999999999792106	Passenger
LRRC7	0	0	0	0	0	0	0	0	0	0.955971789593681	0.985050526719865	0.998301868259173	1	0.994614061101218	0.999367155059135	0.999979609178744	1	0.999998557357465	0.999999999792106	Passenger
IQGAP2	0	0	0	0	0	0	0	0	0	0.956138036573835	0.984571677144473	0.998301939744483	1	0.994614061101218	0.999367155059135	0.999979609178744	1	0.999998557478957	0.999999999792106	Passenger
VWDE	0	0	0	0	0	0	0	0	0	0.956054481971047	0.984870334221255	0.998303333054488	1	0.994614061101218	0.999367155059135	0.999979609178744	1	0.99999855984592	0.999999999792106	Passenger
TEX14	0	0	0	0	0	0	0	0	0	0.956346211361581	0.984062559362757	0.998303729132114	1	0.994614061101218	0.999367155059135	0.999979609178744	1	0.999998560518424	0.999999999792106	Passenger
GPATCH8	0	0	0	0	0	0	0	0	0	0.955351482397752	0.987175756955285	0.998304939637921	1	0.994614061101218	0.999367155059135	0.999979609178744	1	0.99999856257278	0.999999999792106	Passenger
CASKIN1	0	0	0	0	0	0	0	0	0	0.954892433477702	0.989024434692275	0.998307068558916	1	0.994614061101218	0.999367155059135	0.999979609178744	1	0.999998566182221	0.999999999792106	Passenger
DUOX2	0	0	0	0	0	0	0	0	0	0.955683931593011	0.986189039901512	0.998307567296989	1	0.994614061101218	0.999367155059135	0.999979609178744	1	0.999998567027141	0.999999999792106	Passenger
FAM83H	0	0	0	0	0	0	0	0	0	0.954668362128092	0.99002572210962	0.998307594599476	1	0.994614061101218	0.999367155059135	0.999979609178744	1	0.999998567073388	0.999999999792106	Passenger
ADGRB3	0	0	0	0	0	0	0	0	0	0.956550470180017	0.983740407575681	0.998309571915001	1	0.994614061101218	0.999367155059135	0.999979609178744	1	0.999998570420684	0.999999999792106	Passenger
NRXN1	0	0	0	0	0	0	0	0	0	0.95553886520197	0.98686386450049	0.998311709390958	1	0.994614061101218	0.999367155059135	0.999979609178744	1	0.999998574034702	0.999999999792106	Passenger
COL2A1	0	0	0	0	0	0	0	0	0	0.956064281435908	0.985238528283204	0.998312640935479	1	0.994614061101218	0.999367155059135	0.999979609178744	1	0.999998575608315	0.999999999792106	Passenger
ADAMTS12	0	0	0	0	0	0	0	0	0	0.955694551446521	0.986421506840506	0.998313300017512	1	0.994614061101218	0.999367155059135	0.999979609178744	1	0.999998576721145	0.999999999792106	Passenger
ATAD2B	0	0	0	0	0	0	0	0	0	0.956162137393385	0.985098297126042	0.99831612682483	1	0.994614061101218	0.999367155059135	0.999979609178744	1	0.999998581489144	0.999999999792106	Passenger
SYNJ2	0	0	0	0	0	0	0	0	0	0.955670391123247	0.986643489108801	0.998316306445227	1	0.994614061101218	0.999367155059135	0.999979609178744	1	0.999998581791841	0.999999999792106	Passenger
CARMIL2	0	0	0	0	0	0	0	0	0	0.955848306030664	0.986121263329066	0.998317520791905	1	0.994614061101218	0.999367155059135	0.999979609178744	1	0.999998583837413	0.999999999792106	Passenger
ATP10A	0	0	0	0	0	0	0	0	0	0.955480056945051	0.987483233453769	0.998320057959622	1	0.994614061101218	0.999367155059135	0.999979609178744	1	0.999998588106516	0.999999999792106	Passenger
CCDC141	0	0	0	0	0	0	0	0	0	0.95640991715806	0.984555293202236	0.998320222935361	1	0.994614061101218	0.999367155059135	0.999979609178744	1	0.999998588383885	0.999999999792106	Passenger
MRC2	0	0	0	0	0	0	0	0	0	0.956037792549488	0.985697987055785	0.998321284114747	1	0.994614061101218	0.999367155059135	0.999979609178744	1	0.999998590167365	0.999999999792106	Passenger
PTPRU	0	0	0	0	0	0	0	0	0	0.955649214271012	0.987012054484931	0.998322445443166	1	0.994614061101218	0.999367155059135	0.999979609178744	1	0.999998592117868	0.999999999792106	Passenger
SBNO2	0	0	0	0	0	0	0	0	0	0.955361159609011	0.988053774024052	0.998322674018061	1	0.994614061101218	0.999367155059135	0.999979609178744	1	0.99999859250161	0.999999999792106	Passenger
CPSF1	0	0	0	0	0	0	0	0	0	0.955626848923912	0.987127226774603	0.998323222091334	1	0.994614061101218	0.999367155059135	0.999979609178744	1	0.999998593421529	0.999999999792106	Passenger
ARHGEF40	0	0	0	0	0	0	0	0	0	0.956008057117854	0.985923241638852	0.998324242557363	1	0.994614061101218	0.999367155059135	0.999979609178744	1	0.999998595133539	0.999999999792106	Passenger
ABCC1	0	0	0	0	0	0	0	0	0	0.955819984718852	0.986526391919874	0.998324245525612	1	0.994614061101218	0.999367155059135	0.999979609178744	1	0.999998595138517	0.999999999792106	Passenger
SLIT1	0	0	0	0	0	0	0	0	0	0.955765323642001	0.986761215251114	0.998325367635902	1	0.994614061101218	0.999367155059135	0.999979609178744	1	0.999998597019845	0.999999999792106	Passenger
TTC37	0	0	0	0	0	0	0	0	0	0.956786274280098	0.983733761153921	0.99832545697231	1	0.994614061101218	0.999367155059135	0.999979609178744	1	0.999998597169572	0.999999999792106	Passenger
TOP2A	0	0	0	0	0	0	0	0	0	0.956330260444406	0.985026296541882	0.998325998423307	1	0.994614061101218	0.999367155059135	0.999979609178744	1	0.999998598076868	0.999999999792106	Passenger
ARAP3	0	0	0	0	0	0	0	0	0	0.955959272980021	0.986224527990561	0.998327449358614	1	0.994614061101218	0.999367155059135	0.999979609178744	1	0.999998600506717	0.999999999792106	Passenger
SLIT3	0	0	0	0	0	0	0	0	0	0.955854044232493	0.986582526942317	0.998327792964784	1	0.994614061101218	0.999367155059135	0.999979609178744	1	0.999998601081838	0.999999999792106	Passenger
ABCC9	0	0	0	0	0	0	0	0	0	0.956496101969212	0.984693307530044	0.998329448683634	1	0.994614061101218	0.999367155059135	0.999979609178744	1	0.999998603851487	0.999999999792106	Passenger
COL5A2	0	0	0	0	0	0	0	0	0	0.956518102296951	0.984633141131551	0.998329504779074	1	0.994614061101218	0.999367155059135	0.999979609178744	1	0.999998603945274	0.999999999792106	Passenger
CLASP1	0	0	0	0	0	0	0	0	0	0.956299941683835	0.985342012415211	0.998331254225317	1	0.994614061101218	0.999367155059135	0.999979609178744	1	0.999998606868627	0.999999999792106	Passenger
WDR7	0	0	0	0	0	0	0	0	0	0.956272134281979	0.985439926139179	0.998331587831762	1	0.994614061101218	0.999367155059135	0.999979609178744	1	0.99999860742574	0.999999999792106	Passenger
AGL	0	0	0	0	0	0	0	0	0	0.956596380181089	0.984522892084656	0.998332181117202	1	0.994614061101218	0.999367155059135	0.999979609178744	1	0.999998608416235	0.999999999792106	Passenger
TULP4	0	0	0	0	0	0	0	0	0	0.955648127345835	0.987553242871652	0.998333164420813	1	0.994614061101218	0.999367155059135	0.999979609178744	1	0.999998610057092	0.999999999792106	Passenger
IFT140	0	0	0	0	0	0	0	0	0	0.955868961753843	0.986957659474211	0.998336611858769	1	0.994614061101218	0.999367155059135	0.999979609178744	1	0.999998615802247	0.999999999792106	Passenger
CAMSAP2	0	0	0	0	0	0	0	0	0	0.956265759336771	0.985685333549355	0.998336707105065	1	0.994614061101218	0.999367155059135	0.999979609178744	1	0.999998615960806	0.999999999792106	Passenger
UGGT2	0	0	0	0	0	0	0	0	0	0.956603824447026	0.984689325534854	0.998336707532965	1	0.994614061101218	0.999367155059135	0.999979609178744	1	0.999998615961518	0.999999999792106	Passenger
ERICH3	0	0	0	0	0	0	0	0	0	0.955820141557279	0.987151050026009	0.998337151184194	1	0.994614061101218	0.999367155059135	0.999979609178744	1	0.999998616699956	0.999999999792106	Passenger
ADGRL1	0	0	0	0	0	0	0	0	0	0.955587381773267	0.987988254974704	0.998337271657657	1	0.994614061101218	0.999367155059135	0.999979609178744	1	0.999998616900444	0.999999999792106	Passenger
MYOM3	0	0	0	0	0	0	0	0	0	0.956295823808616	0.985668268465519	0.998338389064674	1	0.994614061101218	0.999367155059135	0.999979609178744	1	0.99999861875931	0.999999999792106	Passenger
ARAP1	0	0	0	0	0	0	0	0	0	0.955923578014151	0.986898778922286	0.998339189776513	1	0.994614061101218	0.999367155059135	0.999979609178744	1	0.999998620090567	0.999999999792106	Passenger
BAZ1B	0	0	0	0	0	0	0	0	0	0.956131946315635	0.986254813745449	0.998340029230089	1	0.994614061101218	0.999367155059135	0.999979609178744	1	0.999998621485546	0.999999999792106	Passenger
EPRS1	0	0	0	0	0	0	0	0	0	0.956719552147792	0.984525838320399	0.998340640919613	1	0.994614061101218	0.999367155059135	0.999979609178744	1	0.999998622501589	0.999999999792106	Passenger
TRPM2	0	0	0	0	0	0	0	0	0	0.955875930338257	0.987156067935127	0.998341122926351	1	0.994614061101218	0.999367155059135	0.999979609178744	1	0.999998623301959	0.999999999792106	Passenger
FAM135A	0	0	0	0	0	0	0	0	0	0.956278468640804	0.985936624165357	0.998343173038496	1	0.994614061101218	0.999367155059135	0.999979609178744	1	0.999998626703562	0.999999999792106	Passenger
AATK	0	0	0	0	0	0	0	0	0	0.955331734064757	0.989589921534992	0.998347540421656	1	0.994614061101218	0.999367155059135	0.999979609178744	1	0.999998633936008	0.999999999792106	Passenger
SNED1	0	0	0	0	0	0	0	0	0	0.956047657395746	0.986926647243913	0.998348343587477	1	0.994614061101218	0.999367155059135	0.999979609178744	1	0.999998635263982	0.999999999792106	Passenger
POLA1	0	0	0	0	0	0	0	0	0	0.956795342719337	0.984649973142706	0.998348791558786	1	0.994614061101218	0.999367155059135	0.999979609178744	1	0.999998636004388	0.999999999792106	Passenger
GAPVD1	0	0	0	0	0	0	0	0	0	0.956602808941356	0.985258915078617	0.99835006298298	1	0.994614061101218	0.999367155059135	0.999979609178744	1	0.9999986381047	0.999999999792106	Passenger
ERCC6	0	0	0	0	0	0	0	0	0	0.956388690121236	0.985932949844694	0.998350654787043	1	0.994614061101218	0.999367155059135	0.999979609178744	1	0.99999863908177	0.999999999792106	Passenger
COL17A1	0	0	0	0	0	0	0	0	0	0.956897928150706	0.984494690149466	0.998351989605958	1	0.994614061101218	0.999367155059135	0.999979609178744	1	0.999998641284273	0.999999999792106	Passenger
ZFYVE16	0	0	0	0	0	0	0	0	0	0.956250572666289	0.986492199534245	0.998353269067719	1	0.994614061101218	0.999367155059135	0.999979609178744	1	0.999998643393759	0.999999999792106	Passenger
SAMD9	0	0	0	0	0	0	0	0	0	0.956185251827106	0.986773055382717	0.99835466379159	1	0.994614061101218	0.999367155059135	0.999979609178744	1	0.999998645691413	0.999999999792106	Passenger
RGS12	0	0	0	0	0	0	0	0	0	0.955762431303709	0.988366321243137	0.998356475055154	1	0.994614061101218	0.999367155059135	0.999979609178744	1	0.999998648672361	0.999999999792106	Passenger
FGD5	0	0	0	0	0	0	0	0	0	0.955872693083311	0.988007308535764	0.998357478570724	1	0.994614061101218	0.999367155059135	0.999979609178744	1	0.999998650322517	0.999999999792106	Passenger
KIF7	0	0	0	0	0	0	0	0	0	0.956167711930274	0.987140999161737	0.998360983277229	1	0.994614061101218	0.999367155059135	0.999979609178744	1	0.999998656077653	0.999999999792106	Passenger
MAGI2	0	0	0	0	0	0	0	0	0	0.956205802879651	0.987052257834172	0.998361809710671	1	0.994614061101218	0.999367155059135	0.999979609178744	1	0.999998657432961	0.999999999792106	Passenger
PTPRG	0	0	0	0	0	0	0	0	0	0.956538950726251	0.986039418639732	0.998363274410266	1	0.994614061101218	0.999367155059135	0.999979609178744	1	0.999998659833311	0.999999999792106	Passenger
NEO1	0	0	0	0	0	0	0	0	0	0.956681303786785	0.985738012898271	0.9983663085749	1	0.994614061101218	0.999367155059135	0.999979609178744	1	0.999998664798863	0.999999999792106	Passenger
SAMD9L	0	0	0	0	0	0	0	0	0	0.956196629974853	0.987309695730699	0.998366354587762	1	0.994614061101218	0.999367155059135	0.999979609178744	1	0.999998664874095	0.999999999792106	Passenger
FANCA	0	0	0	0	0	0	0	0	0	0.957074741263196	0.984614222139667	0.998366835689271	1	0.994614061101218	0.999367155059135	0.999979609178744	1	0.999998665660571	0.999999999792106	Passenger
GRIN2B	0	0	0	0	0	0	0	0	0	0.95577609110477	0.989107893080103	0.998370524441759	1	0.994614061101218	0.999367155059135	0.999979609178744	1	0.99999867168302	0.999999999792106	Passenger
CDK12	0	0	0	0	0	0	0	0	0	0.956379572512801	0.986926735288324	0.998371182751146	1	0.994614061101218	0.999367155059135	0.999979609178744	1	0.999998672756377	0.999999999792106	Passenger
EFCAB5	0	0	0	0	0	0	0	0	0	0.957034195813654	0.984937027641308	0.998371808703338	1	0.994614061101218	0.999367155059135	0.999979609178744	1	0.999998673776573	0.999999999792106	Passenger
NCAPD3	0	0	0	0	0	0	0	0	0	0.956961929170887	0.985150928439526	0.998371943916673	1	0.994614061101218	0.999367155059135	0.999979609178744	1	0.999998673996897	0.999999999792106	Passenger
GEMIN5	0	0	0	0	0	0	0	0	0	0.956993929149268	0.985095032189634	0.998372802710442	1	0.994614061101218	0.999367155059135	0.999979609178744	1	0.999998675395831	0.999999999792106	Passenger
ARHGEF18	0	0	0	0	0	0	0	0	0	0.956575533161962	0.986492221516796	0.998375526236744	1	0.994614061101218	0.999367155059135	0.999979609178744	1	0.999998679827441	0.999999999792106	Passenger
ARHGAP35	0	0	0	0	0	0	0	0	0	0.956205301911048	0.987760790680671	0.998375770742789	1	0.994614061101218	0.999367155059135	0.999979609178744	1	0.999998680224927	0.999999999792106	Passenger
DROSHA	0	0	0	0	0	0	0	0	0	0.956962531011188	0.985319849349167	0.998375896785699	1	0.994614061101218	0.999367155059135	0.999979609178744	1	0.999998680429808	0.999999999792106	Passenger
PXDNL	0	0	0	0	0	0	0	0	0	0.956650796631627	0.986280094156926	0.998376127602543	1	0.994614061101218	0.999367155059135	0.999979609178744	1	0.999998680804957	0.999999999792106	Passenger
PNPLA6	0	0	0	0	0	0	0	0	0	0.956282181426309	0.987557409885004	0.998377120085867	1	0.994614061101218	0.999367155059135	0.999979609178744	1	0.99999868241744	0.999999999792106	Passenger
CEP164	0	0	0	0	0	0	0	0	0	0.956928716749846	0.985511108206215	0.998377984682125	1	0.994614061101218	0.999367155059135	0.999979609178744	1	0.999998683821341	0.999999999792106	Passenger
RIMS2	0	0	0	0	0	0	0	0	0	0.957254210422073	0.98466822641173	0.998380216081406	1	0.994614061101218	0.999367155059135	0.999979609178744	1	0.99999868744115	0.999999999792106	Passenger
RAD54L2	0	0	0	0	0	0	0	0	0	0.9565813409555	0.986807177812907	0.99838251785409	1	0.994614061101218	0.999367155059135	0.999979609178744	1	0.999998691169894	0.999999999792106	Passenger
NUP160	0	0	0	0	0	0	0	0	0	0.957463382195069	0.984228711455801	0.998383508614181	1	0.994614061101218	0.999367155059135	0.999979609178744	1	0.999998692773236	0.999999999792106	Passenger
PLB1	0	0	0	0	0	0	0	0	0	0.957456625581494	0.984301439242157	0.998384852126876	1	0.994614061101218	0.999367155059135	0.999979609178744	1	0.999998694945866	0.999999999792106	Passenger
COL3A1	0	0	0	0	0	0	0	0	0	0.957230364350557	0.984939872197697	0.998385089209414	1	0.994614061101218	0.999367155059135	0.999979609178744	1	0.999998695329071	0.999999999792106	Passenger
ARHGAP5	0	0	0	0	0	0	0	0	0	0.956567454143038	0.98703863268575	0.998386317843578	1	0.994614061101218	0.999367155059135	0.999979609178744	1	0.999998697314053	0.999999999792106	Passenger
PLCH2	0	0	0	0	0	0	0	0	0	0.956177039787082	0.988600684781202	0.998389395370391	1	0.994614061101218	0.999367155059135	0.999979609178744	1	0.999998702279472	0.999999999792106	Passenger
TUT7	0	0	0	0	0	0	0	0	0	0.957102838509021	0.985515398028413	0.998389842524537	1	0.994614061101218	0.999367155059135	0.999979609178744	1	0.99999870300014	0.999999999792106	Passenger
CNTNAP1	0	0	0	0	0	0	0	0	0	0.956753259648845	0.986618737746926	0.998390296595045	1	0.994614061101218	0.999367155059135	0.999979609178744	1	0.999998703731751	0.999999999792106	Passenger
MRC1	0	0	0	0	0	0	0	0	0	0.957542365386876	0.984294272615723	0.998390401161123	1	0.994614061101218	0.999367155059135	0.999979609178744	1	0.999998703900202	0.999999999792106	Passenger
BCL9L	0	0	0	0	0	0	0	0	0	0.956117252962054	0.988901172018263	0.998390577118325	1	0.994614061101218	0.999367155059135	0.999979609178744	1	0.999998704183635	0.999999999792106	Passenger
VPS8	0	0	0	0	0	0	0	0	0	0.957838638594075	0.983549334688653	0.998391307948154	1	0.994614061101218	0.999367155059135	0.999979609178744	1	0.999998705360529	0.999999999792106	Passenger
ADGRL3	0	0	0	0	0	0	0	0	0	0.956706857360461	0.986893575713598	0.998392851010522	1	0.994614061101218	0.999367155059135	0.999979609178744	1	0.999998707843648	0.999999999792106	Passenger
RALGAPB	0	0	0	0	0	0	0	0	0	0.957215743519228	0.985458573296369	0.998396149117925	1	0.994614061101218	0.999367155059135	0.999979609178744	1	0.999998713143014	0.999999999792106	Passenger
SMG6	0	0	0	0	0	0	0	0	0	0.956647891298016	0.987264957606892	0.998396363585684	1	0.994614061101218	0.999367155059135	0.999979609178744	1	0.999998713487242	0.999999999792106	Passenger
ABCC2	0	0	0	0	0	0	0	0	0	0.957195006385947	0.985541264873283	0.998396635527999	1	0.994614061101218	0.999367155059135	0.999979609178744	1	0.999998713923651	0.999999999792106	Passenger
CD163L1	0	0	0	0	0	0	0	0	0	0.957080176974721	0.985928660724787	0.998397570288205	1	0.994614061101218	0.999367155059135	0.999979609178744	1	0.999998715423178	0.999999999792106	Passenger
PARD3	0	0	0	0	0	0	0	0	0	0.957165661943116	0.985739428953998	0.998399124773253	1	0.994614061101218	0.999367155059135	0.999979609178744	1	0.999998717914919	0.999999999792106	Passenger
PTCH1	0	0	0	0	0	0	0	0	0	0.956578430066847	0.987734520426535	0.998400834696718	1	0.994614061101218	0.999367155059135	0.999979609178744	1	0.999998720653022	0.999999999792106	Passenger
TRAPPC8	0	0	0	0	0	0	0	0	0	0.95762661251631	0.984500126116567	0.998401054211172	1	0.994614061101218	0.999367155059135	0.999979609178744	1	0.999998721004319	0.999999999792106	Passenger
PDS5B	0	0	0	0	0	0	0	0	0	0.957473501484682	0.984996294153881	0.998402712599588	1	0.994614061101218	0.999367155059135	0.999979609178744	1	0.999998723656737	0.999999999792106	Passenger
CCDC18	0	0	0	0	0	0	0	0	0	0.957933243109586	0.983820542697741	0.998404509103881	1	0.994614061101218	0.999367155059135	0.999979609178744	1	0.999998726526948	0.999999999792106	Passenger
CLIP1	0	0	0	0	0	0	0	0	0	0.957408091309722	0.98535477855929	0.998406674834419	1	0.994614061101218	0.999367155059135	0.999979609178744	1	0.999998729982762	0.999999999792106	Passenger
LRRC9	0	0	0	0	0	0	0	0	0	0.957503750733754	0.985102902816697	0.998407233340333	1	0.994614061101218	0.999367155059135	0.999979609178744	1	0.999998730873197	0.999999999792106	Passenger
NEXMIF	0	0	0	0	0	0	0	0	0	0.956621189936265	0.987969594279728	0.998408230061724	1	0.994614061101218	0.999367155059135	0.999979609178744	1	0.99999873246151	0.999999999792106	Passenger
INSR	0	0	0	0	0	0	0	0	0	0.956859849340954	0.987196087295139	0.99840938784333	1	0.994614061101218	0.999367155059135	0.999979609178744	1	0.999998734305229	0.999999999792106	Passenger
NPHP4	0	0	0	0	0	0	0	0	0	0.956861058387249	0.987270019154748	0.998410950347184	1	0.994614061101218	0.999367155059135	0.999979609178744	1	0.999998736791323	0.999999999792106	Passenger
PTPRT	0	0	0	0	0	0	0	0	0	0.957165858720785	0.986287897858796	0.998411170955657	1	0.994614061101218	0.999367155059135	0.999979609178744	1	0.999998737142135	0.999999999792106	Passenger
USP31	0	0	0	0	0	0	0	0	0	0.956761670565664	0.987679494541954	0.998412250150512	1	0.994614061101218	0.999367155059135	0.999979609178744	1	0.999998738857571	0.999999999792106	Passenger
SALL3	0	0	0	0	0	0	0	0	0	0.955846100402002	0.991556344805651	0.998412512773391	1	0.994614061101218	0.999367155059135	0.999979609178744	1	0.999998739274848	0.999999999792106	Passenger
RUSC2	0	0	0	0	0	0	0	0	0	0.956688155773244	0.987959079712095	0.998412592771214	1	0.994614061101218	0.999367155059135	0.999979609178744	1	0.999998739401941	0.999999999792106	Passenger
FANCD2	0	0	0	0	0	0	0	0	0	0.957809026167881	0.984489570351929	0.998412916164867	1	0.994614061101218	0.999367155059135	0.999979609178744	1	0.999998739915654	0.999999999792106	Passenger
NINL	0	0	0	0	0	0	0	0	0	0.957314213629588	0.985952007317127	0.998413825624737	1	0.994614061101218	0.999367155059135	0.999979609178744	1	0.999998741359775	0.999999999792106	Passenger
NCOA2	0	0	0	0	0	0	0	0	0	0.957398953342493	0.985744704369578	0.998414901783562	1	0.994614061101218	0.999367155059135	0.999979609178744	1	0.999998743067526	0.999999999792106	Passenger
TNIK	0	0	0	0	0	0	0	0	0	0.957773496389193	0.984766627334358	0.998417240734035	1	0.994614061101218	0.999367155059135	0.999979609178744	1	0.999998746775194	0.999999999792106	Passenger
GRIN2A	0	0	0	0	0	0	0	0	0	0.956574012844475	0.988639684253338	0.998417304924711	1	0.994614061101218	0.999367155059135	0.999979609178744	1	0.999998746876871	0.999999999792106	Passenger
CEP162	0	0	0	0	0	0	0	0	0	0.957878791616565	0.984482765485828	0.99841737160809	1	0.994614061101218	0.999367155059135	0.999979609178744	1	0.999998746982492	0.999999999792106	Passenger
PTPRK	0	0	0	0	0	0	0	0	0	0.95761291867797	0.985315521150504	0.998419446568337	1	0.994614061101218	0.999367155059135	0.999979609178744	1	0.999998750266828	0.999999999792106	Passenger
HEG1	0	0	0	0	0	0	0	0	0	0.957219783629202	0.986565294468772	0.998420704314707	1	0.994614061101218	0.999367155059135	0.999979609178744	1	0.999998752255544	0.999999999792106	Passenger
PTPRM	0	0	0	0	0	0	0	0	0	0.957499538446046	0.985749076800689	0.998421724623703	1	0.994614061101218	0.999367155059135	0.999979609178744	1	0.999998753867666	0.999999999792106	Passenger
USP42	0	0	0	0	0	0	0	0	0	0.956730586447507	0.988342510112501	0.998422605613366	1	0.994614061101218	0.999367155059135	0.999979609178744	1	0.99999875525882	0.999999999792106	Passenger
CPD	0	0	0	0	0	0	0	0	0	0.956987051003595	0.987436488749525	0.998422780840418	1	0.994614061101218	0.999367155059135	0.999979609178744	1	0.999998755535425	0.999999999792106	Passenger
CCDC144A	0	0	0	0	0	0	0	0	0	0.957588557623943	0.98556356144711	0.998423488973512	1	0.994614061101218	0.999367155059135	0.999979609178744	1	0.999998756652936	0.999999999792106	Passenger
PIK3C2G	0	0	0	0	0	0	0	0	0	0.957852547895782	0.984812713816232	0.998423580383451	1	0.994614061101218	0.999367155059135	0.999979609178744	1	0.999998756797155	0.999999999792106	Passenger
NOS1	0	0	0	0	0	0	0	0	0	0.957166811236545	0.986924896840924	0.998424617958959	1	0.994614061101218	0.999367155059135	0.999979609178744	1	0.999998758433561	0.999999999792106	Passenger
DCC	0	0	0	0	0	0	0	0	0	0.957675534618543	0.985414921048048	0.998425895745843	1	0.994614061101218	0.999367155059135	0.999979609178744	1	0.999998760447333	0.999999999792106	Passenger
ARHGEF10	0	0	0	0	0	0	0	0	0	0.957558090286031	0.985770197597307	0.998426103851273	1	0.994614061101218	0.999367155059135	0.999979609178744	1	0.999998760775149	0.999999999792106	Passenger
RPRD2	0	0	0	0	0	0	0	0	0	0.956914595203481	0.987940970940807	0.998427621586658	1	0.994614061101218	0.999367155059135	0.999979609178744	1	0.999998763164635	0.999999999792106	Passenger
ERBIN	0	0	0	0	0	0	0	0	0	0.95790896498343	0.984891921560402	0.998429196192266	1	0.994614061101218	0.999367155059135	0.999979609178744	1	0.999998765641218	0.999999999792106	Passenger
RPTOR	0	0	0	0	0	0	0	0	0	0.957357086994489	0.98654587815626	0.998429509779666	1	0.994614061101218	0.999367155059135	0.999979609178744	1	0.99999876613414	0.999999999792106	Passenger
ABCC6	0	0	0	0	0	0	0	0	0	0.957332387379349	0.986730127431682	0.9984317161377	1	0.994614061101218	0.999367155059135	0.999979609178744	1	0.99999876959949	0.999999999792106	Passenger
KIF15	0	0	0	0	0	0	0	0	0	0.958250343885345	0.984112874402445	0.998432741723892	1	0.994614061101218	0.999367155059135	0.999979609178744	1	0.999998771208636	0.999999999792106	Passenger
CLSPN	0	0	0	0	0	0	0	0	0	0.957960839497484	0.984989148538837	0.998434921693451	1	0.994614061101218	0.999367155059135	0.999979609178744	1	0.999998774625511	0.999999999792106	Passenger
NUP153	0	0	0	0	0	0	0	0	0	0.957577518403	0.986116461359575	0.998435034332958	1	0.994614061101218	0.999367155059135	0.999979609178744	1	0.999998774801933	0.999999999792106	Passenger
UTY	0	0	0	0	0	0	0	0	0	0.958040400655397	0.984779143998748	0.99843519230271	1	0.994614061101218	0.999367155059135	0.999979609178744	1	0.999998775049331	0.999999999792106	Passenger
ADGRL2	0	0	0	0	0	0	0	0	0	0.957504584356201	0.986390392454166	0.998436075395322	1	0.994614061101218	0.999367155059135	0.999979609178744	1	0.999998776431893	0.999999999792106	Passenger
ATP7A	0	0	0	0	0	0	0	0	0	0.957389076212745	0.986758817664306	0.998436110859454	1	0.994614061101218	0.999367155059135	0.999979609178744	1	0.999998776487399	0.999999999792106	Passenger
RP1	0	0	0	0	0	0	0	0	0	0.957744705314564	0.985667609320828	0.998436223307851	1	0.994614061101218	0.999367155059135	0.999979609178744	1	0.999998776663387	0.999999999792106	Passenger
CC2D2B	0	0	0	0	0	0	0	0	0	0.958233343455132	0.984315424438015	0.998436642264013	1	0.994614061101218	0.999367155059135	0.999979609178744	1	0.999998777318966	0.999999999792106	Passenger
RIMBP2	0	0	0	0	0	0	0	0	0	0.956908948642534	0.988494736131267	0.998437473418885	1	0.994614061101218	0.999367155059135	0.999979609178744	1	0.999998778619029	0.999999999792106	Passenger
IGF1R	0	0	0	0	0	0	0	0	0	0.957141742377732	0.987683804958931	0.998438043348987	1	0.994614061101218	0.999367155059135	0.999979609178744	1	0.999998779510094	0.999999999792106	Passenger
PLEKHG1	0	0	0	0	0	0	0	0	0	0.957295627910283	0.987198931409444	0.998438836479671	1	0.994614061101218	0.999367155059135	0.999979609178744	1	0.999998780749583	0.999999999792106	Passenger
FYCO1	0	0	0	0	0	0	0	0	0	0.957513072204777	0.986529652109093	0.998439599894531	1	0.994614061101218	0.999367155059135	0.999979609178744	1	0.999998781942038	0.999999999792106	Passenger
DISP3	0	0	0	0	0	0	0	0	0	0.957099516247067	0.987938241025037	0.998440062867344	1	0.994614061101218	0.999367155059135	0.999979609178744	1	0.999998782664918	0.999999999792106	Passenger
BLM	0	0	0	0	0	0	0	0	0	0.957533509993255	0.986506765827488	0.998440479997711	1	0.994614061101218	0.999367155059135	0.999979609178744	1	0.999998783316036	0.999999999792106	Passenger
MUC2	0	0	0	0	0	0	0	0	0	0.957230146848946	0.987563069348506	0.998441646938943	1	0.994614061101218	0.999367155059135	0.999979609178744	1	0.999998785136643	0.999999999792106	Passenger
URB2	0	0	0	0	0	0	0	0	0	0.957267956173242	0.987441015909711	0.998441794074552	1	0.994614061101218	0.999367155059135	0.999979609178744	1	0.9999987853661	0.999999999792106	Passenger
NPAT	0	0	0	0	0	0	0	0	0	0.957767678349299	0.985872723554984	0.998442326750155	1	0.994614061101218	0.999367155059135	0.999979609178744	1	0.999998786196623	0.999999999792106	Passenger
PTPRZ1	0	0	0	0	0	0	0	0	0	0.957770275520259	0.985872217363183	0.998442487872472	1	0.994614061101218	0.999367155059135	0.999979609178744	1	0.999998786447782	0.999999999792106	Passenger
SBNO1	0	0	0	0	0	0	0	0	0	0.958096451457376	0.984959257887186	0.998443160362413	1	0.994614061101218	0.999367155059135	0.999979609178744	1	0.999998787495783	0.999999999792106	Passenger
HFM1	0	0	0	0	0	0	0	0	0	0.958250053162764	0.984544646211204	0.998443337417528	1	0.994614061101218	0.999367155059135	0.999979609178744	1	0.999998787771629	0.999999999792106	Passenger
ARHGAP31	0	0	0	0	0	0	0	0	0	0.957419531311051	0.987031280140006	0.998443750232948	1	0.994614061101218	0.999367155059135	0.999979609178744	1	0.999998788414658	0.999999999792106	Passenger
KIAA0232	0	0	0	0	0	0	0	0	0	0.957483888886884	0.986982502172284	0.998447058858717	1	0.994614061101218	0.999367155059135	0.999979609178744	1	0.999998793562235	0.999999999792106	Passenger
WASHC2C	0	0	0	0	0	0	0	0	0	0.957643186510825	0.986473540561514	0.998447084932999	1	0.994614061101218	0.999367155059135	0.999979609178744	1	0.999998793602758	0.999999999792106	Passenger
RRBP1	0	0	0	0	0	0	0	0	0	0.957862901341164	0.985816425623596	0.998447388399834	1	0.994614061101218	0.999367155059135	0.999979609178744	1	0.999998794074336	0.999999999792106	Passenger
KIF27	0	0	0	0	0	0	0	0	0	0.958087574005159	0.985252846563753	0.998449435336465	1	0.994614061101218	0.999367155059135	0.999979609178744	1	0.999998797252806	0.999999999792106	Passenger
KDM2B	0	0	0	0	0	0	0	0	0	0.95732221478385	0.987650793427835	0.998449533209706	1	0.994614061101218	0.999367155059135	0.999979609178744	1	0.999998797404677	0.999999999792106	Passenger
C1orf167	0	0	0	0	0	0	0	0	0	0.958049754537227	0.985421351345835	0.998450819540384	1	0.994614061101218	0.999367155059135	0.999979609178744	1	0.99999879939981	0.999999999792106	Passenger
PRAG1	0	0	0	0	0	0	0	0	0	0.956809922704996	0.989736924884391	0.998451967354644	1	0.994614061101218	0.999367155059135	0.999979609178744	1	0.9999988011787	0.999999999792106	Passenger
TONSL	0	0	0	0	0	0	0	0	0	0.957548524126155	0.9870121115269	0.998451977582203	1	0.994614061101218	0.999367155059135	0.999979609178744	1	0.999998801194545	0.999999999792106	Passenger
UHRF1BP1	0	0	0	0	0	0	0	0	0	0.957828720894284	0.986240399416776	0.998454416647382	1	0.994614061101218	0.999367155059135	0.999979609178744	1	0.999998804970219	0.999999999792106	Passenger
SSH2	0	0	0	0	0	0	0	0	0	0.957601646442453	0.98697214942352	0.99845470348447	1	0.994614061101218	0.999367155059135	0.999979609178744	1	0.999998805413851	0.999999999792106	Passenger
PITPNM2	0	0	0	0	0	0	0	0	0	0.957155569777968	0.988538402209009	0.998454911627581	1	0.994614061101218	0.999367155059135	0.999979609178744	1	0.999998805735721	0.999999999792106	Passenger
PZP	0	0	0	0	0	0	0	0	0	0.958173924533234	0.985308469509193	0.998456400450473	1	0.994614061101218	0.999367155059135	0.999979609178744	1	0.999998808036753	0.999999999792106	Passenger
CFTR	0	0	0	0	0	0	0	0	0	0.957974952904795	0.985894173851296	0.998456522501747	1	0.994614061101218	0.999367155059135	0.999979609178744	1	0.999998808225289	0.999999999792106	Passenger
ANKRD36B	0	0	0	0	0	0	0	0	0	0.958546719347891	0.98434599371383	0.998457881534737	1	0.994614061101218	0.999367155059135	0.999979609178744	1	0.999998810323622	0.999999999792106	Passenger
MINK1	0	0	0	0	0	0	0	0	0	0.957766653544171	0.986628472373713	0.998458558973613	1	0.994614061101218	0.999367155059135	0.999979609178744	1	0.999998811368889	0.999999999792106	Passenger
TTBK1	0	0	0	0	0	0	0	0	0	0.957201106454258	0.988762018332993	0.998461956839512	1	0.994614061101218	0.999367155059135	0.999979609178744	1	0.999998816604758	0.999999999792106	Passenger
TNS2	0	0	0	0	0	0	0	0	0	0.957681730237914	0.987080489853488	0.998462238618768	1	0.994614061101218	0.999367155059135	0.999979609178744	1	0.999998817038441	0.999999999792106	Passenger
NCOA1	0	0	0	0	0	0	0	0	0	0.958117879087776	0.985737820679004	0.998462465325872	1	0.994614061101218	0.999367155059135	0.999979609178744	1	0.999998817387305	0.999999999792106	Passenger
NSD2	0	0	0	0	0	0	0	0	0	0.957705931141698	0.987048377449412	0.998463195810033	1	0.994614061101218	0.999367155059135	0.999979609178744	1	0.999998818511047	0.999999999792106	Passenger
ROCK1	0	0	0	0	0	0	0	0	0	0.958638643478717	0.984386969505462	0.998464866999265	1	0.994614061101218	0.999367155059135	0.999979609178744	1	0.999998821079914	0.999999999792106	Passenger
RTL1	0	0	0	0	0	0	0	0	0	0.957153242356133	0.989129075607198	0.9984651006903	1	0.994614061101218	0.999367155059135	0.999979609178744	1	0.999998821438909	0.999999999792106	Passenger
CAMSAP3	0	0	0	0	0	0	0	0	0	0.957241328734251	0.988821872195774	0.998465712956715	1	0.994614061101218	0.999367155059135	0.999979609178744	1	0.999998822379211	0.999999999792106	Passenger
A2ML1	0	0	0	0	0	0	0	0	0	0.958356136483941	0.985219380215387	0.998466289679888	1	0.994614061101218	0.999367155059135	0.999979609178744	1	0.999998823264583	0.999999999792106	Passenger
NCAPD2	0	0	0	0	0	0	0	0	0	0.958174430891567	0.985801069042471	0.998467596314316	1	0.994614061101218	0.999367155059135	0.999979609178744	1	0.999998825269265	0.999999999792106	Passenger
MAP3K15	0	0	0	0	0	0	0	0	0	0.958000229858356	0.986376496575443	0.998468681381285	1	0.994614061101218	0.999367155059135	0.999979609178744	1	0.999998826932711	0.999999999792106	Passenger
LRPPRC	0	0	0	0	0	0	0	0	0	0.958483709457838	0.984981382373059	0.998469061358209	1	0.994614061101218	0.999367155059135	0.999979609178744	1	0.999998827514951	0.999999999792106	Passenger
NLRP1	0	0	0	0	0	0	0	0	0	0.9578212788276	0.98703283765709	0.998470535186444	1	0.994614061101218	0.999367155059135	0.999979609178744	1	0.999998829771932	0.999999999792106	Passenger
EDC4	0	0	0	0	0	0	0	0	0	0.957902703861607	0.986823956174705	0.998471643376042	1	0.994614061101218	0.999367155059135	0.999979609178744	1	0.999998831467552	0.999999999792106	Passenger
TDRD9	0	0	0	0	0	0	0	0	0	0.958290822360042	0.98567063794808	0.998472316201572	1	0.994614061101218	0.999367155059135	0.999979609178744	1	0.999998832496429	0.999999999792106	Passenger
CARMIL1	0	0	0	0	0	0	0	0	0	0.958319244302199	0.985596075310072	0.998472497769796	1	0.994614061101218	0.999367155059135	0.999979609178744	1	0.999998832774003	0.999999999792106	Passenger
POGZ	0	0	0	0	0	0	0	0	0	0.957886158387455	0.986924513477291	0.998472619196792	1	0.994614061101218	0.999367155059135	0.999979609178744	1	0.999998832959618	0.999999999792106	Passenger
PLCG1	0	0	0	0	0	0	0	0	0	0.958027905698032	0.986481200249446	0.998472736257898	1	0.994614061101218	0.999367155059135	0.999979609178744	1	0.999998833138545	0.999999999792106	Passenger
USP47	0	0	0	0	0	0	0	0	0	0.958267256008437	0.985790855136951	0.998473462338147	1	0.994614061101218	0.999367155059135	0.999979609178744	1	0.999998834248044	0.999999999792106	Passenger
CD109	0	0	0	0	0	0	0	0	0	0.958319686327697	0.985672789006658	0.99847425552313	1	0.994614061101218	0.999367155059135	0.999979609178744	1	0.999998835459481	0.999999999792106	Passenger
DHX57	0	0	0	0	0	0	0	0	0	0.958131702904025	0.986239498276761	0.998474401658711	1	0.994614061101218	0.999367155059135	0.999979609178744	1	0.999998835682606	0.999999999792106	Passenger
MAP4K4	0	0	0	0	0	0	0	0	0	0.958347301349533	0.985660271929084	0.998475781993305	1	0.994614061101218	0.999367155059135	0.999979609178744	1	0.999998837789096	0.999999999792106	Passenger
MAP3K5	0	0	0	0	0	0	0	0	0	0.958023406405347	0.986669255227276	0.998476399833552	1	0.994614061101218	0.999367155059135	0.999979609178744	1	0.999998838731347	0.999999999792106	Passenger
ANKRD50	0	0	0	0	0	0	0	0	0	0.958027406593615	0.986665657830831	0.998476588426589	1	0.994614061101218	0.999367155059135	0.999979609178744	1	0.999998839018889	0.999999999792106	Passenger
ZNF335	0	0	0	0	0	0	0	0	0	0.957715657818834	0.987712793615273	0.99847699460773	1	0.994614061101218	0.999367155059135	0.999979609178744	1	0.999998839638059	0.999999999792106	Passenger
BCL9	0	0	0	0	0	0	0	0	0	0.957466486647095	0.988630026873566	0.99847740889723	1	0.994614061101218	0.999367155059135	0.999979609178744	1	0.999998840269419	0.999999999792106	Passenger
ADCY9	0	0	0	0	0	0	0	0	0	0.957308481744511	0.989241964282564	0.998477448944366	1	0.994614061101218	0.999367155059135	0.999979609178744	1	0.99999884033044	0.999999999792106	Passenger
PLEKHG2	0	0	0	0	0	0	0	0	0	0.957768117051224	0.987560384605316	0.998477522194461	1	0.994614061101218	0.999367155059135	0.999979609178744	1	0.999998840442049	0.999999999792106	Passenger
UACA	0	0	0	0	0	0	0	0	0	0.958252511576656	0.986031431004491	0.998477812433371	1	0.994614061101218	0.999367155059135	0.999979609178744	1	0.999998840884226	0.999999999792106	Passenger
POLR3A	0	0	0	0	0	0	0	0	0	0.957908952309648	0.987253630551585	0.998480792795937	1	0.994614061101218	0.999367155059135	0.999979609178744	1	0.999998845419905	0.999999999792106	Passenger
ZMYM3	0	0	0	0	0	0	0	0	0	0.958051913466839	0.98685565315447	0.998482150143876	1	0.994614061101218	0.999367155059135	0.999979609178744	1	0.999998847482643	0.999999999792106	Passenger
ATP10D	0	0	0	0	0	0	0	0	0	0.958231496393141	0.986346948956672	0.998483269356729	1	0.994614061101218	0.999367155059135	0.999979609178744	1	0.999998849182104	0.999999999792106	Passenger
BCR	0	0	0	0	0	0	0	0	0	0.957669398057803	0.988316758219461	0.998485274140297	1	0.994614061101218	0.999367155059135	0.999979609178744	1	0.999998852223116	0.999999999792106	Passenger
NID2	0	0	0	0	0	0	0	0	0	0.957933883929397	0.987438508365735	0.998486111067599	1	0.994614061101218	0.999367155059135	0.999979609178744	1	0.999998853491442	0.999999999792106	Passenger
ADCY5	0	0	0	0	0	0	0	0	0	0.957329321487509	0.989682955214035	0.998486135847932	1	0.994614061101218	0.999367155059135	0.999979609178744	1	0.999998853528985	0.999999999792106	Passenger
RTL9	0	0	0	0	0	0	0	0	0	0.957287318775065	0.989946337304814	0.998487525994716	1	0.994614061101218	0.999367155059135	0.999979609178744	1	0.999998855634105	0.999999999792106	Passenger
ZFYVE9	0	0	0	0	0	0	0	0	0	0.958155720587612	0.986863083151418	0.998489137104292	1	0.994614061101218	0.999367155059135	0.999979609178744	1	0.999998858071411	0.999999999792106	Passenger
ZNF518A	0	0	0	0	0	0	0	0	0	0.957902805594389	0.98775660949824	0.998490244813247	1	0.994614061101218	0.999367155059135	0.999979609178744	1	0.999998859745659	0.999999999792106	Passenger
RAD50	0	0	0	0	0	0	0	0	0	0.958741581381424	0.98521006201493	0.998491177355052	1	0.994614061101218	0.999367155059135	0.999979609178744	1	0.999998861154197	0.999999999792106	Passenger
SYNGAP1	0	0	0	0	0	0	0	0	0	0.957923522868391	0.987767439109656	0.99849182280369	1	0.994614061101218	0.999367155059135	0.999979609178744	1	0.999998862128591	0.999999999792106	Passenger
NAIP	0	0	0	0	0	0	0	0	0	0.958324180426515	0.986585504070911	0.998494410192131	1	0.994614061101218	0.999367155059135	0.999979609178744	1	0.999998866030425	0.999999999792106	Passenger
ANKAR	0	0	0	0	0	0	0	0	0	0.958702262326944	0.985587440213479	0.99849727150598	1	0.994614061101218	0.999367155059135	0.999979609178744	1	0.999998870337536	0.999999999792106	Passenger
ATP7B	0	0	0	0	0	0	0	0	0	0.957923096117575	0.988063157954464	0.998497400509073	1	0.994614061101218	0.999367155059135	0.999979609178744	1	0.99999887053153	0.999999999792106	Passenger
C10orf71	0	0	0	0	0	0	0	0	0	0.957632239662855	0.989183559912577	0.998498097736772	1	0.994614061101218	0.999367155059135	0.999979609178744	1	0.999998871579729	0.999999999792106	Passenger
SOS2	0	0	0	0	0	0	0	0	0	0.958496364008498	0.98624319818225	0.998498366906357	1	0.994614061101218	0.999367155059135	0.999979609178744	1	0.999998871984263	0.999999999792106	Passenger
MSH6	0	0	0	0	0	0	0	0	0	0.95803032834581	0.987747723072883	0.998498496797478	1	0.994614061101218	0.999367155059135	0.999979609178744	1	0.99999887217945	0.999999999792106	Passenger
MED23	0	0	0	0	0	0	0	0	0	0.958671898135932	0.985733560617632	0.998498587527078	1	0.994614061101218	0.999367155059135	0.999979609178744	1	0.999998872315779	0.999999999792106	Passenger
ADGRA2	0	0	0	0	0	0	0	0	0	0.957668698101733	0.989112059452102	0.998499306799633	1	0.994614061101218	0.999367155059135	0.999979609178744	1	0.999998873396256	0.999999999792106	Passenger
KTN1	0	0	0	0	0	0	0	0	0	0.959530445150733	0.983481021429799	0.998499362108069	1	0.994614061101218	0.999367155059135	0.999979609178744	1	0.999998873479318	0.999999999792106	Passenger
OPLAH	0	0	0	0	0	0	0	0	0	0.957856206569732	0.98846074422518	0.998500295185034	1	0.994614061101218	0.999367155059135	0.999979609178744	1	0.999998874880144	0.999999999792106	Passenger
CRB2	0	0	0	0	0	0	0	0	0	0.957576119678376	0.989586010474251	0.998501060305903	1	0.994614061101218	0.999367155059135	0.999979609178744	1	0.999998876028168	0.999999999792106	Passenger
JAG2	0	0	0	0	0	0	0	0	0	0.957954139241537	0.988164390183521	0.998501339780954	1	0.994614061101218	0.999367155059135	0.999979609178744	1	0.999998876447359	0.999999999792106	Passenger
PLCG2	0	0	0	0	0	0	0	0	0	0.958421219401532	0.986639836906709	0.998501898416116	1	0.994614061101218	0.999367155059135	0.999979609178744	1	0.999998877285035	0.999999999792106	Passenger
MET	0	0	0	0	0	0	0	0	0	0.958420784308118	0.986696588961261	0.998503056905885	1	0.994614061101218	0.999367155059135	0.999979609178744	1	0.9999988790212	0.999999999792106	Passenger
MYO3B	0	0	0	0	0	0	0	0	0	0.958922210232085	0.985351563312266	0.998506128686105	1	0.994614061101218	0.999367155059135	0.999979609178744	1	0.9999988836182	0.999999999792106	Passenger
ZNF609	0	0	0	0	0	0	0	0	0	0.958044189964357	0.988193567173186	0.99850782398921	1	0.994614061101218	0.999367155059135	0.999979609178744	1	0.999998886151219	0.999999999792106	Passenger
FAM135B	0	0	0	0	0	0	0	0	0	0.958349070353605	0.987161369899363	0.998507897837156	1	0.994614061101218	0.999367155059135	0.999979609178744	1	0.999998886261493	0.999999999792106	Passenger
COL1A2	0	0	0	0	0	0	0	0	0	0.958467847926601	0.986789146511696	0.998508054889609	1	0.994614061101218	0.999367155059135	0.999979609178744	1	0.999998886495994	0.999999999792106	Passenger
ROBO2	0	0	0	0	0	0	0	0	0	0.958845620389703	0.985661322687891	0.998508223892693	1	0.994614061101218	0.999367155059135	0.999979609178744	1	0.999998886748311	0.999999999792106	Passenger
IQSEC1	0	0	0	0	0	0	0	0	0	0.9578122887746	0.989118601846285	0.998508953782475	1	0.994614061101218	0.999367155059135	0.999979609178744	1	0.999998887837689	0.999999999792106	Passenger
UBN2	0	0	0	0	0	0	0	0	0	0.958238495338712	0.987590669716655	0.998509153065059	1	0.994614061101218	0.999367155059135	0.999979609178744	1	0.999998888135031	0.999999999792106	Passenger
PIK3R4	0	0	0	0	0	0	0	0	0	0.95857746664612	0.986590122855719	0.998511043313657	1	0.994614061101218	0.999367155059135	0.999979609178744	1	0.999998890953416	0.999999999792106	Passenger
ANO8	0	0	0	0	0	0	0	0	0	0.958038392768141	0.988562755587835	0.998514172419644	1	0.994614061101218	0.999367155059135	0.999979609178744	1	0.999998895611088	0.999999999792106	Passenger
DSPP	0	0	0	0	0	0	0	0	0	0.957208904578609	0.992479545284085	0.99851717350606	1	0.994614061101218	0.999367155059135	0.999979609178744	1	0.999998900068991	0.999999999792106	Passenger
ZNF541	0	0	0	0	0	0	0	0	0	0.958187617694089	0.988189667710738	0.998517191369821	1	0.994614061101218	0.999367155059135	0.999979609178744	1	0.999998900095499	0.999999999792106	Passenger
ZNF644	0	0	0	0	0	0	0	0	0	0.958620283623672	0.986766571036535	0.998517516165507	1	0.994614061101218	0.999367155059135	0.999979609178744	1	0.999998900577414	0.999999999792106	Passenger
IRS4	0	0	0	0	0	0	0	0	0	0.957858210963601	0.989486072587903	0.998518162938688	1	0.994614061101218	0.999367155059135	0.999979609178744	1	0.999998901536747	0.999999999792106	Passenger
PLEKHH1	0	0	0	0	0	0	0	0	0	0.958871649816848	0.986076962216496	0.99851912055892	1	0.994614061101218	0.999367155059135	0.999979609178744	1	0.999998902956377	0.999999999792106	Passenger
PLEKHA7	0	0	0	0	0	0	0	0	0	0.958699073025685	0.986605899371663	0.998519278304113	1	0.994614061101218	0.999367155059135	0.999979609178744	1	0.999998903190139	0.999999999792106	Passenger
TBC1D4	0	0	0	0	0	0	0	0	0	0.958702530277532	0.986656167309104	0.998520556911637	1	0.994614061101218	0.999367155059135	0.999979609178744	1	0.999998905083986	0.999999999792106	Passenger
PHLDB1	0	0	0	0	0	0	0	0	0	0.958396967092348	0.987715304723198	0.998521946430408	1	0.994614061101218	0.999367155059135	0.999979609178744	1	0.999998907140255	0.999999999792106	Passenger
CEMIP2	0	0	0	0	0	0	0	0	0	0.958853615910995	0.98629417036559	0.998522662206919	1	0.994614061101218	0.999367155059135	0.999979609178744	1	0.999998908198737	0.999999999792106	Passenger
DHX29	0	0	0	0	0	0	0	0	0	0.959203461677862	0.985287324299794	0.998522739648217	1	0.994614061101218	0.999367155059135	0.999979609178744	1	0.999998908313226	0.999999999792106	Passenger
CGNL1	0	0	0	0	0	0	0	0	0	0.95895005891055	0.986030289493547	0.998523161606154	1	0.994614061101218	0.999367155059135	0.999979609178744	1	0.999998908936939	0.999999999792106	Passenger
EHMT2	0	0	0	0	0	0	0	0	0	0.958401266088194	0.987772329566624	0.998523323840008	1	0.994614061101218	0.999367155059135	0.999979609178744	1	0.999998909176696	0.999999999792106	Passenger
WDR19	0	0	0	0	0	0	0	0	0	0.959175779572861	0.985450858844021	0.998524718289575	1	0.994614061101218	0.999367155059135	0.999979609178744	1	0.999998911236395	0.999999999792106	Passenger
MYPN	0	0	0	0	0	0	0	0	0	0.958715344160617	0.986840802431937	0.99852522656346	1	0.994614061101218	0.999367155059135	0.999979609178744	1	0.999998911986666	0.999999999792106	Passenger
CNTNAP3	0	0	0	0	0	0	0	0	0	0.958780588317669	0.986741975515017	0.998527407778456	1	0.994614061101218	0.999367155059135	0.999979609178744	1	0.999998915203456	0.999999999792106	Passenger
SRCIN1	0	0	0	0	0	0	0	0	0	0.958148197079312	0.988953110058961	0.998528287091839	1	0.994614061101218	0.999367155059135	0.999979609178744	1	0.999998916498893	0.999999999792106	Passenger
CEMIP	0	0	0	0	0	0	0	0	0	0.958622606279365	0.987311687367577	0.99852875070245	1	0.994614061101218	0.999367155059135	0.999979609178744	1	0.99999891718159	0.999999999792106	Passenger
COL15A1	0	0	0	0	0	0	0	0	0	0.958615759240519	0.987345308435605	0.998528973829001	1	0.994614061101218	0.999367155059135	0.999979609178744	1	0.999998917510082	0.999999999792106	Passenger
SF3B1	0	0	0	0	0	0	0	0	0	0.958962305422966	0.986299646803382	0.998529797610803	1	0.994614061101218	0.999367155059135	0.999979609178744	1	0.999998918722439	0.999999999792106	Passenger
PDS5A	0	0	0	0	0	0	0	0	0	0.959228643799294	0.985569265500655	0.998530798660403	1	0.994614061101218	0.999367155059135	0.999979609178744	1	0.999998920194765	0.999999999792106	Passenger
ZNF827	0	0	0	0	0	0	0	0	0	0.95844924518746	0.988019023890913	0.998531142510561	1	0.994614061101218	0.999367155059135	0.999979609178744	1	0.999998920700263	0.999999999792106	Passenger
MAP3K6	0	0	0	0	0	0	0	0	0	0.95854202526017	0.987711497986753	0.998531339221826	1	0.994614061101218	0.999367155059135	0.999979609178744	1	0.999998920989396	0.999999999792106	Passenger
DISP2	0	0	0	0	0	0	0	0	0	0.957887561770458	0.990205866030566	0.998531570866275	1	0.994614061101218	0.999367155059135	0.999979609178744	1	0.999998921329827	0.999999999792106	Passenger
CCDC171	0	0	0	0	0	0	0	0	0	0.959354294762839	0.985267594796211	0.998531934475196	1	0.994614061101218	0.999367155059135	0.999979609178744	1	0.999998921864087	0.999999999792106	Passenger
ZNF536	0	0	0	0	0	0	0	0	0	0.957905241777497	0.990164748177572	0.998532107566713	1	0.994614061101218	0.999367155059135	0.999979609178744	1	0.999998922118368	0.999999999792106	Passenger
RAB3GAP2	0	0	0	0	0	0	0	0	0	0.959475126911079	0.984980747886777	0.99853294522071	1	0.994614061101218	0.999367155059135	0.999979609178744	1	0.999998923348506	0.999999999792106	Passenger
CRB1	0	0	0	0	0	0	0	0	0	0.958790052089301	0.986984937928904	0.998533027676646	1	0.994614061101218	0.999367155059135	0.999979609178744	1	0.999998923469559	0.999999999792106	Passenger
DHX38	0	0	0	0	0	0	0	0	0	0.958842029540476	0.98682699793994	0.998533146887208	1	0.994614061101218	0.999367155059135	0.999979609178744	1	0.999998923644559	0.999999999792106	Passenger
RPAP1	0	0	0	0	0	0	0	0	0	0.958887242896971	0.986832257327993	0.998536177924414	1	0.994614061101218	0.999367155059135	0.999979609178744	1	0.999998928089309	0.999999999792106	Passenger
PITPNM1	0	0	0	0	0	0	0	0	0	0.958433246874165	0.988377793886708	0.998536739836214	1	0.994614061101218	0.999367155059135	0.999979609178744	1	0.999998928912292	0.999999999792106	Passenger
SASH1	0	0	0	0	0	0	0	0	0	0.958561265989335	0.987997388130658	0.998538039462858	1	0.994614061101218	0.999367155059135	0.999979609178744	1	0.999998930814531	0.999999999792106	Passenger
MYBPC3	0	0	0	0	0	0	0	0	0	0.958786486635022	0.987251392783408	0.998538181478127	1	0.994614061101218	0.999367155059135	0.999979609178744	1	0.999998931022294	0.999999999792106	Passenger
CNTNAP2	0	0	0	0	0	0	0	0	0	0.958839611603881	0.987092432881125	0.998538420590034	1	0.994614061101218	0.999367155059135	0.999979609178744	1	0.999998931372059	0.999999999792106	Passenger
IBTK	0	0	0	0	0	0	0	0	0	0.95934056983059	0.985672508413256	0.998540287903959	1	0.994614061101218	0.999367155059135	0.999979609178744	1	0.999998934101537	0.999999999792106	Passenger
CNTNAP3B	0	0	0	0	0	0	0	0	0	0.958953096803967	0.986828166715396	0.998540344134001	1	0.994614061101218	0.999367155059135	0.999979609178744	1	0.999998934183675	0.999999999792106	Passenger
TNKS	0	0	0	0	0	0	0	0	0	0.958778704561703	0.987397248543094	0.99854057784092	1	0.994614061101218	0.999367155059135	0.999979609178744	1	0.999998934525029	0.999999999792106	Passenger
TMEM94	0	0	0	0	0	0	0	0	0	0.958833958270499	0.987254270405077	0.998541311446824	1	0.994614061101218	0.999367155059135	0.999979609178744	1	0.999998935596182	0.999999999792106	Passenger
PPP1R9A	0	0	0	0	0	0	0	0	0	0.959224228387949	0.986115307557151	0.998542643931713	1	0.994614061101218	0.999367155059135	0.999979609178744	1	0.999998937540392	0.999999999792106	Passenger
BMS1	0	0	0	0	0	0	0	0	0	0.959115960172595	0.986521789169716	0.998544422679323	1	0.994614061101218	0.999367155059135	0.999979609178744	1	0.999998940132967	0.999999999792106	Passenger
PTPRJ	0	0	0	0	0	0	0	0	0	0.958956792408078	0.987039323853179	0.998544910812097	1	0.994614061101218	0.999367155059135	0.999979609178744	1	0.999998940843881	0.999999999792106	Passenger
SYNJ1	0	0	0	0	0	0	0	0	0	0.959551525440406	0.985312097695642	0.998545526656756	1	0.994614061101218	0.999367155059135	0.999979609178744	1	0.999998941740452	0.999999999792106	Passenger
RNF123	0	0	0	0	0	0	0	0	0	0.958954386524143	0.987102053289847	0.998546028012422	1	0.994614061101218	0.999367155059135	0.999979609178744	1	0.999998942470066	0.999999999792106	Passenger
ARID4A	0	0	0	0	0	0	0	0	0	0.959181095192155	0.986403673976856	0.998546095113116	1	0.994614061101218	0.999367155059135	0.999979609178744	1	0.999998942567697	0.999999999792106	Passenger
RASGRF1	0	0	0	0	0	0	0	0	0	0.958687294932148	0.988011774005371	0.998546503898237	1	0.994614061101218	0.999367155059135	0.999979609178744	1	0.99999894316238	0.999999999792106	Passenger
NCAN	0	0	0	0	0	0	0	0	0	0.958606344423666	0.988306399826378	0.99854671656487	1	0.994614061101218	0.999367155059135	0.999979609178744	1	0.999998943471693	0.999999999792106	Passenger
INSRR	0	0	0	0	0	0	0	0	0	0.958687641170796	0.988029768295967	0.998546864530426	1	0.994614061101218	0.999367155059135	0.999979609178744	1	0.999998943686874	0.999999999792106	Passenger
ABCC12	0	0	0	0	0	0	0	0	0	0.959018288067267	0.98696771274525	0.998547413658262	1	0.994614061101218	0.999367155059135	0.999979609178744	1	0.999998944485261	0.999999999792106	Passenger
PLCB3	0	0	0	0	0	0	0	0	0	0.9589619887206	0.987178968259746	0.998548069931865	1	0.994614061101218	0.999367155059135	0.999979609178744	1	0.999998945439032	0.999999999792106	Passenger
ATRNL1	0	0	0	0	0	0	0	0	0	0.959365973538448	0.985952735602885	0.998548147539952	1	0.994614061101218	0.999367155059135	0.999979609178744	1	0.999998945551792	0.999999999792106	Passenger
TRIM66	0	0	0	0	0	0	0	0	0	0.959242749211583	0.986325057802987	0.998548364670865	1	0.994614061101218	0.999367155059135	0.999979609178744	1	0.99999894586724	0.999999999792106	Passenger
CENPJ	0	0	0	0	0	0	0	0	0	0.959042473587973	0.98695840630148	0.998548780254368	1	0.994614061101218	0.999367155059135	0.999979609178744	1	0.999998946470868	0.999999999792106	Passenger
RPGRIP1L	0	0	0	0	0	0	0	0	0	0.959455481769436	0.985737105148765	0.99854906738959	1	0.994614061101218	0.999367155059135	0.999979609178744	1	0.999998946887825	0.999999999792106	Passenger
ADGRA3	0	0	0	0	0	0	0	0	0	0.959150191883163	0.986720907896663	0.998550800002239	1	0.994614061101218	0.999367155059135	0.999979609178744	1	0.999998949402052	0.999999999792106	Passenger
RPGRIP1	0	0	0	0	0	0	0	0	0	0.959596880350835	0.985423837695156	0.998550972546251	1	0.994614061101218	0.999367155059135	0.999979609178744	1	0.999998949652269	0.999999999792106	Passenger
RASGRF2	0	0	0	0	0	0	0	0	0	0.959223464076132	0.98652379828629	0.998551362063987	1	0.994614061101218	0.999367155059135	0.999979609178744	1	0.999998950217024	0.999999999792106	Passenger
SPATA31E1	0	0	0	0	0	0	0	0	0	0.958731535818077	0.988129007798149	0.998551568265154	1	0.994614061101218	0.999367155059135	0.999979609178744	1	0.99999895051593	0.999999999792106	Passenger
TTLL5	0	0	0	0	0	0	0	0	0	0.959467577366269	0.985839025222565	0.998552110270759	1	0.994614061101218	0.999367155059135	0.999979609178744	1	0.99999895130141	0.999999999792106	Passenger
RAB11FIP1	0	0	0	0	0	0	0	0	0	0.958400942663683	0.989423242399318	0.998552832279692	1	0.994614061101218	0.999367155059135	0.999979609178744	1	0.999998952347296	0.999999999792106	Passenger
ELP1	0	0	0	0	0	0	0	0	0	0.959713152203753	0.985288690218878	0.998555238125385	1	0.994614061101218	0.999367155059135	0.999979609178744	1	0.999998955828582	0.999999999792106	Passenger
SH3TC1	0	0	0	0	0	0	0	0	0	0.958463620799693	0.989377206728672	0.998556160823841	1	0.994614061101218	0.999367155059135	0.999979609178744	1	0.999998957162199	0.999999999792106	Passenger
IGSF22	0	0	0	0	0	0	0	0	0	0.958760714367708	0.988311954865747	0.998556840421901	1	0.994614061101218	0.999367155059135	0.999979609178744	1	0.999998958143907	0.999999999792106	Passenger
KANK1	0	0	0	0	0	0	0	0	0	0.95867104519662	0.988639709098893	0.998556948789581	1	0.994614061101218	0.999367155059135	0.999979609178744	1	0.999998958300406	0.999999999792106	Passenger
FLT1	0	0	0	0	0	0	0	0	0	0.959287548779351	0.986596399969465	0.998556995563272	1	0.994614061101218	0.999367155059135	0.999979609178744	1	0.999998958367951	0.999999999792106	Passenger
NPIPB4	0	0	0	0	0	0	0	0	0	0.959160043944676	0.986993384581361	0.998557050385017	1	0.994614061101218	0.999367155059135	0.999979609178744	1	0.999998958447114	0.999999999792106	Passenger
NPIPB13	0	0	0	0	0	0	0	0	0	0.958909947543983	0.987829971869691	0.998557473487154	1	0.994614061101218	0.999367155059135	0.999979609178744	1	0.999998959057981	0.999999999792106	Passenger
PER1	0	0	0	0	0	0	0	0	0	0.958905143096234	0.987863849910141	0.998557809168833	1	0.994614061101218	0.999367155059135	0.999979609178744	1	0.999998959542504	0.999999999792106	Passenger
GRID2IP	0	0	0	0	0	0	0	0	0	0.958668645451088	0.988758134259219	0.998558892437186	1	0.994614061101218	0.999367155059135	0.999979609178744	1	0.999998961105323	0.999999999792106	Passenger
ATP8B3	0	0	0	0	0	0	0	0	0	0.958927833226545	0.987862796742715	0.998559253875997	1	0.994614061101218	0.999367155059135	0.999979609178744	1	0.999998961626506	0.999999999792106	Passenger
SMC4	0	0	0	0	0	0	0	0	0	0.95944409474484	0.986252119189676	0.998559657934488	1	0.994614061101218	0.999367155059135	0.999979609178744	1	0.999998962208989	0.999999999792106	Passenger
SIK3	0	0	0	0	0	0	0	0	0	0.959243584960341	0.986889392436638	0.998560275345878	1	0.994614061101218	0.999367155059135	0.999979609178744	1	0.999998963098723	0.999999999792106	Passenger
HDLBP	0	0	0	0	0	0	0	0	0	0.95897371159041	0.987769871347826	0.998560436946472	1	0.994614061101218	0.999367155059135	0.999979609178744	1	0.999998963331538	0.999999999792106	Passenger
EVC2	0	0	0	0	0	0	0	0	0	0.959284951105106	0.986797143899472	0.998561018994848	1	0.994614061101218	0.999367155059135	0.999979609178744	1	0.999998964169868	0.999999999792106	Passenger
KDM3A	0	0	0	0	0	0	0	0	0	0.959571027935387	0.985954389486784	0.998561242725115	1	0.994614061101218	0.999367155059135	0.999979609178744	1	0.999998964492018	0.999999999792106	Passenger
CYFIP1	0	0	0	0	0	0	0	0	0	0.959263931310068	0.987045236360503	0.998564764357216	1	0.994614061101218	0.999367155059135	0.999979609178744	1	0.99999896955623	0.999999999792106	Passenger
ADAMTS2	0	0	0	0	0	0	0	0	0	0.958724286716885	0.988966736265605	0.998566148360632	1	0.994614061101218	0.999367155059135	0.999979609178744	1	0.999998971543069	0.999999999792106	Passenger
ZMYM6	0	0	0	0	0	0	0	0	0	0.959653546178224	0.986013215171669	0.998567772731833	1	0.994614061101218	0.999367155059135	0.999979609178744	1	0.999998973872527	0.999999999792106	Passenger
SETDB1	0	0	0	0	0	0	0	0	0	0.959167485851598	0.987534211350227	0.998568333951151	1	0.994614061101218	0.999367155059135	0.999979609178744	1	0.999998974676739	0.999999999792106	Passenger
FLII	0	0	0	0	0	0	0	0	0	0.959032959601399	0.987985428997573	0.998568352936297	1	0.994614061101218	0.999367155059135	0.999979609178744	1	0.999998974703938	0.999999999792106	Passenger
KDR	0	0	0	0	0	0	0	0	0	0.959467583997545	0.986592181243561	0.998568398152923	1	0.994614061101218	0.999367155059135	0.999979609178744	1	0.999998974768718	0.999999999792106	Passenger
PEX1	0	0	0	0	0	0	0	0	0	0.959910139673407	0.985329665688751	0.998568621064442	1	0.994614061101218	0.999367155059135	0.999979609178744	1	0.999998975088042	0.999999999792106	Passenger
IL16	0	0	0	0	0	0	0	0	0	0.959041036875247	0.98802626563885	0.998569641226729	1	0.994614061101218	0.999367155059135	0.999979609178744	1	0.999998976548806	0.999999999792106	Passenger
KCNT1	0	0	0	0	0	0	0	0	0	0.958861759260719	0.988682136774021	0.998570060227162	1	0.994614061101218	0.999367155059135	0.999979609178744	1	0.999998977148468	0.999999999792106	Passenger
MUCL3	0	0	0	0	0	0	0	0	0	0.95859304825993	0.989871102620873	0.998572634306803	1	0.994614061101218	0.999367155059135	0.999979609178744	1	0.999998980828563	0.999999999792106	Passenger
ACE	0	0	0	0	0	0	0	0	0	0.959336270233285	0.987222581669947	0.998572970122366	1	0.994614061101218	0.999367155059135	0.999979609178744	1	0.999998981308181	0.999999999792106	Passenger
IQCN	0	0	0	0	0	0	0	0	0	0.958640799153535	0.989757815579815	0.998573929327641	1	0.994614061101218	0.999367155059135	0.999979609178744	1	0.999998982677512	0.999999999792106	Passenger
CCNB3	0	0	0	0	0	0	0	0	0	0.959020698831386	0.988371275077606	0.998574719309782	1	0.994614061101218	0.999367155059135	0.999979609178744	1	0.999998983804574	0.999999999792106	Passenger
NID1	0	0	0	0	0	0	0	0	0	0.959178359918033	0.987847840636537	0.998575087825753	1	0.994614061101218	0.999367155059135	0.999979609178744	1	0.99999898433012	0.999999999792106	Passenger
ATP2B2	0	0	0	0	0	0	0	0	0	0.958848443557698	0.989018972051503	0.998575090846063	1	0.994614061101218	0.999367155059135	0.999979609178744	1	0.999998984334426	0.999999999792106	Passenger
ABCB11	0	0	0	0	0	0	0	0	0	0.95968823052751	0.986252871670612	0.998575184378873	1	0.994614061101218	0.999367155059135	0.999979609178744	1	0.999998984467793	0.999999999792106	Passenger
CNTNAP5	0	0	0	0	0	0	0	0	0	0.959548997527867	0.986684496758613	0.998575513050235	1	0.994614061101218	0.999367155059135	0.999979609178744	1	0.999998984936369	0.999999999792106	Passenger
GRIN2C	0	0	0	0	0	0	0	0	0	0.958614444628923	0.990008295187423	0.99857619127117	1	0.994614061101218	0.999367155059135	0.999979609178744	1	0.999998985902944	0.999999999792106	Passenger
DHX9	0	0	0	0	0	0	0	0	0	0.959833639347075	0.985909454437381	0.998576878602052	1	0.994614061101218	0.999367155059135	0.999979609178744	1	0.999998986882033	0.999999999792106	Passenger
SMC1A	0	0	0	0	0	0	0	0	0	0.959621254194989	0.986579431219988	0.998577897991131	1	0.994614061101218	0.999367155059135	0.999979609178744	1	0.99999898833326	0.999999999792106	Passenger
AGAP2	0	0	0	0	0	0	0	0	0	0.958925202330702	0.988901849979567	0.998578021306017	1	0.994614061101218	0.999367155059135	0.999979609178744	1	0.999998988508744	0.999999999792106	Passenger
CFAP57	0	0	0	0	0	0	0	0	0	0.959895529201329	0.9858714045665	0.998579939171493	1	0.994614061101218	0.999367155059135	0.999979609178744	1	0.999998991236007	0.999999999792106	Passenger
GSE1	0	0	0	0	0	0	0	0	0	0.958860998088074	0.989288427124522	0.99858048737154	1	0.994614061101218	0.999367155059135	0.999979609178744	1	0.999998992014887	0.999999999792106	Passenger
ATF7IP	0	0	0	0	0	0	0	0	0	0.95949121123577	0.987106712448195	0.998580517820828	1	0.994614061101218	0.999367155059135	0.999979609178744	1	0.99999899205814	0.999999999792106	Passenger
PHKA2	0	0	0	0	0	0	0	0	0	0.959650037704637	0.986629868129892	0.998580783460776	1	0.994614061101218	0.999367155059135	0.999979609178744	1	0.999998992435444	0.999999999792106	Passenger
ZNF804B	0	0	0	0	0	0	0	0	0	0.959192506452016	0.98810652629973	0.998580874245066	1	0.994614061101218	0.999367155059135	0.999979609178744	1	0.999998992564374	0.999999999792106	Passenger
AFF3	0	0	0	0	0	0	0	0	0	0.959376430451171	0.98749830215193	0.998581002181533	1	0.994614061101218	0.999367155059135	0.999979609178744	1	0.999998992746052	0.999999999792106	Passenger
UPF2	0	0	0	0	0	0	0	0	0	0.959510798461903	0.987097301788917	0.998581573824331	1	0.994614061101218	0.999367155059135	0.999979609178744	1	0.999998993557625	0.999999999792106	Passenger
PASK	0	0	0	0	0	0	0	0	0	0.959222994049152	0.988078959532381	0.99858231346164	1	0.994614061101218	0.999367155059135	0.999979609178744	1	0.999998994607217	0.999999999792106	Passenger
SPATA31A5	0	0	0	0	0	0	0	0	0	0.959498058216528	0.987194367417641	0.998582720609291	1	0.994614061101218	0.999367155059135	0.999979609178744	1	0.999998995184751	0.999999999792106	Passenger
SYMPK	0	0	0	0	0	0	0	0	0	0.95922474168143	0.988094793803925	0.998582721367644	1	0.994614061101218	0.999367155059135	0.999979609178744	1	0.999998995185826	0.999999999792106	Passenger
CNTNAP4	0	0	0	0	0	0	0	0	0	0.959830725439262	0.986200709736494	0.998583066774605	1	0.994614061101218	0.999367155059135	0.999979609178744	1	0.999998995675652	0.999999999792106	Passenger
SPATA31A3	0	0	0	0	0	0	0	0	0	0.959538910741738	0.987113455655583	0.998583688473368	1	0.994614061101218	0.999367155059135	0.999979609178744	1	0.999998996556989	0.999999999792106	Passenger
EDRF1	0	0	0	0	0	0	0	0	0	0.96006373810489	0.985606108454662	0.998584580305752	1	0.994614061101218	0.999367155059135	0.999979609178744	1	0.999998997820598	0.999999999792106	Passenger
CDHR2	0	0	0	0	0	0	0	0	0	0.959240954062923	0.98815608390226	0.998584901659472	1	0.994614061101218	0.999367155059135	0.999979609178744	1	0.999998998275719	0.999999999792106	Passenger
ERBB4	0	0	0	0	0	0	0	0	0	0.959778093586849	0.986441930972458	0.998584919385233	1	0.994614061101218	0.999367155059135	0.999979609178744	1	0.99999899830082	0.999999999792106	Passenger
SPATA31A7	0	0	0	0	0	0	0	0	0	0.959538529470318	0.98718804931571	0.998585167927543	1	0.994614061101218	0.999367155059135	0.999979609178744	1	0.999998998652746	0.999999999792106	Passenger
SIN3A	0	0	0	0	0	0	0	0	0	0.959895715168204	0.986220928792416	0.998587602692572	1	0.994614061101218	0.999367155059135	0.999979609178744	1	0.999999002097	0.999999999792106	Passenger
PCDH11Y	0	0	0	0	0	0	0	0	0	0.958966846036232	0.989353296038321	0.998588407730572	1	0.994614061101218	0.999367155059135	0.999979609178744	1	0.999999003234513	0.999999999792106	Passenger
JARID2	0	0	0	0	0	0	0	0	0	0.959442594887309	0.987673374407841	0.998588631744828	1	0.994614061101218	0.999367155059135	0.999979609178744	1	0.999999003550928	0.999999999792106	Passenger
IQSEC3	0	0	0	0	0	0	0	0	0	0.95901262151513	0.989203710787426	0.998588841608555	1	0.994614061101218	0.999367155059135	0.999979609178744	1	0.99999900384731	0.999999999792106	Passenger
BRD1	0	0	0	0	0	0	0	0	0	0.959158170124442	0.988711410190359	0.998589670802169	1	0.994614061101218	0.999367155059135	0.999979609178744	1	0.999999005017916	0.999999999792106	Passenger
DGKD	0	0	0	0	0	0	0	0	0	0.959609496430204	0.987222396748682	0.998590365207664	1	0.994614061101218	0.999367155059135	0.999979609178744	1	0.999999005997706	0.999999999792106	Passenger
SYNRG	0	0	0	0	0	0	0	0	0	0.95966081346988	0.987064865642794	0.998590442563705	1	0.994614061101218	0.999367155059135	0.999979609178744	1	0.999999006106824	0.999999999792106	Passenger
REXO1	0	0	0	0	0	0	0	0	0	0.958771897889842	0.990290528006617	0.998590772675448	1	0.994614061101218	0.999367155059135	0.999979609178744	1	0.999999006572409	0.999999999792106	Passenger
FANCI	0	0	0	0	0	0	0	0	0	0.960384402949582	0.985017025983566	0.998591044814978	1	0.994614061101218	0.999367155059135	0.999979609178744	1	0.999999006956149	0.999999999792106	Passenger
VARS1	0	0	0	0	0	0	0	0	0	0.959640167842252	0.987174495343432	0.998591348965196	1	0.994614061101218	0.999367155059135	0.999979609178744	1	0.999999007384939	0.999999999792106	Passenger
INPPL1	0	0	0	0	0	0	0	0	0	0.959441428661958	0.98782209530824	0.998591416091633	1	0.994614061101218	0.999367155059135	0.999979609178744	1	0.999999007479561	0.999999999792106	Passenger
INF2	0	0	0	0	0	0	0	0	0	0.959149190152106	0.988856864693186	0.998591653760117	1	0.994614061101218	0.999367155059135	0.999979609178744	1	0.999999007814545	0.999999999792106	Passenger
ZBED9	0	0	0	0	0	0	0	0	0	0.959613422991078	0.987276555719409	0.998591697769611	1	0.994614061101218	0.999367155059135	0.999979609178744	1	0.999999007876568	0.999999999792106	Passenger
PHKA1	0	0	0	0	0	0	0	0	0	0.960291789505482	0.98534418158072	0.998592880180678	1	0.994614061101218	0.999367155059135	0.999979609178744	1	0.999999009542234	0.999999999792106	Passenger
MROH7	0	0	0	0	0	0	0	0	0	0.959528022360484	0.987622681336076	0.998593087724033	1	0.994614061101218	0.999367155059135	0.999979609178744	1	0.999999009834456	0.999999999792106	Passenger
RASAL2	0	0	0	0	0	0	0	0	0	0.959512303009544	0.987704395480579	0.998593669377352	1	0.994614061101218	0.999367155059135	0.999979609178744	1	0.999999010653198	0.999999999792106	Passenger
DENND5B	0	0	0	0	0	0	0	0	0	0.959903230219674	0.986570915553438	0.998595546058381	1	0.994614061101218	0.999367155059135	0.999979609178744	1	0.999999013292526	0.999999999792106	Passenger
SCAF8	0	0	0	0	0	0	0	0	0	0.960160427904181	0.985843474271267	0.998595956227966	1	0.994614061101218	0.999367155059135	0.999979609178744	1	0.999999013868911	0.999999999792106	Passenger
POLRMT	0	0	0	0	0	0	0	0	0	0.959242085229298	0.988766589905615	0.99859602540318	1	0.994614061101218	0.999367155059135	0.999979609178744	1	0.999999013966102	0.999999999792106	Passenger
DENND3	0	0	0	0	0	0	0	0	0	0.959373317772224	0.988314345813213	0.998596286119737	1	0.994614061101218	0.999367155059135	0.999979609178744	1	0.999999014332365	0.999999999792106	Passenger
VWA3B	0	0	0	0	0	0	0	0	0	0.960108390908976	0.98600920167186	0.99859635611149	1	0.994614061101218	0.999367155059135	0.999979609178744	1	0.99999901443068	0.999999999792106	Passenger
TBCD	0	0	0	0	0	0	0	0	0	0.959804853417184	0.986932902241098	0.99859686431289	1	0.994614061101218	0.999367155059135	0.999979609178744	1	0.999999015144385	0.999999999792106	Passenger
SLK	0	0	0	0	0	0	0	0	0	0.960235637941135	0.985709318556608	0.998597665835873	1	0.994614061101218	0.999367155059135	0.999979609178744	1	0.999999016269499	0.999999999792106	Passenger
CILP2	0	0	0	0	0	0	0	0	0	0.958803953997653	0.990620499335345	0.998597789221364	1	0.994614061101218	0.999367155059135	0.999979609178744	1	0.99999901644264	0.999999999792106	Passenger
AP3D1	0	0	0	0	0	0	0	0	0	0.959590174206458	0.987679497341854	0.998598137826389	1	0.994614061101218	0.999367155059135	0.999979609178744	1	0.99999901693174	0.999999999792106	Passenger
ZNF532	0	0	0	0	0	0	0	0	0	0.959111551552579	0.989403514035749	0.998598558282889	1	0.994614061101218	0.999367155059135	0.999979609178744	1	0.999999017521487	0.999999999792106	Passenger
KIF4A	0	0	0	0	0	0	0	0	0	0.960308400054522	0.985549880164934	0.998598612934527	1	0.994614061101218	0.999367155059135	0.999979609178744	1	0.999999017598131	0.999999999792106	Passenger
CYFIP2	0	0	0	0	0	0	0	0	0	0.959671157702183	0.987482736980027	0.998599441171886	1	0.994614061101218	0.999367155059135	0.999979609178744	1	0.999999018759282	0.999999999792106	Passenger
CNGB1	0	0	0	0	0	0	0	0	0	0.95984827986382	0.986934482282978	0.998599637888796	1	0.994614061101218	0.999367155059135	0.999979609178744	1	0.99999901903497	0.999999999792106	Passenger
SMC3	0	0	0	0	0	0	0	0	0	0.960687360978405	0.984611625001443	0.998600170445775	1	0.994614061101218	0.999367155059135	0.999979609178744	1	0.999999019781123	0.999999999792106	Passenger
ADAMTS16	0	0	0	0	0	0	0	0	0	0.959928193033984	0.986754168007708	0.998600952815878	1	0.994614061101218	0.999367155059135	0.999979609178744	1	0.999999020876769	0.999999999792106	Passenger
TJP2	0	0	0	0	0	0	0	0	0	0.959880999957877	0.986899296608131	0.998600979088554	1	0.994614061101218	0.999367155059135	0.999979609178744	1	0.999999020913551	0.999999999792106	Passenger
NFRKB	0	0	0	0	0	0	0	0	0	0.959834193284858	0.987092558406766	0.998601969702108	1	0.994614061101218	0.999367155059135	0.999979609178744	1	0.999999022299919	0.999999999792106	Passenger
AFF2	0	0	0	0	0	0	0	0	0	0.959609002670189	0.987829282674955	0.998602210659775	1	0.994614061101218	0.999367155059135	0.999979609178744	1	0.999999022636991	0.999999999792106	Passenger
ATP2B3	0	0	0	0	0	0	0	0	0	0.959242474764366	0.989194988184327	0.998603456027853	1	0.994614061101218	0.999367155059135	0.999979609178744	1	0.999999024378195	0.999999999792106	Passenger
COL20A1	0	0	0	0	0	0	0	0	0	0.959761307346581	0.987461468296533	0.998604729321404	1	0.994614061101218	0.999367155059135	0.999979609178744	1	0.999999026156836	0.999999999792106	Passenger
COBL	0	0	0	0	0	0	0	0	0	0.959333766787962	0.988935413436903	0.998604843267289	1	0.994614061101218	0.999367155059135	0.999979609178744	1	0.999999026315926	0.999999999792106	Passenger
PHLDB2	0	0	0	0	0	0	0	0	0	0.959632792050268	0.987903343663335	0.998605129842632	1	0.994614061101218	0.999367155059135	0.999979609178744	1	0.999999026715982	0.999999999792106	Passenger
NCKAP5L	0	0	0	0	0	0	0	0	0	0.959426791965841	0.98865469488221	0.998605846150249	1	0.994614061101218	0.999367155059135	0.999979609178744	1	0.999999027715579	0.999999999792106	Passenger
NPHS1	0	0	0	0	0	0	0	0	0	0.959582720983073	0.988134224561533	0.998606291718369	1	0.994614061101218	0.999367155059135	0.999979609178744	1	0.999999028337103	0.999999999792106	Passenger
ADAMTS19	0	0	0	0	0	0	0	0	0	0.960083848690231	0.98654336492012	0.998606318577999	1	0.994614061101218	0.999367155059135	0.999979609178744	1	0.999999028374563	0.999999999792106	Passenger
FRMPD2	0	0	0	0	0	0	0	0	0	0.960047540953046	0.986653236590747	0.998606350568928	1	0.994614061101218	0.999367155059135	0.999979609178744	1	0.999999028419179	0.999999999792106	Passenger
PPFIA1	0	0	0	0	0	0	0	0	0	0.960035437990596	0.986697481425702	0.998606515633279	1	0.994614061101218	0.999367155059135	0.999979609178744	1	0.999999028649368	0.999999999792106	Passenger
FKBP15	0	0	0	0	0	0	0	0	0	0.960351899419292	0.985788592610128	0.998606691434245	1	0.994614061101218	0.999367155059135	0.999979609178744	1	0.999999028894499	0.999999999792106	Passenger
TPP2	0	0	0	0	0	0	0	0	0	0.960287079464873	0.986004726737961	0.99860743261974	1	0.994614061101218	0.999367155059135	0.999979609178744	1	0.999999029927644	0.999999999792106	Passenger
TRPM4	0	0	0	0	0	0	0	0	0	0.959534370857682	0.98837453447791	0.998607647455493	1	0.994614061101218	0.999367155059135	0.999979609178744	1	0.999999030227003	0.999999999792106	Passenger
BRPF1	0	0	0	0	0	0	0	0	0	0.959439303750649	0.988737310507514	0.998608108793732	1	0.994614061101218	0.999367155059135	0.999979609178744	1	0.999999030869689	0.999999999792106	Passenger
XDH	0	0	0	0	0	0	0	0	0	0.959946186838096	0.987060105417797	0.998608369824317	1	0.994614061101218	0.999367155059135	0.999979609178744	1	0.999999031233234	0.999999999792106	Passenger
STIL	0	0	0	0	0	0	0	0	0	0.960035162798123	0.986815318905496	0.998608946762428	1	0.994614061101218	0.999367155059135	0.999979609178744	1	0.999999032036511	0.999999999792106	Passenger
CADPS2	0	0	0	0	0	0	0	0	0	0.960304436494777	0.986033555650699	0.998609147773765	1	0.994614061101218	0.999367155059135	0.999979609178744	1	0.999999032316303	0.999999999792106	Passenger
KLHDC7B	0	0	0	0	0	0	0	0	0	0.958966028180895	0.990685396157589	0.998609212017927	1	0.994614061101218	0.999367155059135	0.999979609178744	1	0.999999032405718	0.999999999792106	Passenger
ZMYND8	0	0	0	0	0	0	0	0	0	0.959935046942631	0.987152998284175	0.998609547709269	1	0.994614061101218	0.999367155059135	0.999979609178744	1	0.999999032872862	0.999999999792106	Passenger
ARHGAP45	0	0	0	0	0	0	0	0	0	0.959468562490499	0.988753952933399	0.998610266728762	1	0.994614061101218	0.999367155059135	0.999979609178744	1	0.999999033873061	0.999999999792106	Passenger
ARHGAP29	0	0	0	0	0	0	0	0	0	0.960134856854292	0.986598093842125	0.998610668732192	1	0.994614061101218	0.999367155059135	0.999979609178744	1	0.999999034432046	0.999999999792106	Passenger
BRD8	0	0	0	0	0	0	0	0	0	0.960243202642354	0.986320737591849	0.998611553798765	1	0.994614061101218	0.999367155059135	0.999979609178744	1	0.999999035662159	0.999999999792106	Passenger
SMC1B	0	0	0	0	0	0	0	0	0	0.960503788100071	0.985588155502052	0.998611634503655	1	0.994614061101218	0.999367155059135	0.999979609178744	1	0.999999035774288	0.999999999792106	Passenger
TRPS1	0	0	0	0	0	0	0	0	0	0.959809952665541	0.987712652870982	0.998612694729734	1	0.994614061101218	0.999367155059135	0.999979609178744	1	0.99999903724673	0.999999999792106	Passenger
TBC1D9B	0	0	0	0	0	0	0	0	0	0.959690521075087	0.988121948282762	0.998612900042622	1	0.994614061101218	0.999367155059135	0.999979609178744	1	0.999999037531738	0.999999999792106	Passenger
SORBS2	0	0	0	0	0	0	0	0	0	0.959883459179323	0.987504350722282	0.998613282850528	1	0.994614061101218	0.999367155059135	0.999979609178744	1	0.999999038063026	0.999999999792106	Passenger
SKIV2L	0	0	0	0	0	0	0	0	0	0.959974466869955	0.987236938419218	0.998613714385749	1	0.994614061101218	0.999367155059135	0.999979609178744	1	0.999999038661765	0.999999999792106	Passenger
TNN	0	0	0	0	0	0	0	0	0	0.959734250577604	0.988017930500249	0.998613721423332	1	0.994614061101218	0.999367155059135	0.999979609178744	1	0.999999038671528	0.999999999792106	Passenger
AJM1	0	0	0	0	0	0	0	0	0	0.958677308789035	0.99249710322467	0.998614427983407	1	0.994614061101218	0.999367155059135	0.999979609178744	1	0.999999039651447	0.999999999792106	Passenger
SGO2	0	0	0	0	0	0	0	0	0	0.959893441518395	0.987543465962375	0.99861467761605	1	0.994614061101218	0.999367155059135	0.999979609178744	1	0.99999903999754	0.999999999792106	Passenger
APAF1	0	0	0	0	0	0	0	0	0	0.960463250440668	0.985851189290877	0.998615010925519	1	0.994614061101218	0.999367155059135	0.999979609178744	1	0.999999040459545	0.999999999792106	Passenger
SFI1	0	0	0	0	0	0	0	0	0	0.960843383695685	0.984871990150618	0.998616021322979	1	0.994614061101218	0.999367155059135	0.999979609178744	1	0.999999041859393	0.999999999792106	Passenger
FBLN2	0	0	0	0	0	0	0	0	0	0.959661183428211	0.988427622200993	0.998616664065185	1	0.994614061101218	0.999367155059135	0.999979609178744	1	0.999999042749344	0.999999999792106	Passenger
RELCH	0	0	0	0	0	0	0	0	0	0.960406440813553	0.986149024009824	0.998618021330176	1	0.994614061101218	0.999367155059135	0.999979609178744	1	0.999999044627275	0.999999999792106	Passenger
ATP8B1	0	0	0	0	0	0	0	0	0	0.960068709725476	0.987186740906621	0.998618627236787	1	0.994614061101218	0.999367155059135	0.999979609178744	1	0.99999904546502	0.999999999792106	Passenger
MECOM	0	0	0	0	0	0	0	0	0	0.960084452981458	0.987215783538863	0.998620197979303	1	0.994614061101218	0.999367155059135	0.999979609178744	1	0.999999047635066	0.999999999792106	Passenger
STK36	0	0	0	0	0	0	0	0	0	0.960367514029336	0.986369436876253	0.99862035026465	1	0.994614061101218	0.999367155059135	0.999979609178744	1	0.999999047845323	0.999999999792106	Passenger
PCDH17	0	0	0	0	0	0	0	0	0	0.95907216583924	0.991016075917792	0.998620793179071	1	0.994614061101218	0.999367155059135	0.999979609178744	1	0.999999048456714	0.999999999792106	Passenger
DENND5A	0	0	0	0	0	0	0	0	0	0.960048560158419	0.987363770158242	0.998620896863236	1	0.994614061101218	0.999367155059135	0.999979609178744	1	0.999999048599809	0.999999999792106	Passenger
NPC1	0	0	0	0	0	0	0	0	0	0.959981179336196	0.987596970938077	0.998621244028549	1	0.994614061101218	0.999367155059135	0.999979609178744	1	0.999999049078856	0.999999999792106	Passenger
TIMELESS	0	0	0	0	0	0	0	0	0	0.960544272343153	0.985939521507916	0.998621993587626	1	0.994614061101218	0.999367155059135	0.999979609178744	1	0.999999050112747	0.999999999792106	Passenger
TBC1D9	0	0	0	0	0	0	0	0	0	0.959701499123237	0.988641141863556	0.998623058921491	1	0.994614061101218	0.999367155059135	0.999979609178744	1	0.999999051581228	0.999999999792106	Passenger
CDON	0	0	0	0	0	0	0	0	0	0.960188368605891	0.987048666281114	0.998623332974215	1	0.994614061101218	0.999367155059135	0.999979609178744	1	0.999999051958804	0.999999999792106	Passenger
DHX8	0	0	0	0	0	0	0	0	0	0.960189404527301	0.987048529759291	0.998623395000016	1	0.994614061101218	0.999367155059135	0.999979609178744	1	0.99999905204425	0.999999999792106	Passenger
IGDCC4	0	0	0	0	0	0	0	0	0	0.959769327652649	0.9884291603566	0.998623537451371	1	0.994614061101218	0.999367155059135	0.999979609178744	1	0.999999052240474	0.999999999792106	Passenger
RAPH1	0	0	0	0	0	0	0	0	0	0.960105138029707	0.987322055725936	0.998623617610753	1	0.994614061101218	0.999367155059135	0.999979609178744	1	0.999999052350884	0.999999999792106	Passenger
L1CAM	0	0	0	0	0	0	0	0	0	0.960258522041649	0.986855314012559	0.99862375929861	1	0.994614061101218	0.999367155059135	0.999979609178744	1	0.999999052546025	0.999999999792106	Passenger
SLC4A3	0	0	0	0	0	0	0	0	0	0.959521197792835	0.98936280124085	0.998624067943719	1	0.994614061101218	0.999367155059135	0.999979609178744	1	0.999999052971039	0.999999999792106	Passenger
KCNH2	0	0	0	0	0	0	0	0	0	0.959306452731401	0.99032642572024	0.998625724891119	1	0.994614061101218	0.999367155059135	0.999979609178744	1	0.999999055251082	0.999999999792106	Passenger
ULK4	0	0	0	0	0	0	0	0	0	0.96064556320857	0.985826684238903	0.998625765574897	1	0.994614061101218	0.999367155059135	0.999979609178744	1	0.99999905530703	0.999999999792106	Passenger
PER2	0	0	0	0	0	0	0	0	0	0.959912645523606	0.988083965177666	0.998626221195231	1	0.994614061101218	0.999367155059135	0.999979609178744	1	0.999999055933486	0.999999999792106	Passenger
ZNF423	0	0	0	0	0	0	0	0	0	0.959299874892863	0.990396296413003	0.998626360756789	1	0.994614061101218	0.999367155059135	0.999979609178744	1	0.999999056125335	0.999999999792106	Passenger
ADGRF5	0	0	0	0	0	0	0	0	0	0.960025835025478	0.987723068805582	0.998626491678336	1	0.994614061101218	0.999367155059135	0.999979609178744	1	0.999999056305289	0.999999999792106	Passenger
POM121	0	0	0	0	0	0	0	0	0	0.959533309323087	0.989541595488354	0.998627796808138	1	0.994614061101218	0.999367155059135	0.999979609178744	1	0.999999058098275	0.999999999792106	Passenger
PLCB1	0	0	0	0	0	0	0	0	0	0.960688209150174	0.985821181972791	0.998628278696632	1	0.994614061101218	0.999367155059135	0.999979609178744	1	0.999999058759861	0.999999999792106	Passenger
PPFIA4	0	0	0	0	0	0	0	0	0	0.960118559464077	0.987581058137301	0.998629557831217	1	0.994614061101218	0.999367155059135	0.999979609178744	1	0.999999060514863	0.999999999792106	Passenger
CEP135	0	0	0	0	0	0	0	0	0	0.961127056479891	0.984710756805703	0.998629562341236	1	0.994614061101218	0.999367155059135	0.999979609178744	1	0.999999060521048	0.999999999792106	Passenger
ABCB5	0	0	0	0	0	0	0	0	0	0.960710918174108	0.985838847096715	0.998630073675304	1	0.994614061101218	0.999367155059135	0.999979609178744	1	0.999999061222149	0.999999999792106	Passenger
TRAPPC10	0	0	0	0	0	0	0	0	0	0.960291910682237	0.987110648420711	0.998631057922341	1	0.994614061101218	0.999367155059135	0.999979609178744	1	0.999999062570934	0.999999999792106	Passenger
CAMTA2	0	0	0	0	0	0	0	0	0	0.960147824134209	0.987679839135067	0.998633308004643	1	0.994614061101218	0.999367155059135	0.999979609178744	1	0.999999065650742	0.999999999792106	Passenger
ADAMTS18	0	0	0	0	0	0	0	0	0	0.96078744025636	0.985794365698428	0.99863380294279	1	0.994614061101218	0.999367155059135	0.999979609178744	1	0.99999906632751	0.999999999792106	Passenger
NHSL2	0	0	0	0	0	0	0	0	0	0.959830897240436	0.988840157770539	0.998634754886305	1	0.994614061101218	0.999367155059135	0.999979609178744	1	0.999999067628488	0.999999999792106	Passenger
HCN4	0	0	0	0	0	0	0	0	0	0.959304511218664	0.990974699819548	0.998635109164443	1	0.994614061101218	0.999367155059135	0.999979609178744	1	0.999999068112432	0.999999999792106	Passenger
THBS2	0	0	0	0	0	0	0	0	0	0.960016697797075	0.988257488873638	0.998635987163017	1	0.994614061101218	0.999367155059135	0.999979609178744	1	0.999999069311237	0.999999999792106	Passenger
GPR158	0	0	0	0	0	0	0	0	0	0.960091183605272	0.988033026408257	0.998636487654909	1	0.994614061101218	0.999367155059135	0.999979609178744	1	0.999999069994255	0.999999999792106	Passenger
POLR2B	0	0	0	0	0	0	0	0	0	0.960639669586149	0.986338977145871	0.998636587319168	1	0.994614061101218	0.999367155059135	0.999979609178744	1	0.999999070130236	0.999999999792106	Passenger
RECQL4	0	0	0	0	0	0	0	0	0	0.959984019691868	0.98843324408229	0.998637146944457	1	0.994614061101218	0.999367155059135	0.999979609178744	1	0.9999990708936	0.999999999792106	Passenger
ZEB2	0	0	0	0	0	0	0	0	0	0.959848838098214	0.988926998855574	0.998637401539843	1	0.994614061101218	0.999367155059135	0.999979609178744	1	0.99999907124078	0.999999999792106	Passenger
SYNPO2	0	0	0	0	0	0	0	0	0	0.960028557168013	0.988295093478419	0.99863742378446	1	0.994614061101218	0.999367155059135	0.999979609178744	1	0.999999071271111	0.999999999792106	Passenger
IMPG2	0	0	0	0	0	0	0	0	0	0.96036999027413	0.987308205902425	0.99863988906487	1	0.994614061101218	0.999367155059135	0.999979609178744	1	0.999999074629491	0.999999999792106	Passenger
BRIP1	0	0	0	0	0	0	0	0	0	0.960609301112241	0.986598697762513	0.998640222333275	1	0.994614061101218	0.999367155059135	0.999979609178744	1	0.999999075083026	0.999999999792106	Passenger
AMBRA1	0	0	0	0	0	0	0	0	0	0.960216900993472	0.98782378515945	0.99864039582567	1	0.994614061101218	0.999367155059135	0.999979609178744	1	0.999999075319083	0.999999999792106	Passenger
PER3	0	0	0	0	0	0	0	0	0	0.960535196823252	0.986887240925702	0.998641633187995	1	0.994614061101218	0.999367155059135	0.999979609178744	1	0.999999077001784	0.999999999792106	Passenger
ABCB4	0	0	0	0	0	0	0	0	0	0.960660932750973	0.986520683652839	0.998641770672335	1	0.994614061101218	0.999367155059135	0.999979609178744	1	0.999999077188656	0.999999999792106	Passenger
EMSY	0	0	0	0	0	0	0	0	0	0.960749494655647	0.986286843954254	0.998642250215271	1	0.994614061101218	0.999367155059135	0.999979609178744	1	0.999999077840313	0.999999999792106	Passenger
CAND2	0	0	0	0	0	0	0	0	0	0.959663623211641	0.989996362789946	0.998643369046278	1	0.994614061101218	0.999367155059135	0.999979609178744	1	0.99999907935981	0.999999999792106	Passenger
ZNF316	0	0	0	0	0	0	0	0	0	0.959409026958471	0.991091011674044	0.998643420375535	1	0.994614061101218	0.999367155059135	0.999979609178744	1	0.999999079429491	0.999999999792106	Passenger
RTEL1	0	0	0	0	0	0	0	0	0	0.960391738561208	0.987419427852686	0.998643447925819	1	0.994614061101218	0.999367155059135	0.999979609178744	1	0.99999907946689	0.999999999792106	Passenger
ABCB1	0	0	0	0	0	0	0	0	0	0.960595212231003	0.986814021538274	0.998643841228219	1	0.994614061101218	0.999367155059135	0.999979609178744	1	0.99999908000071	0.999999999792106	Passenger
ATP13A1	0	0	0	0	0	0	0	0	0	0.959958561908286	0.988907463770058	0.998643974868893	1	0.994614061101218	0.999367155059135	0.999979609178744	1	0.999999080182063	0.999999999792106	Passenger
EIF5B	0	0	0	0	0	0	0	0	0	0.960616752307872	0.986756463630024	0.99864398111944	1	0.994614061101218	0.999367155059135	0.999979609178744	1	0.999999080190544	0.999999999792106	Passenger
SCAP	0	0	0	0	0	0	0	0	0	0.959989785388325	0.988796769359646	0.99864400259773	1	0.994614061101218	0.999367155059135	0.999979609178744	1	0.999999080219689	0.999999999792106	Passenger
DGKH	0	0	0	0	0	0	0	0	0	0.960679784943726	0.986578327736187	0.998644152126887	1	0.994614061101218	0.999367155059135	0.999979609178744	1	0.999999080422576	0.999999999792106	Passenger
CFAP61	0	0	0	0	0	0	0	0	0	0.960263543320032	0.987879012119807	0.998644362345078	1	0.994614061101218	0.999367155059135	0.999979609178744	1	0.999999080707771	0.999999999792106	Passenger
IARS1	0	0	0	0	0	0	0	0	0	0.960791707325849	0.986290643620728	0.998644933824343	1	0.994614061101218	0.999367155059135	0.999979609178744	1	0.999999081482852	0.999999999792106	Passenger
ZNF850	0	0	0	0	0	0	0	0	0	0.961232684740272	0.985137175172179	0.998646091609366	1	0.994614061101218	0.999367155059135	0.999979609178744	1	0.99999908305212	0.999999999792106	Passenger
MTR	0	0	0	0	0	0	0	0	0	0.960437549924704	0.9874098677226	0.998646108546206	1	0.994614061101218	0.999367155059135	0.999979609178744	1	0.999999083075067	0.999999999792106	Passenger
POM121C	0	0	0	0	0	0	0	0	0	0.959954577133952	0.989052599834666	0.998646233383584	1	0.994614061101218	0.999367155059135	0.999979609178744	1	0.99999908324419	0.999999999792106	Passenger
SORCS2	0	0	0	0	0	0	0	0	0	0.960279338477201	0.987927868935589	0.998646275567816	1	0.994614061101218	0.999367155059135	0.999979609178744	1	0.999999083301335	0.999999999792106	Passenger
COPA	0	0	0	0	0	0	0	0	0	0.960647629742813	0.98684002775332	0.998647621917953	1	0.994614061101218	0.999367155059135	0.999979609178744	1	0.999999085124249	0.999999999792106	Passenger
AGTPBP1	0	0	0	0	0	0	0	0	0	0.960820619286178	0.986336423180692	0.998647697318453	1	0.994614061101218	0.999367155059135	0.999979609178744	1	0.999999085226285	0.999999999792106	Passenger
NRDC	0	0	0	0	0	0	0	0	0	0.960800167297524	0.986403222331267	0.998647866523199	1	0.994614061101218	0.999367155059135	0.999979609178744	1	0.999999085455242	0.999999999792106	Passenger
PLCB4	0	0	0	0	0	0	0	0	0	0.9609649446203	0.985957550107682	0.998648330477113	1	0.994614061101218	0.999367155059135	0.999979609178744	1	0.999999086082886	0.999999999792106	Passenger
ZFAT	0	0	0	0	0	0	0	0	0	0.960176873386854	0.988408089515182	0.998648786731053	1	0.994614061101218	0.999367155059135	0.999979609178744	1	0.999999086699904	0.999999999792106	Passenger
KIAA0825	0	0	0	0	0	0	0	0	0	0.960642449090757	0.986917398716684	0.99864889438488	1	0.994614061101218	0.999367155059135	0.999979609178744	1	0.99999908684546	0.999999999792106	Passenger
CFH	0	0	0	0	0	0	0	0	0	0.961017418178551	0.985861753113551	0.998649428713107	1	0.994614061101218	0.999367155059135	0.999979609178744	1	0.999999087567739	0.999999999792106	Passenger
CCAR1	0	0	0	0	0	0	0	0	0	0.96138299210314	0.984935047243411	0.998650483139457	1	0.994614061101218	0.999367155059135	0.999979609178744	1	0.999999088992223	0.999999999792106	Passenger
NOMO1	0	0	0	0	0	0	0	0	0	0.960525620032399	0.987381704637534	0.998651020156155	1	0.994614061101218	0.999367155059135	0.999979609178744	1	0.999999089717281	0.999999999792106	Passenger
WDR11	0	0	0	0	0	0	0	0	0	0.961007664707174	0.986038984221213	0.998652738116271	1	0.994614061101218	0.999367155059135	0.999979609178744	1	0.999999092034861	0.999999999792106	Passenger
UBE4B	0	0	0	0	0	0	0	0	0	0.960751154016393	0.986814357251228	0.998653483974511	1	0.994614061101218	0.999367155059135	0.999979609178744	1	0.999999093040126	0.999999999792106	Passenger
NOMO3	0	0	0	0	0	0	0	0	0	0.960570698509801	0.987381061574814	0.998653801764261	1	0.994614061101218	0.999367155059135	0.999979609178744	1	0.999999093468273	0.999999999792106	Passenger
COBLL1	0	0	0	0	0	0	0	0	0	0.960540444153635	0.987484460797106	0.998653965447488	1	0.994614061101218	0.999367155059135	0.999979609178744	1	0.999999093688758	0.999999999792106	Passenger
THBS1	0	0	0	0	0	0	0	0	0	0.960368255950604	0.988088097713136	0.998654833464971	1	0.994614061101218	0.999367155059135	0.999979609178744	1	0.99999909485755	0.999999999792106	Passenger
ADAMTS3	0	0	0	0	0	0	0	0	0	0.960631890697442	0.987250321947305	0.998654987997314	1	0.994614061101218	0.999367155059135	0.999979609178744	1	0.999999095065549	0.999999999792106	Passenger
SLC12A2	0	0	0	0	0	0	0	0	0	0.960484872252517	0.987771691248793	0.998656092876838	1	0.994614061101218	0.999367155059135	0.999979609178744	1	0.999999096552015	0.999999999792106	Passenger
DHX37	0	0	0	0	0	0	0	0	0	0.960439122877922	0.987959815280792	0.998656832183943	1	0.994614061101218	0.999367155059135	0.999979609178744	1	0.999999097545969	0.999999999792106	Passenger
FBXO38	0	0	0	0	0	0	0	0	0	0.960722787490795	0.987082621051989	0.99865722735078	1	0.994614061101218	0.999367155059135	0.999979609178744	1	0.999999098077023	0.999999999792106	Passenger
RGS3	0	0	0	0	0	0	0	0	0	0.960556011783739	0.987661003744119	0.998658372629371	1	0.994614061101218	0.999367155059135	0.999979609178744	1	0.999999099615249	0.999999999792106	Passenger
GNPTAB	0	0	0	0	0	0	0	0	0	0.960662485706888	0.987330396210505	0.998658476508839	1	0.994614061101218	0.999367155059135	0.999979609178744	1	0.999999099754705	0.999999999792106	Passenger
GRM5	0	0	0	0	0	0	0	0	0	0.960018166713991	0.989572781636441	0.998658953388158	1	0.994614061101218	0.999367155059135	0.999979609178744	1	0.999999100394765	0.999999999792106	Passenger
SH3TC2	0	0	0	0	0	0	0	0	0	0.960442154597448	0.988076024970392	0.998659205253188	1	0.994614061101218	0.999367155059135	0.999979609178744	1	0.999999100732723	0.999999999792106	Passenger
TBC1D1	0	0	0	0	0	0	0	0	0	0.960640295710464	0.987473410222552	0.998659931375548	1	0.994614061101218	0.999367155059135	0.999979609178744	1	0.999999101706693	0.999999999792106	Passenger
TECPR1	0	0	0	0	0	0	0	0	0	0.960546958738373	0.98781188077954	0.998660714478507	1	0.994614061101218	0.999367155059135	0.999979609178744	1	0.999999102756501	0.999999999792106	Passenger
PDZRN3	0	0	0	0	0	0	0	0	0	0.95979831865028	0.990587042135215	0.998660888584611	1	0.994614061101218	0.999367155059135	0.999979609178744	1	0.99999910298982	0.999999999792106	Passenger
ALPK1	0	0	0	0	0	0	0	0	0	0.96070289613668	0.987342793768051	0.998661219251082	1	0.994614061101218	0.999367155059135	0.999979609178744	1	0.999999103432862	0.999999999792106	Passenger
PARD3B	0	0	0	0	0	0	0	0	0	0.960526908381509	0.987909702096848	0.998661334293661	1	0.994614061101218	0.999367155059135	0.999979609178744	1	0.999999103586975	0.999999999792106	Passenger
SORCS3	0	0	0	0	0	0	0	0	0	0.96068620418391	0.987404965027629	0.998661419989051	1	0.994614061101218	0.999367155059135	0.999979609178744	1	0.999999103701766	0.999999999792106	Passenger
ERCC6L	0	0	0	0	0	0	0	0	0	0.960520166430456	0.987946735189374	0.998661617505979	1	0.994614061101218	0.999367155059135	0.999979609178744	1	0.999999103966315	0.999999999792106	Passenger
MAMDC4	0	0	0	0	0	0	0	0	0	0.960679577200858	0.987454362166055	0.998661984821132	1	0.994614061101218	0.999367155059135	0.999979609178744	1	0.999999104458185	0.999999999792106	Passenger
KDM2A	0	0	0	0	0	0	0	0	0	0.960716974346544	0.987390876271805	0.998663041392232	1	0.994614061101218	0.999367155059135	0.999979609178744	1	0.999999105872281	0.999999999792106	Passenger
PPP1R26	0	0	0	0	0	0	0	0	0	0.95969032974298	0.991235041936216	0.998663297468036	1	0.994614061101218	0.999367155059135	0.999979609178744	1	0.99999910621484	0.999999999792106	Passenger
MTMR3	0	0	0	0	0	0	0	0	0	0.960962243722922	0.986809336316381	0.99866636261289	1	0.994614061101218	0.999367155059135	0.999979609178744	1	0.999999110310064	0.999999999792106	Passenger
VWA5B1	0	0	0	0	0	0	0	0	0	0.960419824042436	0.98854361583844	0.998666392946822	1	0.994614061101218	0.999367155059135	0.999979609178744	1	0.999999110350545	0.999999999792106	Passenger
EFCAB8	0	0	0	0	0	0	0	0	0	0.960709990160833	0.987699245251227	0.998668636182631	1	0.994614061101218	0.999367155059135	0.999979609178744	1	0.999999113341617	0.999999999792106	Passenger
ZBED4	0	0	0	0	0	0	0	0	0	0.959867049607747	0.990862353648579	0.998669232869816	1	0.994614061101218	0.999367155059135	0.999979609178744	1	0.999999114136376	0.999999999792106	Passenger
CAND1	0	0	0	0	0	0	0	0	0	0.960625355729179	0.988040843214572	0.998669906734486	1	0.994614061101218	0.999367155059135	0.999979609178744	1	0.999999115033503	0.999999999792106	Passenger
TERT	0	0	0	0	0	0	0	0	0	0.9601323395441	0.98980829851427	0.998669925280256	1	0.994614061101218	0.999367155059135	0.999979609178744	1	0.999999115058187	0.999999999792106	Passenger
MYT1	0	0	0	0	0	0	0	0	0	0.960442530894147	0.988709949303736	0.99867077271117	1	0.994614061101218	0.999367155059135	0.999979609178744	1	0.999999116185724	0.999999999792106	Passenger
B4GALNT4	0	0	0	0	0	0	0	0	0	0.960411818945334	0.988864900053343	0.998671588864774	1	0.994614061101218	0.999367155059135	0.999979609178744	1	0.999999117270966	0.999999999792106	Passenger
TRO	0	0	0	0	0	0	0	0	0	0.960074401049067	0.990180341767255	0.998672133278846	1	0.994614061101218	0.999367155059135	0.999979609178744	1	0.999999117994504	0.999999999792106	Passenger
ADAMTS17	0	0	0	0	0	0	0	0	0	0.960727515203468	0.98785616608227	0.998672726985176	1	0.994614061101218	0.999367155059135	0.999979609178744	1	0.999999118783214	0.999999999792106	Passenger
HDAC6	0	0	0	0	0	0	0	0	0	0.960956587824067	0.987167558733146	0.998673328760089	1	0.994614061101218	0.999367155059135	0.999979609178744	1	0.999999119582283	0.999999999792106	Passenger
WWC2	0	0	0	0	0	0	0	0	0	0.961037688770461	0.986924264198671	0.998673353864062	1	0.994614061101218	0.999367155059135	0.999979609178744	1	0.999999119615609	0.999999999792106	Passenger
PTPN21	0	0	0	0	0	0	0	0	0	0.960842044434942	0.987545570814598	0.998673790377409	1	0.994614061101218	0.999367155059135	0.999979609178744	1	0.999999120194997	0.999999999792106	Passenger
DIAPH3	0	0	0	0	0	0	0	0	0	0.9611167794984	0.98672319698888	0.998674033938524	1	0.994614061101218	0.999367155059135	0.999979609178744	1	0.999999120518195	0.999999999792106	Passenger
LAMB3	0	0	0	0	0	0	0	0	0	0.96098449462993	0.987148240121981	0.998674650861263	1	0.994614061101218	0.999367155059135	0.999979609178744	1	0.999999121336566	0.999999999792106	Passenger
SIN3B	0	0	0	0	0	0	0	0	0	0.960319177888837	0.989424788118092	0.998675354701798	1	0.994614061101218	0.999367155059135	0.999979609178744	1	0.999999122269771	0.999999999792106	Passenger
ZNF208	0	0	0	0	0	0	0	0	0	0.960463865364207	0.988922114193935	0.99867582122021	1	0.994614061101218	0.999367155059135	0.999979609178744	1	0.999999122888043	0.999999999792106	Passenger
NFASC	0	0	0	0	0	0	0	0	0	0.960880546677272	0.987530961634402	0.998675872475504	1	0.994614061101218	0.999367155059135	0.999979609178744	1	0.999999122955958	0.999999999792106	Passenger
RBM33	0	0	0	0	0	0	0	0	0	0.961335446183005	0.986195383832823	0.998676141646473	1	0.994614061101218	0.999367155059135	0.999979609178744	1	0.999999123312574	0.999999999792106	Passenger
VCL	0	0	0	0	0	0	0	0	0	0.96100881830766	0.987186539177413	0.998676912605099	1	0.994614061101218	0.999367155059135	0.999979609178744	1	0.999999124333593	0.999999999792106	Passenger
ANKS1A	0	0	0	0	0	0	0	0	0	0.960724314020884	0.98810651395581	0.998677250177713	1	0.994614061101218	0.999367155059135	0.999979609178744	1	0.99999912478047	0.999999999792106	Passenger
CEP128	0	0	0	0	0	0	0	0	0	0.961638163156858	0.985428545719923	0.998677388012946	1	0.994614061101218	0.999367155059135	0.999979609178744	1	0.999999124962903	0.999999999792106	Passenger
WASHC4	0	0	0	0	0	0	0	0	0	0.961483933472024	0.985842276440977	0.998677398589488	1	0.994614061101218	0.999367155059135	0.999979609178744	1	0.9999991249769	0.999999999792106	Passenger
WWC3	0	0	0	0	0	0	0	0	0	0.960763556052187	0.987991536807062	0.998677514794065	1	0.994614061101218	0.999367155059135	0.999979609178744	1	0.999999125130688	0.999999999792106	Passenger
MOV10L1	0	0	0	0	0	0	0	0	0	0.961002395497123	0.987252609163388	0.998677843943998	1	0.994614061101218	0.999367155059135	0.999979609178744	1	0.999999125566218	0.999999999792106	Passenger
CHL1	0	0	0	0	0	0	0	0	0	0.961257316609752	0.986516828592172	0.99867827191195	1	0.994614061101218	0.999367155059135	0.999979609178744	1	0.999999126132341	0.999999999792106	Passenger
KCNH7	0	0	0	0	0	0	0	0	0	0.960736597718786	0.988150911189209	0.998678835032637	1	0.994614061101218	0.999367155059135	0.999979609178744	1	0.999999126876967	0.999999999792106	Passenger
TBC1D8	0	0	0	0	0	0	0	0	0	0.96084347211901	0.987813690397892	0.998679061034622	1	0.994614061101218	0.999367155059135	0.999979609178744	1	0.999999127175724	0.999999999792106	Passenger
XPO5	0	0	0	0	0	0	0	0	0	0.961469850144293	0.985962605604396	0.998679207830004	1	0.994614061101218	0.999367155059135	0.999979609178744	1	0.999999127369749	0.999999999792106	Passenger
FBRSL1	0	0	0	0	0	0	0	0	0	0.960080922884022	0.990686240174729	0.998680135380515	1	0.994614061101218	0.999367155059135	0.999979609178744	1	0.99999912859523	0.999999999792106	Passenger
PLCB2	0	0	0	0	0	0	0	0	0	0.960901515760546	0.987720042848148	0.99868083207118	1	0.994614061101218	0.999367155059135	0.999979609178744	1	0.999999129515132	0.999999999792106	Passenger
IFT122	0	0	0	0	0	0	0	0	0	0.96106547106446	0.987309621745755	0.998682843434314	1	0.994614061101218	0.999367155059135	0.999979609178744	1	0.999999132168184	0.999999999792106	Passenger
LAMC2	0	0	0	0	0	0	0	0	0	0.961387422607462	0.986365452221801	0.998682958005133	1	0.994614061101218	0.999367155059135	0.999979609178744	1	0.999999132319184	0.999999999792106	Passenger
KIF4B	0	0	0	0	0	0	0	0	0	0.960786497581244	0.988242011814055	0.998683598656698	1	0.994614061101218	0.999367155059135	0.999979609178744	1	0.9999991331633	0.999999999792106	Passenger
RIPOR1	0	0	0	0	0	0	0	0	0	0.960752974635881	0.988356449499625	0.998683633112462	1	0.994614061101218	0.999367155059135	0.999979609178744	1	0.999999133208687	0.999999999792106	Passenger
HMGXB3	0	0	0	0	0	0	0	0	0	0.960827563619731	0.988120173018109	0.998683868291258	1	0.994614061101218	0.999367155059135	0.999979609178744	1	0.999999133518445	0.999999999792106	Passenger
ATP2B1	0	0	0	0	0	0	0	0	0	0.961102835915135	0.987258769357663	0.998684113564468	1	0.994614061101218	0.999367155059135	0.999979609178744	1	0.999999133841439	0.999999999792106	Passenger
SORCS1	0	0	0	0	0	0	0	0	0	0.961252002641597	0.986829912286817	0.998684494904558	1	0.994614061101218	0.999367155059135	0.999979609178744	1	0.999999134343497	0.999999999792106	Passenger
POLD1	0	0	0	0	0	0	0	0	0	0.960566110123217	0.98909102710009	0.998685078108206	1	0.994614061101218	0.999367155059135	0.999979609178744	1	0.999999135111039	0.999999999792106	Passenger
NLRP5	0	0	0	0	0	0	0	0	0	0.960731650139823	0.988511874222333	0.998685138097567	1	0.994614061101218	0.999367155059135	0.999979609178744	1	0.99999913518997	0.999999999792106	Passenger
MYO1F	0	0	0	0	0	0	0	0	0	0.960913956283937	0.987977147634971	0.998686497966451	1	0.994614061101218	0.999367155059135	0.999979609178744	1	0.999999136978261	0.999999999792106	Passenger
FILIP1	0	0	0	0	0	0	0	0	0	0.960927183555547	0.987992942460976	0.998687607916371	1	0.994614061101218	0.999367155059135	0.999979609178744	1	0.999999138436524	0.999999999792106	Passenger
TTLL4	0	0	0	0	0	0	0	0	0	0.96104301662712	0.987644236800481	0.998688044093042	1	0.994614061101218	0.999367155059135	0.999979609178744	1	0.999999139009239	0.999999999792106	Passenger
CCDC40	0	0	0	0	0	0	0	0	0	0.960846729685087	0.988283291666179	0.99868806716518	1	0.994614061101218	0.999367155059135	0.999979609178744	1	0.999999139039529	0.999999999792106	Passenger
TAF4	0	0	0	0	0	0	0	0	0	0.960550047196868	0.989336718296674	0.998688240349932	1	0.994614061101218	0.999367155059135	0.999979609178744	1	0.99999913926687	0.999999999792106	Passenger
PC	0	0	0	0	0	0	0	0	0	0.960421217299242	0.989869210897178	0.998688927460797	1	0.994614061101218	0.999367155059135	0.999979609178744	1	0.999999140168549	0.999999999792106	Passenger
PCDH19	0	0	0	0	0	0	0	0	0	0.960149205385549	0.991018232912089	0.998689179494113	1	0.994614061101218	0.999367155059135	0.999979609178744	1	0.999999140499168	0.999999999792106	Passenger
MEI1	0	0	0	0	0	0	0	0	0	0.961172298516796	0.987300844004241	0.998689194770232	1	0.994614061101218	0.999367155059135	0.999979609178744	1	0.999999140519205	0.999999999792106	Passenger
EGFR	0	0	0	0	0	0	0	0	0	0.961040918756584	0.987715691597998	0.998689296896369	1	0.994614061101218	0.999367155059135	0.999979609178744	1	0.999999140653155	0.999999999792106	Passenger
PRDM11	0	0	0	0	0	0	0	0	0	0.960398121964891	0.989991220533476	0.998689418296863	1	0.994614061101218	0.999367155059135	0.999979609178744	1	0.999999140812373	0.999999999792106	Passenger
ZNF687	0	0	0	0	0	0	0	0	0	0.960269687926088	0.990529102397111	0.998689632459551	1	0.994614061101218	0.999367155059135	0.999979609178744	1	0.999999141093211	0.999999999792106	Passenger
ATP13A3	0	0	0	0	0	0	0	0	0	0.961485404857669	0.986424293369173	0.998690150861479	1	0.994614061101218	0.999367155059135	0.999979609178744	1	0.999999141772819	0.999999999792106	Passenger
ATP8A2	0	0	0	0	0	0	0	0	0	0.961457078456952	0.986508915743583	0.998690233012483	1	0.994614061101218	0.999367155059135	0.999979609178744	1	0.999999141880492	0.999999999792106	Passenger
BAIAP3	0	0	0	0	0	0	0	0	0	0.960996973480389	0.98792242685127	0.998690556370565	1	0.994614061101218	0.999367155059135	0.999979609178744	1	0.999999142304241	0.999999999792106	Passenger
MMS22L	0	0	0	0	0	0	0	0	0	0.961784289908983	0.985629452396934	0.998690740369771	1	0.994614061101218	0.999367155059135	0.999979609178744	1	0.999999142545318	0.999999999792106	Passenger
MYBPC2	0	0	0	0	0	0	0	0	0	0.960838538907092	0.988462398175486	0.998690830573473	1	0.994614061101218	0.999367155059135	0.999979609178744	1	0.999999142663492	0.999999999792106	Passenger
ATP8A1	0	0	0	0	0	0	0	0	0	0.961822170150079	0.985542540316556	0.998691047988932	1	0.994614061101218	0.999367155059135	0.999979609178744	1	0.999999142948288	0.999999999792106	Passenger
DHX34	0	0	0	0	0	0	0	0	0	0.960688255614432	0.989041748038783	0.998691789421866	1	0.994614061101218	0.999367155059135	0.999979609178744	1	0.999999143919149	0.999999999792106	Passenger
CASKIN2	0	0	0	0	0	0	0	0	0	0.960666591335895	0.989134423235987	0.998692037460411	1	0.994614061101218	0.999367155059135	0.999979609178744	1	0.999999144243817	0.999999999792106	Passenger
KIAA1614	0	0	0	0	0	0	0	0	0	0.960680084661623	0.989170142163457	0.998693479174098	1	0.994614061101218	0.999367155059135	0.999979609178744	1	0.999999146129718	0.999999999792106	Passenger
DZIP3	0	0	0	0	0	0	0	0	0	0.961809666173239	0.985727914232855	0.998694476079337	1	0.994614061101218	0.999367155059135	0.999979609178744	1	0.99999914743255	0.999999999792106	Passenger
PTPN14	0	0	0	0	0	0	0	0	0	0.961035040459824	0.988017743298131	0.998694687169481	1	0.994614061101218	0.999367155059135	0.999979609178744	1	0.999999147708291	0.999999999792106	Passenger
ADCY6	0	0	0	0	0	0	0	0	0	0.960689040222512	0.98922552014558	0.998694970953588	1	0.994614061101218	0.999367155059135	0.999979609178744	1	0.999999148078919	0.999999999792106	Passenger
MCF2L	0	0	0	0	0	0	0	0	0	0.961153875715147	0.987655287197924	0.998695034297237	1	0.994614061101218	0.999367155059135	0.999979609178744	1	0.999999148161637	0.999999999792106	Passenger
LRRC53	0	0	0	0	0	0	0	0	0	0.961018882988047	0.988089261000664	0.998695038262523	1	0.994614061101218	0.999367155059135	0.999979609178744	1	0.999999148166815	0.999999999792106	Passenger
RBM20	0	0	0	0	0	0	0	0	0	0.960856592773916	0.988661068639247	0.998695506600249	1	0.994614061101218	0.999367155059135	0.999979609178744	1	0.999999148778267	0.999999999792106	Passenger
MAGEC1	0	0	0	0	0	0	0	0	0	0.960842667035207	0.988711689883086	0.99869554850469	1	0.994614061101218	0.999367155059135	0.999979609178744	1	0.999999148832966	0.999999999792106	Passenger
MAGEL2	0	0	0	0	0	0	0	0	0	0.960617097765461	0.989595862374381	0.998696675895974	1	0.994614061101218	0.999367155059135	0.999979609178744	1	0.999999150303917	0.999999999792106	Passenger
PUM1	0	0	0	0	0	0	0	0	0	0.961485200821139	0.986823058969514	0.998698507798772	1	0.994614061101218	0.999367155059135	0.999979609178744	1	0.999999152691357	0.999999999792106	Passenger
KCNMA1	0	0	0	0	0	0	0	0	0	0.961089633644878	0.988048217143732	0.998698599389684	1	0.994614061101218	0.999367155059135	0.999979609178744	1	0.999999152810635	0.999999999792106	Passenger
GUCY2D	0	0	0	0	0	0	0	0	0	0.960657691802478	0.989562160835948	0.998698635642797	1	0.994614061101218	0.999367155059135	0.999979609178744	1	0.999999152857845	0.999999999792106	Passenger
ADAR	0	0	0	0	0	0	0	0	0	0.960864684702026	0.988833580772707	0.998699049939419	1	0.994614061101218	0.999367155059135	0.999979609178744	1	0.999999153397261	0.999999999792106	Passenger
NBPF1	0	0	0	0	0	0	0	0	0	0.961732955988465	0.986168186406814	0.998699575986772	1	0.994614061101218	0.999367155059135	0.999979609178744	1	0.999999154081929	0.999999999792106	Passenger
IGSF3	0	0	0	0	0	0	0	0	0	0.960818782023617	0.989040971581444	0.998699825282024	1	0.994614061101218	0.999367155059135	0.999979609178744	1	0.999999154406299	0.999999999792106	Passenger
ATP2B4	0	0	0	0	0	0	0	0	0	0.961059840950719	0.988256239225606	0.998700644148997	1	0.994614061101218	0.999367155059135	0.999979609178744	1	0.999999155471326	0.999999999792106	Passenger
RBP3	0	0	0	0	0	0	0	0	0	0.960248288007417	0.991484187060249	0.998701771870487	1	0.994614061101218	0.999367155059135	0.999979609178744	1	0.999999156936954	0.999999999792106	Passenger
TSC1	0	0	0	0	0	0	0	0	0	0.961206005830595	0.98785564008622	0.998702063100369	1	0.994614061101218	0.999367155059135	0.999979609178744	1	0.999999157315239	0.999999999792106	Passenger
STXBP5L	0	0	0	0	0	0	0	0	0	0.961630835379345	0.986604379442321	0.998702745294148	1	0.994614061101218	0.999367155059135	0.999979609178744	1	0.999999158201026	0.999999999792106	Passenger
TRPM5	0	0	0	0	0	0	0	0	0	0.961020111818708	0.988511574973959	0.998702865682957	1	0.994614061101218	0.999367155059135	0.999979609178744	1	0.999999158357295	0.999999999792106	Passenger
SMC2	0	0	0	0	0	0	0	0	0	0.961868591810265	0.985983245626685	0.998703675809562	1	0.994614061101218	0.999367155059135	0.999979609178744	1	0.999999159408492	0.999999999792106	Passenger
ITGA11	0	0	0	0	0	0	0	0	0	0.961088514271296	0.988341996751899	0.998703972251535	1	0.994614061101218	0.999367155059135	0.999979609178744	1	0.999999159792982	0.999999999792106	Passenger
SPECC1L	0	0	0	0	0	0	0	0	0	0.96145634468473	0.987194472279602	0.99870433170512	1	0.994614061101218	0.999367155059135	0.999979609178744	1	0.999999160259081	0.999999999792106	Passenger
MTMR4	0	0	0	0	0	0	0	0	0	0.961324002159183	0.98766367125829	0.998705557743587	1	0.994614061101218	0.999367155059135	0.999979609178744	1	0.999999161847898	0.999999999792106	Passenger
FHOD1	0	0	0	0	0	0	0	0	0	0.960889796016425	0.989123363640662	0.998705604613884	1	0.994614061101218	0.999367155059135	0.999979609178744	1	0.999999161908607	0.999999999792106	Passenger
FMN1	0	0	0	0	0	0	0	0	0	0.961286007365564	0.987811040633496	0.998706083131377	1	0.994614061101218	0.999367155059135	0.999979609178744	1	0.999999162528284	0.999999999792106	Passenger
KDM4B	0	0	0	0	0	0	0	0	0	0.960895302714775	0.989169536817339	0.998706729265607	1	0.994614061101218	0.999367155059135	0.999979609178744	1	0.999999163364661	0.999999999792106	Passenger
LARS1	0	0	0	0	0	0	0	0	0	0.961694018023981	0.986633322284812	0.998707158793208	1	0.994614061101218	0.999367155059135	0.999979609178744	1	0.999999163920423	0.999999999792106	Passenger
RBM6	0	0	0	0	0	0	0	0	0	0.961606752905787	0.986913173519672	0.99870770857625	1	0.994614061101218	0.999367155059135	0.999979609178744	1	0.999999164631514	0.999999999792106	Passenger
MAN2A1	0	0	0	0	0	0	0	0	0	0.961833069698726	0.98629037485312	0.998708227483958	1	0.994614061101218	0.999367155059135	0.999979609178744	1	0.999999165302393	0.999999999792106	Passenger
BMP2K	0	0	0	0	0	0	0	0	0	0.961768738858164	0.986518192113032	0.998709226472386	1	0.994614061101218	0.999367155059135	0.999979609178744	1	0.999999166593193	0.999999999792106	Passenger
WDR35	0	0	0	0	0	0	0	0	0	0.961806754934819	0.98642861822366	0.998709607750157	1	0.994614061101218	0.999367155059135	0.999979609178744	1	0.999999167085582	0.999999999792106	Passenger
INPP5F	0	0	0	0	0	0	0	0	0	0.961728077995458	0.986658010422475	0.998709725110178	1	0.994614061101218	0.999367155059135	0.999979609178744	1	0.999999167237113	0.999999999792106	Passenger
ANKFY1	0	0	0	0	0	0	0	0	0	0.961219781656442	0.98823227268015	0.998709967908807	1	0.994614061101218	0.999367155059135	0.999979609178744	1	0.999999167550563	0.999999999792106	Passenger
SPAG5	0	0	0	0	0	0	0	0	0	0.961814376563382	0.986436262017446	0.998710227788417	1	0.994614061101218	0.999367155059135	0.999979609178744	1	0.999999167885998	0.999999999792106	Passenger
CACNA2D2	0	0	0	0	0	0	0	0	0	0.961616459049117	0.987113618610007	0.998712378396822	1	0.994614061101218	0.999367155059135	0.999979609178744	1	0.999999170659268	0.999999999792106	Passenger
FNDC3A	0	0	0	0	0	0	0	0	0	0.961895669042586	0.986346539055282	0.998713183969514	1	0.994614061101218	0.999367155059135	0.999979609178744	1	0.999999171696884	0.999999999792106	Passenger
DLGAP2	0	0	0	0	0	0	0	0	0	0.96098420900327	0.989276991582093	0.998714002730507	1	0.994614061101218	0.999367155059135	0.999979609178744	1	0.999999172750822	0.999999999792106	Passenger
ANLN	0	0	0	0	0	0	0	0	0	0.961842231311217	0.986550152322813	0.998714312050336	1	0.994614061101218	0.999367155059135	0.999979609178744	1	0.999999173148814	0.999999999792106	Passenger
ZC3H6	0	0	0	0	0	0	0	0	0	0.961484185494077	0.987633930093811	0.998714695331485	1	0.994614061101218	0.999367155059135	0.999979609178744	1	0.999999173641838	0.999999999792106	Passenger
PTPRO	0	0	0	0	0	0	0	0	0	0.961708597383449	0.986958585685721	0.998714774875609	1	0.994614061101218	0.999367155059135	0.999979609178744	1	0.999999173744139	0.999999999792106	Passenger
OTUD4	0	0	0	0	0	0	0	0	0	0.962004519442567	0.986124231250584	0.998714889931581	1	0.994614061101218	0.999367155059135	0.999979609178744	1	0.9999991738921	0.999999999792106	Passenger
GRM1	0	0	0	0	0	0	0	0	0	0.960737232586598	0.990340169303618	0.998715813824588	1	0.994614061101218	0.999367155059135	0.999979609178744	1	0.999999175079741	0.999999999792106	Passenger
PELP1	0	0	0	0	0	0	0	0	0	0.96101871894079	0.989277079016063	0.998716118888829	1	0.994614061101218	0.999367155059135	0.999979609178744	1	0.999999175471705	0.999999999792106	Passenger
ATP8B2	0	0	0	0	0	0	0	0	0	0.961414670468915	0.98796696884624	0.998716859518045	1	0.994614061101218	0.999367155059135	0.999979609178744	1	0.999999176422921	0.999999999792106	Passenger
WDHD1	0	0	0	0	0	0	0	0	0	0.962091767088442	0.986002569439843	0.99871743184883	1	0.994614061101218	0.999367155059135	0.999979609178744	1	0.99999917715761	0.999999999792106	Passenger
KIAA2012	0	0	0	0	0	0	0	0	0	0.961942411831144	0.986416564450977	0.998717476994053	1	0.994614061101218	0.999367155059135	0.999979609178744	1	0.999999177215548	0.999999999792106	Passenger
USP43	0	0	0	0	0	0	0	0	0	0.961366448279683	0.988218161541529	0.998718627162609	1	0.994614061101218	0.999367155059135	0.999979609178744	1	0.99999917869095	0.999999999792106	Passenger
TRERF1	0	0	0	0	0	0	0	0	0	0.961548559536332	0.987669584255264	0.998719278573932	1	0.994614061101218	0.999367155059135	0.999979609178744	1	0.999999179525973	0.999999999792106	Passenger
HIPK3	0	0	0	0	0	0	0	0	0	0.961944335772183	0.986498591559245	0.998719335043648	1	0.994614061101218	0.999367155059135	0.999979609178744	1	0.99999917959834	0.999999999792106	Passenger
NEK10	0	0	0	0	0	0	0	0	0	0.962259347875011	0.985671895017527	0.998720042165805	1	0.994614061101218	0.999367155059135	0.999979609178744	1	0.999999180504257	0.999999999792106	Passenger
JAK1	0	0	0	0	0	0	0	0	0	0.961419757297648	0.988156106803931	0.998720710762867	1	0.994614061101218	0.999367155059135	0.999979609178744	1	0.999999181360357	0.999999999792106	Passenger
ATP11A	0	0	0	0	0	0	0	0	0	0.961721655146235	0.9872256870959	0.998720969987065	1	0.994614061101218	0.999367155059135	0.999979609178744	1	0.999999181692159	0.999999999792106	Passenger
PDE3B	0	0	0	0	0	0	0	0	0	0.961690288531637	0.987331340491315	0.998721191648418	1	0.994614061101218	0.999367155059135	0.999979609178744	1	0.999999181975827	0.999999999792106	Passenger
LARP1	0	0	0	0	0	0	0	0	0	0.961529959513854	0.987841700711749	0.998721461235569	1	0.994614061101218	0.999367155059135	0.999979609178744	1	0.999999182320761	0.999999999792106	Passenger
FAM184A	0	0	0	0	0	0	0	0	0	0.96229387836797	0.985653584925377	0.99872167680751	1	0.994614061101218	0.999367155059135	0.999979609178744	1	0.999999182596532	0.999999999792106	Passenger
ARHGAP39	0	0	0	0	0	0	0	0	0	0.960773279074233	0.990613174752829	0.998722115767969	1	0.994614061101218	0.999367155059135	0.999979609178744	1	0.999999183157927	0.999999999792106	Passenger
INTS2	0	0	0	0	0	0	0	0	0	0.961871427875324	0.986872269714334	0.998722778289173	1	0.994614061101218	0.999367155059135	0.999979609178744	1	0.999999184004874	0.999999999792106	Passenger
ITGA1	0	0	0	0	0	0	0	0	0	0.961967370860991	0.986601275939108	0.998722879019088	1	0.994614061101218	0.999367155059135	0.999979609178744	1	0.999999184133606	0.999999999792106	Passenger
BTBD11	0	0	0	0	0	0	0	0	0	0.961026827680028	0.989676943644669	0.998723217357675	1	0.994614061101218	0.999367155059135	0.999979609178744	1	0.999999184565924	0.999999999792106	Passenger
LATS1	0	0	0	0	0	0	0	0	0	0.961691386361212	0.987430393787328	0.998723218989717	1	0.994614061101218	0.999367155059135	0.999979609178744	1	0.999999184568009	0.999999999792106	Passenger
DENND2B	0	0	0	0	0	0	0	0	0	0.961265762404992	0.98883148100758	0.998723549840353	1	0.994614061101218	0.999367155059135	0.999979609178744	1	0.999999184990648	0.999999999792106	Passenger
TIE1	0	0	0	0	0	0	0	0	0	0.961336334898621	0.988617862439745	0.998724061942558	1	0.994614061101218	0.999367155059135	0.999979609178744	1	0.999999185644607	0.999999999792106	Passenger
TRAPPC9	0	0	0	0	0	0	0	0	0	0.961517771318692	0.988045592665982	0.998724581379284	1	0.994614061101218	0.999367155059135	0.999979609178744	1	0.999999186307665	0.999999999792106	Passenger
RFC1	0	0	0	0	0	0	0	0	0	0.961779468726346	0.987246452405311	0.99872486030794	1	0.994614061101218	0.999367155059135	0.999979609178744	1	0.999999186663604	0.999999999792106	Passenger
KANSL1	0	0	0	0	0	0	0	0	0	0.961504017468871	0.988108633899857	0.998724928944697	1	0.994614061101218	0.999367155059135	0.999979609178744	1	0.999999186751178	0.999999999792106	Passenger
HEATR6	0	0	0	0	0	0	0	0	0	0.961768481233251	0.987320137681207	0.998725670654011	1	0.994614061101218	0.999367155059135	0.999979609178744	1	0.999999187697239	0.999999999792106	Passenger
ZNF804A	0	0	0	0	0	0	0	0	0	0.96154583735125	0.988068317357475	0.998726703594057	1	0.994614061101218	0.999367155059135	0.999979609178744	1	0.99999918901385	0.999999999792106	Passenger
TP53BP2	0	0	0	0	0	0	0	0	0	0.961850039036757	0.987138456296608	0.998726923999313	1	0.994614061101218	0.999367155059135	0.999979609178744	1	0.999999189294645	0.999999999792106	Passenger
SGSM1	0	0	0	0	0	0	0	0	0	0.961608748460905	0.987879557294774	0.998726939813282	1	0.994614061101218	0.999367155059135	0.999979609178744	1	0.99999918931479	0.999999999792106	Passenger
SMC5	0	0	0	0	0	0	0	0	0	0.962211992788115	0.986111376063139	0.998726961545245	1	0.994614061101218	0.999367155059135	0.999979609178744	1	0.999999189342474	0.999999999792106	Passenger
ITGAM	0	0	0	0	0	0	0	0	0	0.961757796847755	0.987429137251657	0.998727188032618	1	0.994614061101218	0.999367155059135	0.999979609178744	1	0.999999189630959	0.999999999792106	Passenger
CAPN15	0	0	0	0	0	0	0	0	0	0.960992538457205	0.990197187866655	0.998729330419938	1	0.994614061101218	0.999367155059135	0.999979609178744	1	0.999999192357254	0.999999999792106	Passenger
RC3H1	0	0	0	0	0	0	0	0	0	0.962256853438601	0.98612053888335	0.99872982297962	1	0.994614061101218	0.999367155059135	0.999979609178744	1	0.999999192983411	0.999999999792106	Passenger
CATSPERG	0	0	0	0	0	0	0	0	0	0.961591418340896	0.988136770336554	0.99873073382483	1	0.994614061101218	0.999367155059135	0.999979609178744	1	0.999999194140666	0.999999999792106	Passenger
DIAPH2	0	0	0	0	0	0	0	0	0	0.962206714517258	0.986323299841521	0.998731231327784	1	0.994614061101218	0.999367155059135	0.999979609178744	1	0.999999194772407	0.999999999792106	Passenger
PDZD8	0	0	0	0	0	0	0	0	0	0.961167631849461	0.989646315368881	0.99873132754487	1	0.994614061101218	0.999367155059135	0.999979609178744	1	0.999999194894557	0.999999999792106	Passenger
KIF1C	0	0	0	0	0	0	0	0	0	0.961642224375462	0.988015992132655	0.99873153827973	1	0.994614061101218	0.999367155059135	0.999979609178744	1	0.999999195162058	0.999999999792106	Passenger
TAF2	0	0	0	0	0	0	0	0	0	0.961929511186996	0.987153740576583	0.998731990929351	1	0.994614061101218	0.999367155059135	0.999979609178744	1	0.999999195736489	0.999999999792106	Passenger
CACNA2D4	0	0	0	0	0	0	0	0	0	0.961868113483685	0.987367639209542	0.998732590992949	1	0.994614061101218	0.999367155059135	0.999979609178744	1	0.999999196497677	0.999999999792106	Passenger
USP28	0	0	0	0	0	0	0	0	0	0.962495192759278	0.985612205404723	0.998732638174315	1	0.994614061101218	0.999367155059135	0.999979609178744	1	0.999999196557512	0.999999999792106	Passenger
SRGAP3	0	0	0	0	0	0	0	0	0	0.961592078357962	0.988249815952539	0.998732867838869	1	0.994614061101218	0.999367155059135	0.999979609178744	1	0.999999196848739	0.999999999792106	Passenger
PROB1	0	0	0	0	0	0	0	0	0	0.960924343667275	0.990754827642893	0.998733479551898	1	0.994614061101218	0.999367155059135	0.999979609178744	1	0.999999197624164	0.999999999792106	Passenger
CD163	0	0	0	0	0	0	0	0	0	0.961976791783257	0.987088164507086	0.998733492126725	1	0.994614061101218	0.999367155059135	0.999979609178744	1	0.9999991976401	0.999999999792106	Passenger
HIPK2	0	0	0	0	0	0	0	0	0	0.961504639540022	0.988580895650114	0.998733602981764	1	0.994614061101218	0.999367155059135	0.999979609178744	1	0.999999197780582	0.999999999792106	Passenger
ITGA2	0	0	0	0	0	0	0	0	0	0.962351075336126	0.986134431669147	0.998735705768541	1	0.994614061101218	0.999367155059135	0.999979609178744	1	0.999999200443019	0.999999999792106	Passenger
RET	0	0	0	0	0	0	0	0	0	0.961368744719769	0.98919481140973	0.998736072408452	1	0.994614061101218	0.999367155059135	0.999979609178744	1	0.999999200906785	0.999999999792106	Passenger
TTC34	0	0	0	0	0	0	0	0	0	0.960956194355603	0.990863855203519	0.998737006539996	1	0.994614061101218	0.999367155059135	0.999979609178744	1	0.99999920208777	0.999999999792106	Passenger
HIPK1	0	0	0	0	0	0	0	0	0	0.961903339355418	0.987516129322791	0.998737626428937	1	0.994614061101218	0.999367155059135	0.999979609178744	1	0.999999202870988	0.999999999792106	Passenger
DDB1	0	0	0	0	0	0	0	0	0	0.961745403747065	0.988009617234372	0.998737628492063	1	0.994614061101218	0.999367155059135	0.999979609178744	1	0.999999202873594	0.999999999792106	Passenger
PCDH7	0	0	0	0	0	0	0	0	0	0.960776299041142	0.991739147633329	0.998737889857043	1	0.994614061101218	0.999367155059135	0.999979609178744	1	0.999999203203708	0.999999999792106	Passenger
SLC12A7	0	0	0	0	0	0	0	0	0	0.961377478685216	0.989278462724675	0.998738015182747	1	0.994614061101218	0.999367155059135	0.999979609178744	1	0.999999203361975	0.999999999792106	Passenger
EPB41L3	0	0	0	0	0	0	0	0	0	0.961912137304031	0.9875186411985	0.998738202189341	1	0.994614061101218	0.999367155059135	0.999979609178744	1	0.999999203598106	0.999999999792106	Passenger
ARID5B	0	0	0	0	0	0	0	0	0	0.961464180145756	0.989027302070358	0.998738996298753	1	0.994614061101218	0.999367155059135	0.999979609178744	1	0.999999204600428	0.999999999792106	Passenger
SMARCC1	0	0	0	0	0	0	0	0	0	0.962256619013669	0.986571091063728	0.99873946215337	1	0.994614061101218	0.999367155059135	0.999979609178744	1	0.999999205188135	0.999999999792106	Passenger
TMF1	0	0	0	0	0	0	0	0	0	0.962343284135539	0.986334580406828	0.998739568024381	1	0.994614061101218	0.999367155059135	0.999979609178744	1	0.999999205321668	0.999999999792106	Passenger
NRDE2	0	0	0	0	0	0	0	0	0	0.96175229948813	0.988109417066977	0.998739912704096	1	0.994614061101218	0.999367155059135	0.999979609178744	1	0.999999205756328	0.999999999792106	Passenger
WWC1	0	0	0	0	0	0	0	0	0	0.961880422073033	0.987722162465016	0.998740256722491	1	0.994614061101218	0.999367155059135	0.999979609178744	1	0.999999206190035	0.999999999792106	Passenger
IGSF9	0	0	0	0	0	0	0	0	0	0.961582465720298	0.988696703112315	0.99874036997593	1	0.994614061101218	0.999367155059135	0.999979609178744	1	0.999999206332789	0.999999999792106	Passenger
ATP13A2	0	0	0	0	0	0	0	0	0	0.96161225897253	0.988601042432951	0.998740463957573	1	0.994614061101218	0.999367155059135	0.999979609178744	1	0.999999206451241	0.999999999792106	Passenger
ESYT1	0	0	0	0	0	0	0	0	0	0.962390782551286	0.986261768129809	0.998740811004457	1	0.994614061101218	0.999367155059135	0.999979609178744	1	0.999999206888574	0.999999999792106	Passenger
HPS5	0	0	0	0	0	0	0	0	0	0.962110926041146	0.987064920251455	0.998741020016019	1	0.994614061101218	0.999367155059135	0.999979609178744	1	0.999999207151903	0.999999999792106	Passenger
MCF2L2	0	0	0	0	0	0	0	0	0	0.962019374804639	0.987387638439615	0.998742031579561	1	0.994614061101218	0.999367155059135	0.999979609178744	1	0.999999208425732	0.999999999792106	Passenger
FMNL1	0	0	0	0	0	0	0	0	0	0.961571736334875	0.988881674206282	0.998742975874361	1	0.994614061101218	0.999367155059135	0.999979609178744	1	0.999999209613926	0.999999999792106	Passenger
NFATC3	0	0	0	0	0	0	0	0	0	0.962138976751324	0.987085544743549	0.998743107541351	1	0.994614061101218	0.999367155059135	0.999979609178744	1	0.99999920977953	0.999999999792106	Passenger
STARD13	0	0	0	0	0	0	0	0	0	0.961769778784406	0.988231280582654	0.998743224841966	1	0.994614061101218	0.999367155059135	0.999979609178744	1	0.99999920992705	0.999999999792106	Passenger
ADGRG6	0	0	0	0	0	0	0	0	0	0.962124630545624	0.987149403426525	0.998743544806958	1	0.994614061101218	0.999367155059135	0.999979609178744	1	0.999999210329376	0.999999999792106	Passenger
MYRF	0	0	0	0	0	0	0	0	0	0.96155367496136	0.989007918398984	0.998744074878378	1	0.994614061101218	0.999367155059135	0.999979609178744	1	0.999999210995665	0.999999999792106	Passenger
SH3PXD2A	0	0	0	0	0	0	0	0	0	0.96146358751296	0.989407215149681	0.998745387877898	1	0.994614061101218	0.999367155059135	0.999979609178744	1	0.999999212644868	0.999999999792106	Passenger
PRTG	0	0	0	0	0	0	0	0	0	0.962140734443394	0.98720882691379	0.99874569836561	1	0.994614061101218	0.999367155059135	0.999979609178744	1	0.999999213034605	0.999999999792106	Passenger
PALB2	0	0	0	0	0	0	0	0	0	0.961928221728341	0.987878262198089	0.998746105938208	1	0.994614061101218	0.999367155059135	0.999979609178744	1	0.999999213546062	0.999999999792106	Passenger
MAGI3	0	0	0	0	0	0	0	0	0	0.962187689177628	0.987128722948496	0.998746876911292	1	0.994614061101218	0.999367155059135	0.999979609178744	1	0.99999921451309	0.999999999792106	Passenger
ABL1	0	0	0	0	0	0	0	0	0	0.96136471476133	0.989873165279655	0.998746967139322	1	0.994614061101218	0.999367155059135	0.999979609178744	1	0.999999214626223	0.999999999792106	Passenger
SPEM3	0	0	0	0	0	0	0	0	0	0.961608640005897	0.98901565365278	0.998747526248518	1	0.994614061101218	0.999367155059135	0.999979609178744	1	0.999999215327088	0.999999999792106	Passenger
ZFPM1	0	0	0	0	0	0	0	0	0	0.960969190373971	0.991572371883214	0.998747565890754	1	0.994614061101218	0.999367155059135	0.999979609178744	1	0.99999921537677	0.999999999792106	Passenger
NCKAP1	0	0	0	0	0	0	0	0	0	0.962287103260266	0.986873593539697	0.99874757154952	1	0.994614061101218	0.999367155059135	0.999979609178744	1	0.999999215383861	0.999999999792106	Passenger
MYBPC1	0	0	0	0	0	0	0	0	0	0.962117195208953	0.987377824612519	0.998747667190684	1	0.994614061101218	0.999367155059135	0.999979609178744	1	0.999999215503716	0.999999999792106	Passenger
NCAPG2	0	0	0	0	0	0	0	0	0	0.962259698799805	0.986975798771679	0.998748044054988	1	0.994614061101218	0.999367155059135	0.999979609178744	1	0.9999992159759	0.999999999792106	Passenger
RBL2	0	0	0	0	0	0	0	0	0	0.961963892363254	0.987887265916227	0.998748409898992	1	0.994614061101218	0.999367155059135	0.999979609178744	1	0.99999921643414	0.999999999792106	Passenger
CCDC136	0	0	0	0	0	0	0	0	0	0.96218010201264	0.987248348834798	0.998748830886651	1	0.994614061101218	0.999367155059135	0.999979609178744	1	0.999999216961285	0.999999999792106	Passenger
NOL6	0	0	0	0	0	0	0	0	0	0.96181624398097	0.988403672592156	0.99874917426441	1	0.994614061101218	0.999367155059135	0.999979609178744	1	0.999999217391119	0.999999999792106	Passenger
ARHGAP33	0	0	0	0	0	0	0	0	0	0.961514984407392	0.989453473932215	0.998749265091041	1	0.994614061101218	0.999367155059135	0.999979609178744	1	0.999999217504794	0.999999999792106	Passenger
TTC17	0	0	0	0	0	0	0	0	0	0.962280815762725	0.986995309076587	0.998749694289354	1	0.994614061101218	0.999367155059135	0.999979609178744	1	0.999999218041851	0.999999999792106	Passenger
HR	0	0	0	0	0	0	0	0	0	0.961861097725848	0.988302129602	0.998750008010032	1	0.994614061101218	0.999367155059135	0.999979609178744	1	0.999999218434294	0.999999999792106	Passenger
FAM47C	0	0	0	0	0	0	0	0	0	0.960951158747541	0.991928001076197	0.998751062827564	1	0.994614061101218	0.999367155059135	0.999979609178744	1	0.999999219753075	0.999999999792106	Passenger
ADCY1	0	0	0	0	0	0	0	0	0	0.961393016454485	0.990075028936737	0.998751860062374	1	0.994614061101218	0.999367155059135	0.999979609178744	1	0.999999220749076	0.999999999792106	Passenger
FAM120A	0	0	0	0	0	0	0	0	0	0.961809060179215	0.988601722173103	0.998752316013489	1	0.994614061101218	0.999367155059135	0.999979609178744	1	0.999999221318418	0.999999999792106	Passenger
PALLD	0	0	0	0	0	0	0	0	0	0.962402841704267	0.98684045942504	0.998753735584295	1	0.994614061101218	0.999367155059135	0.999979609178744	1	0.999999223089691	0.999999999792106	Passenger
BTBD7	0	0	0	0	0	0	0	0	0	0.96188135405414	0.988441907542293	0.998753771791482	1	0.994614061101218	0.999367155059135	0.999979609178744	1	0.999999223134842	0.999999999792106	Passenger
PCDH18	0	0	0	0	0	0	0	0	0	0.961725516748712	0.988993140543238	0.998754177407042	1	0.994614061101218	0.999367155059135	0.999979609178744	1	0.999999223640564	0.999999999792106	Passenger
PTCH2	0	0	0	0	0	0	0	0	0	0.961783013472245	0.988798688596432	0.998754244691395	1	0.994614061101218	0.999367155059135	0.999979609178744	1	0.999999223724439	0.999999999792106	Passenger
AMER1	0	0	0	0	0	0	0	0	0	0.96169556791356	0.98910476396914	0.998754293593988	1	0.994614061101218	0.999367155059135	0.999979609178744	1	0.999999223785396	0.999999999792106	Passenger
HEPHL1	0	0	0	0	0	0	0	0	0	0.961879536867097	0.988487062978662	0.998754480260289	1	0.994614061101218	0.999367155059135	0.999979609178744	1	0.999999224018055	0.999999999792106	Passenger
ASAP1	0	0	0	0	0	0	0	0	0	0.962496953325845	0.986613124746387	0.998754553121039	1	0.994614061101218	0.999367155059135	0.999979609178744	1	0.999999224108859	0.999999999792106	Passenger
ERC1	0	0	0	0	0	0	0	0	0	0.962225587364347	0.987408077569596	0.998754708029736	1	0.994614061101218	0.999367155059135	0.999979609178744	1	0.999999224301897	0.999999999792106	Passenger
ZNF862	0	0	0	0	0	0	0	0	0	0.961375702654425	0.990330958370115	0.99875474353217	1	0.994614061101218	0.999367155059135	0.999979609178744	1	0.999999224346135	0.999999999792106	Passenger
SMARCA1	0	0	0	0	0	0	0	0	0	0.962362271409491	0.987034787207771	0.998755320772766	1	0.994614061101218	0.999367155059135	0.999979609178744	1	0.999999225065229	0.999999999792106	Passenger
FRMD4A	0	0	0	0	0	0	0	0	0	0.962042341272269	0.988014381538624	0.998755496642702	1	0.994614061101218	0.999367155059135	0.999979609178744	1	0.999999225284251	0.999999999792106	Passenger
ITGAL	0	0	0	0	0	0	0	0	0	0.962225361227739	0.987449581975392	0.998755513300572	1	0.994614061101218	0.999367155059135	0.999979609178744	1	0.999999225304995	0.999999999792106	Passenger
TDRD1	0	0	0	0	0	0	0	0	0	0.962469366081676	0.986746089381783	0.998755706150703	1	0.994614061101218	0.999367155059135	0.999979609178744	1	0.999999225545125	0.999999999792106	Passenger
PDZRN4	0	0	0	0	0	0	0	0	0	0.962009208066584	0.988143014691818	0.998755925865688	1	0.994614061101218	0.999367155059135	0.999979609178744	1	0.999999225818661	0.999999999792106	Passenger
ITGAD	0	0	0	0	0	0	0	0	0	0.962205908836727	0.987542987892008	0.998756191064675	1	0.994614061101218	0.999367155059135	0.999979609178744	1	0.999999226148759	0.999999999792106	Passenger
ATP13A5	0	0	0	0	0	0	0	0	0	0.962531019243075	0.98660148641689	0.998756314897571	1	0.994614061101218	0.999367155059135	0.999979609178744	1	0.999999226302871	0.999999999792106	Passenger
ARHGAP20	0	0	0	0	0	0	0	0	0	0.96208380168083	0.987927706539324	0.99875633203048	1	0.994614061101218	0.999367155059135	0.999979609178744	1	0.999999226324192	0.999999999792106	Passenger
NEMF	0	0	0	0	0	0	0	0	0	0.962770310496101	0.985954128665214	0.99875641769313	1	0.994614061101218	0.999367155059135	0.999979609178744	1	0.999999226430791	0.999999999792106	Passenger
C6orf132	0	0	0	0	0	0	0	0	0	0.961227798491791	0.991106876652973	0.998757048773702	1	0.994614061101218	0.999367155059135	0.999979609178744	1	0.999999227215881	0.999999999792106	Passenger
RAPGEF1	0	0	0	0	0	0	0	0	0	0.961970860454915	0.98834264880122	0.998757318483464	1	0.994614061101218	0.999367155059135	0.999979609178744	1	0.999999227551289	0.999999999792106	Passenger
ZEB1	0	0	0	0	0	0	0	0	0	0.96209744489563	0.987979045202011	0.99875811507971	1	0.994614061101218	0.999367155059135	0.999979609178744	1	0.999999228541502	0.999999999792106	Passenger
SLC38A10	0	0	0	0	0	0	0	0	0	0.961632075443531	0.989567689274313	0.998758214615586	1	0.994614061101218	0.999367155059135	0.999979609178744	1	0.999999228665186	0.999999999792106	Passenger
MYO1B	0	0	0	0	0	0	0	0	0	0.96258686191257	0.986550390344868	0.99875852357351	1	0.994614061101218	0.999367155059135	0.999979609178744	1	0.999999229049036	0.999999999792106	Passenger
CFAP251	0	0	0	0	0	0	0	0	0	0.962187615855016	0.987728550493316	0.998758704566752	1	0.994614061101218	0.999367155059135	0.999979609178744	1	0.999999229273858	0.999999999792106	Passenger
STARD8	0	0	0	0	0	0	0	0	0	0.961915287666962	0.988605395945351	0.998758747226639	1	0.994614061101218	0.999367155059135	0.999979609178744	1	0.999999229326844	0.999999999792106	Passenger
ATP8B4	0	0	0	0	0	0	0	0	0	0.962441949736385	0.986974427663745	0.998758796771241	1	0.994614061101218	0.999367155059135	0.999979609178744	1	0.999999229388378	0.999999999792106	Passenger
PCDH9	0	0	0	0	0	0	0	0	0	0.961462860640094	0.990307923326153	0.998759677316556	1	0.994614061101218	0.999367155059135	0.999979609178744	1	0.999999230481604	0.999999999792106	Passenger
DHX16	0	0	0	0	0	0	0	0	0	0.962231004286124	0.987659315997311	0.99875994394852	1	0.994614061101218	0.999367155059135	0.999979609178744	1	0.999999230812484	0.999999999792106	Passenger
AAK1	0	0	0	0	0	0	0	0	0	0.962551352330038	0.986733223120368	0.998760267604466	1	0.994614061101218	0.999367155059135	0.999979609178744	1	0.999999231214032	0.999999999792106	Passenger
ZFPM2	0	0	0	0	0	0	0	0	0	0.962174558915221	0.987868479472847	0.998760607685474	1	0.994614061101218	0.999367155059135	0.999979609178744	1	0.999999231635845	0.999999999792106	Passenger
SENP6	0	0	0	0	0	0	0	0	0	0.962365344077798	0.987293664973209	0.998760716479709	1	0.994614061101218	0.999367155059135	0.999979609178744	1	0.999999231770761	0.999999999792106	Passenger
COL6A1	0	0	0	0	0	0	0	0	0	0.962044411569682	0.988295005263806	0.998760835836851	1	0.994614061101218	0.999367155059135	0.999979609178744	1	0.999999231918763	0.999999999792106	Passenger
DYNC2I1	0	0	0	0	0	0	0	0	0	0.962550001034746	0.986765462028049	0.998760858410818	1	0.994614061101218	0.999367155059135	0.999979609178744	1	0.999999231946753	0.999999999792106	Passenger
KCNT2	0	0	0	0	0	0	0	0	0	0.962676510006891	0.986425051434823	0.998761129376536	1	0.994614061101218	0.999367155059135	0.999979609178744	1	0.999999232282689	0.999999999792106	Passenger
PPP2R3A	0	0	0	0	0	0	0	0	0	0.962077552920009	0.988210575057861	0.998761255167884	1	0.994614061101218	0.999367155059135	0.999979609178744	1	0.999999232438617	0.999999999792106	Passenger
NFX1	0	0	0	0	0	0	0	0	0	0.962396788381319	0.987236108017173	0.998761424874984	1	0.994614061101218	0.999367155059135	0.999979609178744	1	0.999999232648957	0.999999999792106	Passenger
ZNF654	0	0	0	0	0	0	0	0	0	0.962131800295709	0.988077388383952	0.998762007466082	1	0.994614061101218	0.999367155059135	0.999979609178744	1	0.999999233370817	0.999999999792106	Passenger
FHDC1	0	0	0	0	0	0	0	0	0	0.961742905602875	0.989397695203496	0.998762081249163	1	0.994614061101218	0.999367155059135	0.999979609178744	1	0.999999233462214	0.999999999792106	Passenger
MAP3K9	0	0	0	0	0	0	0	0	0	0.961701141013491	0.989582161363606	0.998762611295776	1	0.994614061101218	0.999367155059135	0.999979609178744	1	0.999999234118634	0.999999999792106	Passenger
SIPA1	0	0	0	0	0	0	0	0	0	0.961539683499332	0.990210502872107	0.998762835622263	1	0.994614061101218	0.999367155059135	0.999979609178744	1	0.99999923439636	0.999999999792106	Passenger
SMARCA5	0	0	0	0	0	0	0	0	0	0.962626875913391	0.986687819117804	0.998763759937289	1	0.994614061101218	0.999367155059135	0.999979609178744	1	0.99999923554017	0.999999999792106	Passenger
RPGR	0	0	0	0	0	0	0	0	0	0.962451163075485	0.987193926068914	0.998763788857313	1	0.994614061101218	0.999367155059135	0.999979609178744	1	0.999999235575944	0.999999999792106	Passenger
USP36	0	0	0	0	0	0	0	0	0	0.961843847582929	0.989146079727558	0.998763905624525	1	0.994614061101218	0.999367155059135	0.999979609178744	1	0.999999235720375	0.999999999792106	Passenger
SREBF2	0	0	0	0	0	0	0	0	0	0.962115599897222	0.988239780085251	0.998764060617685	1	0.994614061101218	0.999367155059135	0.999979609178744	1	0.999999235912068	0.999999999792106	Passenger
KIAA1755	0	0	0	0	0	0	0	0	0	0.961943276698829	0.988832054993085	0.998764433568063	1	0.994614061101218	0.999367155059135	0.999979609178744	1	0.999999236373228	0.999999999792106	Passenger
CILP	0	0	0	0	0	0	0	0	0	0.96165735525494	0.989918078994323	0.998765377197746	1	0.994614061101218	0.999367155059135	0.999979609178744	1	0.99999923753942	0.999999999792106	Passenger
UBN1	0	0	0	0	0	0	0	0	0	0.962004012795338	0.988688936459668	0.998765538483213	1	0.994614061101218	0.999367155059135	0.999979609178744	1	0.999999237738656	0.999999999792106	Passenger
PLCL1	0	0	0	0	0	0	0	0	0	0.961809413611775	0.989374283526144	0.998765685795967	1	0.994614061101218	0.999367155059135	0.999979609178744	1	0.99999923792061	0.999999999792106	Passenger
TEX2	0	0	0	0	0	0	0	0	0	0.961973312650749	0.98880213405078	0.998765703880757	1	0.994614061101218	0.999367155059135	0.999979609178744	1	0.999999237942946	0.999999999792106	Passenger
CPEB2	0	0	0	0	0	0	0	0	0	0.96201863271955	0.98872297122297	0.998767014267044	1	0.994614061101218	0.999367155059135	0.999979609178744	1	0.99999923956049	0.999999999792106	Passenger
POLR3B	0	0	0	0	0	0	0	0	0	0.962360532243171	0.987636676046244	0.998767178467891	1	0.994614061101218	0.999367155059135	0.999979609178744	1	0.999999239763059	0.999999999792106	Passenger
PPP1R3A	0	0	0	0	0	0	0	0	0	0.962266261328716	0.987936878610392	0.998767349428694	1	0.994614061101218	0.999367155059135	0.999979609178744	1	0.999999239973938	0.999999999792106	Passenger
CLIP2	0	0	0	0	0	0	0	0	0	0.961862398709165	0.989297895375632	0.998767584936818	1	0.994614061101218	0.999367155059135	0.999979609178744	1	0.999999240264389	0.999999999792106	Passenger
ZNF91	0	0	0	0	0	0	0	0	0	0.961993342079723	0.988850939659715	0.998767755956895	1	0.994614061101218	0.999367155059135	0.999979609178744	1	0.999999240475272	0.999999999792106	Passenger
SRGAP1	0	0	0	0	0	0	0	0	0	0.96230106754692	0.987892890664149	0.998768577910749	1	0.994614061101218	0.999367155059135	0.999979609178744	1	0.999999241488406	0.999999999792106	Passenger
SMC6	0	0	0	0	0	0	0	0	0	0.962673229348638	0.986794098439179	0.998768691255183	1	0.994614061101218	0.999367155059135	0.999979609178744	1	0.99999924162806	0.999999999792106	Passenger
ITGA6	0	0	0	0	0	0	0	0	0	0.962665941865899	0.986819014519248	0.998768779655092	1	0.994614061101218	0.999367155059135	0.999979609178744	1	0.999999241736971	0.999999999792106	Passenger
SPOCD1	0	0	0	0	0	0	0	0	0	0.96195416140358	0.989051024560352	0.998768883765721	1	0.994614061101218	0.999367155059135	0.999979609178744	1	0.999999241865228	0.999999999792106	Passenger
LIMCH1	0	0	0	0	0	0	0	0	0	0.962591768140896	0.987063175685294	0.998769427642734	1	0.994614061101218	0.999367155059135	0.999979609178744	1	0.999999242535068	0.999999999792106	Passenger
ZMYM1	0	0	0	0	0	0	0	0	0	0.962472785938549	0.987440083069328	0.998769962967044	1	0.994614061101218	0.999367155059135	0.999979609178744	1	0.999999243194085	0.999999999792106	Passenger
NOS2	0	0	0	0	0	0	0	0	0	0.962275549307527	0.988048678102179	0.99877000638173	1	0.994614061101218	0.999367155059135	0.999979609178744	1	0.999999243247519	0.999999999792106	Passenger
COL19A1	0	0	0	0	0	0	0	0	0	0.963163632621588	0.985547044337789	0.998770199934754	1	0.994614061101218	0.999367155059135	0.999979609178744	1	0.999999243485716	0.999999999792106	Passenger
BAG6	0	0	0	0	0	0	0	0	0	0.962480238309222	0.98746718229804	0.998770935827707	1	0.994614061101218	0.999367155059135	0.999979609178744	1	0.999999244391003	0.999999999792106	Passenger
TBC1D8B	0	0	0	0	0	0	0	0	0	0.962805890951953	0.986536077895048	0.998771058520957	1	0.994614061101218	0.999367155059135	0.999979609178744	1	0.999999244541886	0.999999999792106	Passenger
PDE10A	0	0	0	0	0	0	0	0	0	0.962096731964217	0.988698277851132	0.998771232829942	1	0.994614061101218	0.999367155059135	0.999979609178744	1	0.999999244756218	0.999999999792106	Passenger
SLC9C1	0	0	0	0	0	0	0	0	0	0.962670811765258	0.986982663807983	0.998772429024707	1	0.994614061101218	0.999367155059135	0.999979609178744	1	0.99999924622625	0.999999999792106	Passenger
DGKI	0	0	0	0	0	0	0	0	0	0.962671012932387	0.987014009069354	0.998773080313916	1	0.994614061101218	0.999367155059135	0.999979609178744	1	0.999999247026033	0.999999999792106	Passenger
SUGP2	0	0	0	0	0	0	0	0	0	0.962097815684541	0.988826734177849	0.998773562372969	1	0.994614061101218	0.999367155059135	0.999979609178744	1	0.999999247617727	0.999999999792106	Passenger
GRIP1	0	0	0	0	0	0	0	0	0	0.962509409856828	0.987520969671856	0.998773710321877	1	0.994614061101218	0.999367155059135	0.999979609178744	1	0.999999247799278	0.999999999792106	Passenger
MAP1S	0	0	0	0	0	0	0	0	0	0.961453712211797	0.991395505592679	0.998774734045596	1	0.994614061101218	0.999367155059135	0.999979609178744	1	0.999999249054905	0.999999999792106	Passenger
GTF2IRD2	0	0	0	0	0	0	0	0	0	0.962073142155281	0.988992466455324	0.998774976519718	1	0.994614061101218	0.999367155059135	0.999979609178744	1	0.999999249352153	0.999999999792106	Passenger
MSH3	0	0	0	0	0	0	0	0	0	0.962444227175038	0.987810267639229	0.998775466527624	1	0.994614061101218	0.999367155059135	0.999979609178744	1	0.999999249952672	0.999999999792106	Passenger
FAM120C	0	0	0	0	0	0	0	0	0	0.962158298368089	0.988734813051681	0.998775543265044	1	0.994614061101218	0.999367155059135	0.999979609178744	1	0.999999250046694	0.999999999792106	Passenger
SCART1	0	0	0	0	0	0	0	0	0	0.961929402059727	0.989544999641439	0.998775698020699	1	0.994614061101218	0.999367155059135	0.999979609178744	1	0.99999925023629	0.999999999792106	Passenger
CTC-281F24.5	0	0	0	0	0	0	0	0	0	0.961673249521157	0.990554931286138	0.998776090613168	1	0.994614061101218	0.999367155059135	0.999979609178744	1	0.999999250717159	0.999999999792106	Passenger
TRAPPC11	0	0	0	0	0	0	0	0	0	0.962984535859255	0.986285230552023	0.998776123838144	1	0.994614061101218	0.999367155059135	0.999979609178744	1	0.999999250757848	0.999999999792106	Passenger
EPHA10	0	0	0	0	0	0	0	0	0	0.961999160398423	0.989373414621752	0.998777029181671	1	0.994614061101218	0.999367155059135	0.999979609178744	1	0.999999251866145	0.999999999792106	Passenger
SAFB2	0	0	0	0	0	0	0	0	0	0.962055182165674	0.989178669069636	0.998777094803345	1	0.994614061101218	0.999367155059135	0.999979609178744	1	0.999999251946445	0.999999999792106	Passenger
PHF2	0	0	0	0	0	0	0	0	0	0.962099233335291	0.989030471504931	0.998777186089946	1	0.994614061101218	0.999367155059135	0.999979609178744	1	0.999999252058144	0.999999999792106	Passenger
ITGAX	0	0	0	0	0	0	0	0	0	0.962427173858691	0.987953804134299	0.998777189298606	1	0.994614061101218	0.999367155059135	0.999979609178744	1	0.99999925206207	0.999999999792106	Passenger
BNC2	0	0	0	0	0	0	0	0	0	0.961855791327547	0.989957068973836	0.998777916979797	1	0.994614061101218	0.999367155059135	0.999979609178744	1	0.999999252952166	0.999999999792106	Passenger
IPO5	0	0	0	0	0	0	0	0	0	0.962844831064175	0.986821534366895	0.998779299823806	1	0.994614061101218	0.999367155059135	0.999979609178744	1	0.999999254642192	0.999999999792106	Passenger
RASAL3	0	0	0	0	0	0	0	0	0	0.962124883868636	0.989067043142341	0.998779341514135	1	0.994614061101218	0.999367155059135	0.999979609178744	1	0.999999254693114	0.999999999792106	Passenger
SLC12A5	0	0	0	0	0	0	0	0	0	0.962221189454454	0.988765770677389	0.998779825989382	1	0.994614061101218	0.999367155059135	0.999979609178744	1	0.999999255284736	0.999999999792106	Passenger
LIPE	0	0	0	0	0	0	0	0	0	0.961926917705525	0.989854315137189	0.998780548489454	1	0.994614061101218	0.999367155059135	0.999979609178744	1	0.999999256166589	0.999999999792106	Passenger
SREBF1	0	0	0	0	0	0	0	0	0	0.961917866257702	0.989951757184612	0.998781550678969	1	0.994614061101218	0.999367155059135	0.999979609178744	1	0.999999257388953	0.999999999792106	Passenger
CIITA	0	0	0	0	0	0	0	0	0	0.962152945492194	0.98910464229516	0.998781654758148	1	0.994614061101218	0.999367155059135	0.999979609178744	1	0.999999257515841	0.999999999792106	Passenger
ADAMTSL4	0	0	0	0	0	0	0	0	0	0.962638889836818	0.987546863239322	0.998781830607423	1	0.994614061101218	0.999367155059135	0.999979609178744	1	0.999999257730201	0.999999999792106	Passenger
SLC12A4	0	0	0	0	0	0	0	0	0	0.962057019260475	0.989457247146897	0.998781873531036	1	0.994614061101218	0.999367155059135	0.999979609178744	1	0.99999925778252	0.999999999792106	Passenger
LLGL1	0	0	0	0	0	0	0	0	0	0.962096475878817	0.989318858287233	0.998781920333409	1	0.994614061101218	0.999367155059135	0.999979609178744	1	0.999999257839565	0.999999999792106	Passenger
LRIG3	0	0	0	0	0	0	0	0	0	0.962400936898071	0.98830242015504	0.998782133997763	1	0.994614061101218	0.999367155059135	0.999979609178744	1	0.999999258099961	0.999999999792106	Passenger
PPP1R13B	0	0	0	0	0	0	0	0	0	0.962522426515724	0.987920520968135	0.998782175358724	1	0.994614061101218	0.999367155059135	0.999979609178744	1	0.999999258150363	0.999999999792106	Passenger
ULK1	0	0	0	0	0	0	0	0	0	0.96208482168337	0.989389480716729	0.998782405831892	1	0.994614061101218	0.999367155059135	0.999979609178744	1	0.999999258431183	0.999999999792106	Passenger
ATXN2L	0	0	0	0	0	0	0	0	0	0.962540620721308	0.987883460902587	0.998782542934164	1	0.994614061101218	0.999367155059135	0.999979609178744	1	0.99999925859821	0.999999999792106	Passenger
SAFB	0	0	0	0	0	0	0	0	0	0.962189927048238	0.989063828482997	0.998783153809374	1	0.994614061101218	0.999367155059135	0.999979609178744	1	0.999999259342191	0.999999999792106	Passenger
ACLY	0	0	0	0	0	0	0	0	0	0.962375029758185	0.988468721121756	0.998783633691816	1	0.994614061101218	0.999367155059135	0.999979609178744	1	0.999999259926374	0.999999999792106	Passenger
NEFH	0	0	0	0	0	0	0	0	0	0.96179441547642	0.990593875501667	0.998783951931551	1	0.994614061101218	0.999367155059135	0.999979609178744	1	0.999999260313655	0.999999999792106	Passenger
MYO1C	0	0	0	0	0	0	0	0	0	0.962454350737246	0.988241094085319	0.998784158650331	1	0.994614061101218	0.999367155059135	0.999979609178744	1	0.999999260565167	0.999999999792106	Passenger
PHKB	0	0	0	0	0	0	0	0	0	0.963195406922965	0.986115675203154	0.99878468070554	1	0.994614061101218	0.999367155059135	0.999979609178744	1	0.999999261200153	0.999999999792106	Passenger
FAM214A	0	0	0	0	0	0	0	0	0	0.96285894515405	0.987056920789716	0.998784947722655	1	0.994614061101218	0.999367155059135	0.999979609178744	1	0.999999261524826	0.999999999792106	Passenger
EPHA6	0	0	0	0	0	0	0	0	0	0.962174357210348	0.989260823574515	0.998785578571252	1	0.994614061101218	0.999367155059135	0.999979609178744	1	0.999999262291607	0.999999999792106	Passenger
FNIP2	0	0	0	0	0	0	0	0	0	0.962405120824734	0.988518065262372	0.998786302783948	1	0.994614061101218	0.999367155059135	0.999979609178744	1	0.999999263171378	0.999999999792106	Passenger
PCDH12	0	0	0	0	0	0	0	0	0	0.962042465819277	0.989807705513553	0.998786706727301	1	0.994614061101218	0.999367155059135	0.999979609178744	1	0.999999263661859	0.999999999792106	Passenger
RBM27	0	0	0	0	0	0	0	0	0	0.963148936828855	0.98635707395934	0.998787205604809	1	0.994614061101218	0.999367155059135	0.999979609178744	1	0.999999264267387	0.999999999792106	Passenger
HELB	0	0	0	0	0	0	0	0	0	0.962724783943476	0.987579581558817	0.998787505379454	1	0.994614061101218	0.999367155059135	0.999979609178744	1	0.999999264631127	0.999999999792106	Passenger
DAAM1	0	0	0	0	0	0	0	0	0	0.962934257891608	0.986967689257857	0.998787519565918	1	0.994614061101218	0.999367155059135	0.999979609178744	1	0.999999264648339	0.999999999792106	Passenger
XPO6	0	0	0	0	0	0	0	0	0	0.96262219318478	0.987898590051914	0.998787626186434	1	0.994614061101218	0.999367155059135	0.999979609178744	1	0.999999264777687	0.999999999792106	Passenger
POTEI	0	0	0	0	0	0	0	0	0	0.962311877133737	0.988975733067879	0.998788869204756	1	0.994614061101218	0.999367155059135	0.999979609178744	1	0.99999926628483	0.999999999792106	Passenger
UBE3B	0	0	0	0	0	0	0	0	0	0.96270608053607	0.987707883834894	0.998788897341446	1	0.994614061101218	0.999367155059135	0.999979609178744	1	0.999999266318928	0.999999999792106	Passenger
SMG7	0	0	0	0	0	0	0	0	0	0.963164039444834	0.986423390066155	0.998789496106192	1	0.994614061101218	0.999367155059135	0.999979609178744	1	0.999999267044353	0.999999999792106	Passenger
R3HDM1	0	0	0	0	0	0	0	0	0	0.963312541706446	0.986031890533278	0.9987896121884	1	0.994614061101218	0.999367155059135	0.999979609178744	1	0.99999926718495	0.999999999792106	Passenger
RASIP1	0	0	0	0	0	0	0	0	0	0.962025646353871	0.990064778219439	0.998789762710715	1	0.994614061101218	0.999367155059135	0.999979609178744	1	0.999999267367239	0.999999999792106	Passenger
POTEE	0	0	0	0	0	0	0	0	0	0.962265848218831	0.989188874767668	0.998789793150781	1	0.994614061101218	0.999367155059135	0.999979609178744	1	0.999999267404101	0.999999999792106	Passenger
DSEL	0	0	0	0	0	0	0	0	0	0.96232267243088	0.988993709904976	0.998789819087359	1	0.994614061101218	0.999367155059135	0.999979609178744	1	0.999999267435508	0.999999999792106	Passenger
ATP9A	0	0	0	0	0	0	0	0	0	0.9627884086611	0.987552470543839	0.998790699484397	1	0.994614061101218	0.999367155059135	0.999979609178744	1	0.999999268501205	0.999999999792106	Passenger
OTOA	0	0	0	0	0	0	0	0	0	0.96275165036552	0.98766863590565	0.998790807670033	1	0.994614061101218	0.999367155059135	0.999979609178744	1	0.999999268632107	0.999999999792106	Passenger
PPP1R12A	0	0	0	0	0	0	0	0	0	0.96306240302892	0.986771391006626	0.998790924757168	1	0.994614061101218	0.999367155059135	0.999979609178744	1	0.999999268773767	0.999999999792106	Passenger
UBE3C	0	0	0	0	0	0	0	0	0	0.962907689163666	0.987218040742553	0.998791042238344	1	0.994614061101218	0.999367155059135	0.999979609178744	1	0.999999268915889	0.999999999792106	Passenger
UBAP2L	0	0	0	0	0	0	0	0	0	0.963105845574415	0.986682085617734	0.998791584351443	1	0.994614061101218	0.999367155059135	0.999979609178744	1	0.999999269571531	0.999999999792106	Passenger
ZBTB11	0	0	0	0	0	0	0	0	0	0.962815997645149	0.987564093640846	0.998792538818741	1	0.994614061101218	0.999367155059135	0.999979609178744	1	0.999999270725165	0.999999999792106	Passenger
XPO7	0	0	0	0	0	0	0	0	0	0.962959903813199	0.987170261158425	0.998793122949854	1	0.994614061101218	0.999367155059135	0.999979609178744	1	0.999999271430736	0.999999999792106	Passenger
POLR1B	0	0	0	0	0	0	0	0	0	0.962253980060181	0.989429865806761	0.99879313189118	1	0.994614061101218	0.999367155059135	0.999979609178744	1	0.999999271441534	0.999999999792106	Passenger
ZC3H18	0	0	0	0	0	0	0	0	0	0.96233852755932	0.989147445674853	0.99879339397141	1	0.994614061101218	0.999367155059135	0.999979609178744	1	0.999999271757987	0.999999999792106	Passenger
FARP1	0	0	0	0	0	0	0	0	0	0.962674505200413	0.988050173133653	0.998793556545449	1	0.994614061101218	0.999367155059135	0.999979609178744	1	0.999999271954255	0.999999999792106	Passenger
GIGYF1	0	0	0	0	0	0	0	0	0	0.962852368700017	0.987510792064558	0.998793620318392	1	0.994614061101218	0.999367155059135	0.999979609178744	1	0.999999272031237	0.999999999792106	Passenger
LATS2	0	0	0	0	0	0	0	0	0	0.961953265029463	0.990604303466326	0.998793621961373	1	0.994614061101218	0.999367155059135	0.999979609178744	1	0.999999272033221	0.999999999792106	Passenger
CRACDL	0	0	0	0	0	0	0	0	0	0.961979483376661	0.990501738359544	0.998793668511641	1	0.994614061101218	0.999367155059135	0.999979609178744	1	0.999999272089411	0.999999999792106	Passenger
MYO1E	0	0	0	0	0	0	0	0	0	0.963001983186074	0.987076421181594	0.998793674296333	1	0.994614061101218	0.999367155059135	0.999979609178744	1	0.999999272096393	0.999999999792106	Passenger
AMOT	0	0	0	0	0	0	0	0	0	0.962704806800134	0.987971638770996	0.998793855446193	1	0.994614061101218	0.999367155059135	0.999979609178744	1	0.999999272315034	0.999999999792106	Passenger
GUCY2F	0	0	0	0	0	0	0	0	0	0.96260703801131	0.988280370409391	0.998793871126712	1	0.994614061101218	0.999367155059135	0.999979609178744	1	0.999999272333959	0.999999999792106	Passenger
PLEKHG5	0	0	0	0	0	0	0	0	0	0.962270173638695	0.989423975202708	0.998793994372094	1	0.994614061101218	0.999367155059135	0.999979609178744	1	0.999999272482691	0.999999999792106	Passenger
ENAM	0	0	0	0	0	0	0	0	0	0.962936019354583	0.987287291659915	0.998794077839829	1	0.994614061101218	0.999367155059135	0.999979609178744	1	0.99999927258341	0.999999999792106	Passenger
DDX46	0	0	0	0	0	0	0	0	0	0.96303164159113	0.987013475343949	0.998794118022035	1	0.994614061101218	0.999367155059135	0.999979609178744	1	0.999999272631895	0.999999999792106	Passenger
UNC13D	0	0	0	0	0	0	0	0	0	0.962724218791968	0.987962610070347	0.998794822177334	1	0.994614061101218	0.999367155059135	0.999979609178744	1	0.999999273481288	0.999999999792106	Passenger
CLEC16A	0	0	0	0	0	0	0	0	0	0.962359471740542	0.989162375678182	0.998794887062454	1	0.994614061101218	0.999367155059135	0.999979609178744	1	0.999999273559531	0.999999999792106	Passenger
CACNA2D1	0	0	0	0	0	0	0	0	0	0.963519343504857	0.985740357973406	0.998795041763402	1	0.994614061101218	0.999367155059135	0.999979609178744	1	0.999999273746064	0.999999999792106	Passenger
KIF5A	0	0	0	0	0	0	0	0	0	0.962829186114702	0.987659650536871	0.998795166705769	1	0.994614061101218	0.999367155059135	0.999979609178744	1	0.999999273896697	0.999999999792106	Passenger
REST	0	0	0	0	0	0	0	0	0	0.962653407351526	0.988216032361314	0.998795407321917	1	0.994614061101218	0.999367155059135	0.999979609178744	1	0.999999274186745	0.999999999792106	Passenger
CATSPERB	0	0	0	0	0	0	0	0	0	0.963112465196675	0.986885153179324	0.998796179446914	1	0.994614061101218	0.999367155059135	0.999979609178744	1	0.999999275117103	0.999999999792106	Passenger
ADCY2	0	0	0	0	0	0	0	0	0	0.962684038974315	0.988202340895449	0.99879695070401	1	0.994614061101218	0.999367155059135	0.999979609178744	1	0.99999927604582	0.999999999792106	Passenger
TEK	0	0	0	0	0	0	0	0	0	0.962830085450588	0.987781981502586	0.998797576291865	1	0.994614061101218	0.999367155059135	0.999979609178744	1	0.99999927679869	0.999999999792106	Passenger
POTEF	0	0	0	0	0	0	0	0	0	0.962420171461919	0.989128058761347	0.99879788957969	1	0.994614061101218	0.999367155059135	0.999979609178744	1	0.999999277175572	0.999999999792106	Passenger
TRPA1	0	0	0	0	0	0	0	0	0	0.962772349358105	0.987984846663222	0.998798058860041	1	0.994614061101218	0.999367155059135	0.999979609178744	1	0.999999277379174	0.999999999792106	Passenger
MAML2	0	0	0	0	0	0	0	0	0	0.963217324752736	0.986699999579911	0.998798410683344	1	0.994614061101218	0.999367155059135	0.999979609178744	1	0.999999277802237	0.999999999792106	Passenger
SRGAP2	0	0	0	0	0	0	0	0	0	0.962571834013311	0.988666695226809	0.99879878908999	1	0.994614061101218	0.999367155059135	0.999979609178744	1	0.999999278257129	0.999999999792106	Passenger
LRIG1	0	0	0	0	0	0	0	0	0	0.962498647919858	0.988948598565461	0.998799431778877	1	0.994614061101218	0.999367155059135	0.999979609178744	1	0.999999279029391	0.999999999792106	Passenger
OTUD7A	0	0	0	0	0	0	0	0	0	0.961931165515847	0.991106967958009	0.998799512597672	1	0.994614061101218	0.999367155059135	0.999979609178744	1	0.999999279126474	0.999999999792106	Passenger
TMEM132E	0	0	0	0	0	0	0	0	0	0.961977977957746	0.990946651175692	0.998800053916927	1	0.994614061101218	0.999367155059135	0.999979609178744	1	0.999999279776565	0.999999999792106	Passenger
TMEM132C	0	0	0	0	0	0	0	0	0	0.962045065047315	0.990706509806617	0.998800601909434	1	0.994614061101218	0.999367155059135	0.999979609178744	1	0.999999280434371	0.999999999792106	Passenger
NRIP1	0	0	0	0	0	0	0	0	0	0.962557667464841	0.988822305719608	0.998800704100469	1	0.994614061101218	0.999367155059135	0.999979609178744	1	0.999999280557007	0.999999999792106	Passenger
HDAC5	0	0	0	0	0	0	0	0	0	0.962653509171341	0.988515477119608	0.998800879856445	1	0.994614061101218	0.999367155059135	0.999979609178744	1	0.999999280767901	0.999999999792106	Passenger
ZNF628	0	0	0	0	0	0	0	0	0	0.961845360749526	0.991627951225565	0.998801430765677	1	0.994614061101218	0.999367155059135	0.999979609178744	1	0.999999281428752	0.999999999792106	Passenger
SGSM2	0	0	0	0	0	0	0	0	0	0.962745230427545	0.988251649511257	0.998801446363776	1	0.994614061101218	0.999367155059135	0.999979609178744	1	0.999999281447459	0.999999999792106	Passenger
MIS18BP1	0	0	0	0	0	0	0	0	0	0.963052615623246	0.987340835627411	0.998801922836878	1	0.994614061101218	0.999367155059135	0.999979609178744	1	0.999999282018766	0.999999999792106	Passenger
CNTN5	0	0	0	0	0	0	0	0	0	0.963288992411109	0.986676979790897	0.99880206750945	1	0.994614061101218	0.999367155059135	0.999979609178744	1	0.999999282192188	0.999999999792106	Passenger
ATP2A3	0	0	0	0	0	0	0	0	0	0.962333995815909	0.989704037471518	0.99880236074977	1	0.994614061101218	0.999367155059135	0.999979609178744	1	0.999999282543638	0.999999999792106	Passenger
FILIP1L	0	0	0	0	0	0	0	0	0	0.962846120221517	0.987992220555396	0.998802508543479	1	0.994614061101218	0.999367155059135	0.999979609178744	1	0.999999282720737	0.999999999792106	Passenger
SOGA3	0	0	0	0	0	0	0	0	0	0.962116017872988	0.990576202024961	0.998802915954053	1	0.994614061101218	0.999367155059135	0.999979609178744	1	0.999999283208817	0.999999999792106	Passenger
THRAP3	0	0	0	0	0	0	0	0	0	0.96275508123171	0.988321471033822	0.998803306222544	1	0.994614061101218	0.999367155059135	0.999979609178744	1	0.999999283676204	0.999999999792106	Passenger
SENP7	0	0	0	0	0	0	0	0	0	0.963380102372252	0.986488501663429	0.99880334768275	1	0.994614061101218	0.999367155059135	0.999979609178744	1	0.999999283725848	0.999999999792106	Passenger
ABTB2	0	0	0	0	0	0	0	0	0	0.962316368241313	0.989863671730514	0.998803876198703	1	0.994614061101218	0.999367155059135	0.999979609178744	1	0.999999284358537	0.999999999792106	Passenger
SEC24A	0	0	0	0	0	0	0	0	0	0.963384681409232	0.986536640834868	0.998804629969322	1	0.994614061101218	0.999367155059135	0.999979609178744	1	0.999999285260395	0.999999999792106	Passenger
MRTFB	0	0	0	0	0	0	0	0	0	0.963121818261636	0.987314277696317	0.998805408188541	1	0.994614061101218	0.999367155059135	0.999979609178744	1	0.999999286190908	0.999999999792106	Passenger
PTPRH	0	0	0	0	0	0	0	0	0	0.96318789451458	0.987130786204857	0.998805554250812	1	0.994614061101218	0.999367155059135	0.999979609178744	1	0.999999286365487	0.999999999792106	Passenger
TMPRSS9	0	0	0	0	0	0	0	0	0	0.962445176570181	0.989499182565935	0.998805588570057	1	0.994614061101218	0.999367155059135	0.999979609178744	1	0.999999286406503	0.999999999792106	Passenger
TBC1D31	0	0	0	0	0	0	0	0	0	0.963195197073102	0.987131531283451	0.998805991615234	1	0.994614061101218	0.999367155059135	0.999979609178744	1	0.999999286888112	0.999999999792106	Passenger
PCNX4	0	0	0	0	0	0	0	0	0	0.96261127098667	0.988963817077937	0.998806321622591	1	0.994614061101218	0.999367155059135	0.999979609178744	1	0.999999287282324	0.999999999792106	Passenger
ATP4A	0	0	0	0	0	0	0	0	0	0.962443636616815	0.989551413340018	0.998806356157096	1	0.994614061101218	0.999367155059135	0.999979609178744	1	0.999999287323571	0.999999999792106	Passenger
ITGAV	0	0	0	0	0	0	0	0	0	0.963492911037718	0.986343176757056	0.998806730214419	1	0.994614061101218	0.999367155059135	0.999979609178744	1	0.999999287770259	0.999999999792106	Passenger
DIS3L	0	0	0	0	0	0	0	0	0	0.963180636849422	0.987215249012689	0.998806834511771	1	0.994614061101218	0.999367155059135	0.999979609178744	1	0.999999287894783	0.999999999792106	Passenger
KDM4A	0	0	0	0	0	0	0	0	0	0.962840156285308	0.988252478008462	0.998807010998456	1	0.994614061101218	0.999367155059135	0.999979609178744	1	0.999999288105471	0.999999999792106	Passenger
FAM13A	0	0	0	0	0	0	0	0	0	0.963233898422305	0.987086010993762	0.998807307551815	1	0.994614061101218	0.999367155059135	0.999979609178744	1	0.999999288459423	0.999999999792106	Passenger
SLC4A8	0	0	0	0	0	0	0	0	0	0.962967609061534	0.987883202854562	0.998807525477842	1	0.994614061101218	0.999367155059135	0.999979609178744	1	0.999999288719473	0.999999999792106	Passenger
USP25	0	0	0	0	0	0	0	0	0	0.963592838083067	0.986123786796578	0.998807714391603	1	0.994614061101218	0.999367155059135	0.999979609178744	1	0.999999288944864	0.999999999792106	Passenger
VARS2	0	0	0	0	0	0	0	0	0	0.963303235087093	0.986913953239057	0.998807799077545	1	0.994614061101218	0.999367155059135	0.999979609178744	1	0.999999289045891	0.999999999792106	Passenger
FAM184B	0	0	0	0	0	0	0	0	0	0.963070086691964	0.987603770546967	0.998808105620636	1	0.994614061101218	0.999367155059135	0.999979609178744	1	0.999999289411523	0.999999999792106	Passenger
PRPF40A	0	0	0	0	0	0	0	0	0	0.963277296643462	0.987004457010382	0.998808155085801	1	0.994614061101218	0.999367155059135	0.999979609178744	1	0.999999289470514	0.999999999792106	Passenger
ZCCHC14	0	0	0	0	0	0	0	0	0	0.962287916420259	0.990267315472535	0.998808482935012	1	0.994614061101218	0.999367155059135	0.999979609178744	1	0.999999289861438	0.999999999792106	Passenger
CFAP70	0	0	0	0	0	0	0	0	0	0.963533584239125	0.986320466647203	0.998808574700676	1	0.994614061101218	0.999367155059135	0.999979609178744	1	0.99999928997084	0.999999999792106	Passenger
CTDP1	0	0	0	0	0	0	0	0	0	0.962325424873438	0.990129248797548	0.99880858099016	1	0.994614061101218	0.999367155059135	0.999979609178744	1	0.999999289978338	0.999999999792106	Passenger
DAAM2	0	0	0	0	0	0	0	0	0	0.962628636054094	0.989044437981215	0.998808732536029	1	0.994614061101218	0.999367155059135	0.999979609178744	1	0.999999290158988	0.999999999792106	Passenger
PTPRN2	0	0	0	0	0	0	0	0	0	0.962740071200584	0.988709650420656	0.998809422921051	1	0.994614061101218	0.999367155059135	0.999979609178744	1	0.999999290981673	0.999999999792106	Passenger
TNK2	0	0	0	0	0	0	0	0	0	0.962399321688679	0.989909606797414	0.998809511443182	1	0.994614061101218	0.999367155059135	0.999979609178744	1	0.999999291087125	0.999999999792106	Passenger
DAB2IP	0	0	0	0	0	0	0	0	0	0.962354813560026	0.990105655228398	0.998809954164615	1	0.994614061101218	0.999367155059135	0.999979609178744	1	0.999999291614395	0.999999999792106	Passenger
KIF17	0	0	0	0	0	0	0	0	0	0.962412767917397	0.9899621753286	0.998811135844421	1	0.994614061101218	0.999367155059135	0.999979609178744	1	0.999999293020787	0.999999999792106	Passenger
KCNH8	0	0	0	0	0	0	0	0	0	0.962919417381592	0.988241257401512	0.998811426809038	1	0.994614061101218	0.999367155059135	0.999979609178744	1	0.999999293366868	0.999999999792106	Passenger
NPR1	0	0	0	0	0	0	0	0	0	0.962641998605048	0.989175036706611	0.998811748719945	1	0.994614061101218	0.999367155059135	0.999979609178744	1	0.999999293749658	0.999999999792106	Passenger
TRIM24	0	0	0	0	0	0	0	0	0	0.963356199386079	0.986968543527311	0.998811969227044	1	0.994614061101218	0.999367155059135	0.999979609178744	1	0.999999294011807	0.999999999792106	Passenger
WDR64	0	0	0	0	0	0	0	0	0	0.96332045341697	0.98707051597199	0.998811987316391	1	0.994614061101218	0.999367155059135	0.999979609178744	1	0.999999294033311	0.999999999792106	Passenger
HIP1	0	0	0	0	0	0	0	0	0	0.963383862994965	0.986901915864965	0.998812195328974	1	0.994614061101218	0.999367155059135	0.999979609178744	1	0.999999294280557	0.999999999792106	Passenger
RABGAP1	0	0	0	0	0	0	0	0	0	0.963223672089701	0.987366045599521	0.998812329996667	1	0.994614061101218	0.999367155059135	0.999979609178744	1	0.999999294440602	0.999999999792106	Passenger
AGBL1	0	0	0	0	0	0	0	0	0	0.962938850190469	0.988289691749253	0.99881345051856	1	0.994614061101218	0.999367155059135	0.999979609178744	1	0.999999295771575	0.999999999792106	Passenger
ADNP	0	0	0	0	0	0	0	0	0	0.962586480422691	0.989488698603101	0.998813738052432	1	0.994614061101218	0.999367155059135	0.999979609178744	1	0.999999296112909	0.999999999792106	Passenger
EPHA8	0	0	0	0	0	0	0	0	0	0.962456191795513	0.989983438636136	0.998814033485125	1	0.994614061101218	0.999367155059135	0.999979609178744	1	0.999999296463534	0.999999999792106	Passenger
SLC4A5	0	0	0	0	0	0	0	0	0	0.962680936272423	0.989208391824849	0.998814598774083	1	0.994614061101218	0.999367155059135	0.999979609178744	1	0.999999297134186	0.999999999792106	Passenger
ZFR	0	0	0	0	0	0	0	0	0	0.963438263904008	0.98686817847829	0.998814628306706	1	0.994614061101218	0.999367155059135	0.999979609178744	1	0.999999297169214	0.999999999792106	Passenger
PTK2	0	0	0	0	0	0	0	0	0	0.963702977576266	0.986209242799422	0.998815859868352	1	0.994614061101218	0.999367155059135	0.999979609178744	1	0.999999298629179	0.999999999792106	Passenger
UBA1	0	0	0	0	0	0	0	0	0	0.963009760186264	0.988209491993119	0.998816096919234	1	0.994614061101218	0.999367155059135	0.999979609178744	1	0.999999298910019	0.999999999792106	Passenger
DAGLA	0	0	0	0	0	0	0	0	0	0.962497319318943	0.989989498329008	0.998816553512471	1	0.994614061101218	0.999367155059135	0.999979609178744	1	0.999999299450797	0.999999999792106	Passenger
OVCH1	0	0	0	0	0	0	0	0	0	0.963205162036327	0.98765267462849	0.998816878173706	1	0.994614061101218	0.999367155059135	0.999979609178744	1	0.999999299835191	0.999999999792106	Passenger
SLC12A6	0	0	0	0	0	0	0	0	0	0.963380960287193	0.987159206242168	0.998817264650776	1	0.994614061101218	0.999367155059135	0.999979609178744	1	0.999999300292636	0.999999999792106	Passenger
PITRM1	0	0	0	0	0	0	0	0	0	0.963271030240368	0.987488519742536	0.998817480951728	1	0.994614061101218	0.999367155059135	0.999979609178744	1	0.999999300548591	0.999999999792106	Passenger
MCC	0	0	0	0	0	0	0	0	0	0.963049268671449	0.988162536934749	0.998817521411182	1	0.994614061101218	0.999367155059135	0.999979609178744	1	0.999999300596463	0.999999999792106	Passenger
MAN2B1	0	0	0	0	0	0	0	0	0	0.963019077197585	0.98827063963077	0.998817766717559	1	0.994614061101218	0.999367155059135	0.999979609178744	1	0.999999300886674	0.999999999792106	Passenger
ATP1A3	0	0	0	0	0	0	0	0	0	0.962556970671566	0.989875743956398	0.998818268783401	1	0.994614061101218	0.999367155059135	0.999979609178744	1	0.999999301480458	0.999999999792106	Passenger
CORIN	0	0	0	0	0	0	0	0	0	0.963164758395613	0.987861051854857	0.998818544411735	1	0.994614061101218	0.999367155059135	0.999979609178744	1	0.999999301806331	0.999999999792106	Passenger
NPR2	0	0	0	0	0	0	0	0	0	0.963092218317368	0.988148672083028	0.998819755773918	1	0.994614061101218	0.999367155059135	0.999979609178744	1	0.999999303237613	0.999999999792106	Passenger
ZRANB3	0	0	0	0	0	0	0	0	0	0.963544308019112	0.986842590953543	0.998820183207145	1	0.994614061101218	0.999367155059135	0.999979609178744	1	0.999999303742295	0.999999999792106	Passenger
SECISBP2L	0	0	0	0	0	0	0	0	0	0.963359733350742	0.987368194384926	0.998820219842685	1	0.994614061101218	0.999367155059135	0.999979609178744	1	0.999999303785543	0.999999999792106	Passenger
ICAM5	0	0	0	0	0	0	0	0	0	0.962401018016153	0.99060670746529	0.998820267427927	1	0.994614061101218	0.999367155059135	0.999979609178744	1	0.999999303841715	0.999999999792106	Passenger
GLI1	0	0	0	0	0	0	0	0	0	0.962648278950351	0.989680273474613	0.99882049884897	1	0.994614061101218	0.999367155059135	0.999979609178744	1	0.999999304114864	0.999999999792106	Passenger
SPECC1	0	0	0	0	0	0	0	0	0	0.963091826705746	0.988205842301874	0.998820793682424	1	0.994614061101218	0.999367155059135	0.999979609178744	1	0.999999304462783	0.999999999792106	Passenger
RPS6KC1	0	0	0	0	0	0	0	0	0	0.963049881113877	0.988359615241504	0.998821187217869	1	0.994614061101218	0.999367155059135	0.999979609178744	1	0.999999304927038	0.999999999792106	Passenger
LUZP1	0	0	0	0	0	0	0	0	0	0.962701090305911	0.989548073449012	0.998821441657108	1	0.994614061101218	0.999367155059135	0.999979609178744	1	0.999999305227119	0.999999999792106	Passenger
ANKRD27	0	0	0	0	0	0	0	0	0	0.963375519199131	0.987387899023324	0.998821518676418	1	0.994614061101218	0.999367155059135	0.999979609178744	1	0.999999305317941	0.999999999792106	Passenger
KDM4C	0	0	0	0	0	0	0	0	0	0.963211488668296	0.987883383667839	0.998821672178947	1	0.994614061101218	0.999367155059135	0.999979609178744	1	0.999999305498936	0.999999999792106	Passenger
GRIK5	0	0	0	0	0	0	0	0	0	0.962699436916125	0.989593526134243	0.998822088577563	1	0.994614061101218	0.999367155059135	0.999979609178744	1	0.999999305989793	0.999999999792106	Passenger
ZNF658	0	0	0	0	0	0	0	0	0	0.963020784203499	0.98850989755765	0.998822224598854	1	0.994614061101218	0.999367155059135	0.999979609178744	1	0.999999306150099	0.999999999792106	Passenger
TSHZ3	0	0	0	0	0	0	0	0	0	0.962239813960662	0.991424972513436	0.998822258263841	1	0.994614061101218	0.999367155059135	0.999979609178744	1	0.999999306189772	0.999999999792106	Passenger
TMC3	0	0	0	0	0	0	0	0	0	0.963004489144266	0.988586327880945	0.998822651063211	1	0.994614061101218	0.999367155059135	0.999979609178744	1	0.999999306652583	0.999999999792106	Passenger
TRPM8	0	0	0	0	0	0	0	0	0	0.963065074961894	0.988487529987405	0.998824392743224	1	0.994614061101218	0.999367155059135	0.999979609178744	1	0.999999308702838	0.999999999792106	Passenger
USP35	0	0	0	0	0	0	0	0	0	0.962374263994399	0.991003128912379	0.99882440579997	1	0.994614061101218	0.999367155059135	0.999979609178744	1	0.999999308718196	0.999999999792106	Passenger
APOBR	0	0	0	0	0	0	0	0	0	0.962606335215464	0.990103288198257	0.99882474526173	1	0.994614061101218	0.999367155059135	0.999979609178744	1	0.999999309117443	0.999999999792106	Passenger
LLGL2	0	0	0	0	0	0	0	0	0	0.962962902327888	0.988857939239502	0.998825039007334	1	0.994614061101218	0.999367155059135	0.999979609178744	1	0.999999309462828	0.999999999792106	Passenger
WDR6	0	0	0	0	0	0	0	0	0	0.96261406582089	0.990093638617862	0.998825049503295	1	0.994614061101218	0.999367155059135	0.999979609178744	1	0.999999309475168	0.999999999792106	Passenger
MORC2	0	0	0	0	0	0	0	0	0	0.963246407910669	0.987955320809394	0.998825053290215	1	0.994614061101218	0.999367155059135	0.999979609178744	1	0.99999930947962	0.999999999792106	Passenger
THSD4	0	0	0	0	0	0	0	0	0	0.962972666242781	0.988831602627134	0.998825146119864	1	0.994614061101218	0.999367155059135	0.999979609178744	1	0.99999930958875	0.999999999792106	Passenger
RBM15	0	0	0	0	0	0	0	0	0	0.962531693029456	0.990491155412402	0.998826260437343	1	0.994614061101218	0.999367155059135	0.999979609178744	1	0.999999310898058	0.999999999792106	Passenger
DLGAP1	0	0	0	0	0	0	0	0	0	0.962687196661329	0.989935887083532	0.998826869543491	1	0.994614061101218	0.999367155059135	0.999979609178744	1	0.999999311613224	0.999999999792106	Passenger
CFAP92	0	0	0	0	0	0	0	0	0	0.963162855129429	0.988345921567907	0.998827485695431	1	0.994614061101218	0.999367155059135	0.999979609178744	1	0.999999312336285	0.999999999792106	Passenger
TJP3	0	0	0	0	0	0	0	0	0	0.963159565060984	0.988373212034756	0.998827793749213	1	0.994614061101218	0.999367155059135	0.999979609178744	1	0.999999312697647	0.999999999792106	Passenger
FCSK	0	0	0	0	0	0	0	0	0	0.963139204455301	0.988489609235463	0.998828727859764	1	0.994614061101218	0.999367155059135	0.999979609178744	1	0.999999313792823	0.999999999792106	Passenger
TRHDE	0	0	0	0	0	0	0	0	0	0.963299873607506	0.988018909013452	0.998829337159111	1	0.994614061101218	0.999367155059135	0.999979609178744	1	0.99999931450671	0.999999999792106	Passenger
INTS3	0	0	0	0	0	0	0	0	0	0.963569755820478	0.987234488038388	0.998829611246374	1	0.994614061101218	0.999367155059135	0.999979609178744	1	0.999999314827725	0.999999999792106	Passenger
ARHGEF2	0	0	0	0	0	0	0	0	0	0.963209314223027	0.988344265632354	0.998830142675399	1	0.994614061101218	0.999367155059135	0.999979609178744	1	0.999999315449926	0.999999999792106	Passenger
GPRIN1	0	0	0	0	0	0	0	0	0	0.96230750948727	0.991724045603335	0.9988302249993	1	0.994614061101218	0.999367155059135	0.999979609178744	1	0.999999315546286	0.999999999792106	Passenger
CHTF18	0	0	0	0	0	0	0	0	0	0.96289788474274	0.989451063452388	0.998831346007392	1	0.994614061101218	0.999367155059135	0.999979609178744	1	0.999999316857752	0.999999999792106	Passenger
SCARF2	0	0	0	0	0	0	0	0	0	0.962549225114912	0.990782462934723	0.998831572185626	1	0.994614061101218	0.999367155059135	0.999979609178744	1	0.999999317122205	0.999999999792106	Passenger
TANGO6	0	0	0	0	0	0	0	0	0	0.963457126341858	0.987672009837794	0.998831768853762	1	0.994614061101218	0.999367155059135	0.999979609178744	1	0.999999317352113	0.999999999792106	Passenger
PDZD7	0	0	0	0	0	0	0	0	0	0.962750503083093	0.99001415136803	0.998831809024424	1	0.994614061101218	0.999367155059135	0.999979609178744	1	0.999999317399068	0.999999999792106	Passenger
C2CD5	0	0	0	0	0	0	0	0	0	0.963618478176259	0.987208510655928	0.998831877195748	1	0.994614061101218	0.999367155059135	0.999979609178744	1	0.999999317478749	0.999999999792106	Passenger
POTEJ	0	0	0	0	0	0	0	0	0	0.963035010930299	0.989042106336803	0.998832424441124	1	0.994614061101218	0.999367155059135	0.999979609178744	1	0.999999318118223	0.999999999792106	Passenger
SLC12A1	0	0	0	0	0	0	0	0	0	0.963404320334314	0.987870241243191	0.998832538807914	1	0.994614061101218	0.999367155059135	0.999979609178744	1	0.999999318251826	0.999999999792106	Passenger
CRIM1	0	0	0	0	0	0	0	0	0	0.963355804518928	0.988024136862387	0.998832658068703	1	0.994614061101218	0.999367155059135	0.999979609178744	1	0.999999318391133	0.999999999792106	Passenger
SSH1	0	0	0	0	0	0	0	0	0	0.962894364472017	0.989562509886117	0.998832975785079	1	0.994614061101218	0.999367155059135	0.999979609178744	1	0.999999318762182	0.999999999792106	Passenger
ZBTB21	0	0	0	0	0	0	0	0	0	0.962895012812412	0.989560515718522	0.998832980920512	1	0.994614061101218	0.999367155059135	0.999979609178744	1	0.999999318768179	0.999999999792106	Passenger
[truncated: 15,390 more rows]
